# Supplementary material for: DNA methylation signatures for 2016 WHO classification subtypes of diffuse gliomas
Source: Clin Epigenetics. 2017 Apr 4;9:32. doi: 10.1186/s13148-017-0331-9 (PMC5379538; doi:10.1186/s13148-017-0331-9)
Supplement: Supplementary file 1 — Sample size and diffuse glioma subsets of various cohorts used in this study. Table S2. List of differentially methylated CpGs between LGG IDH mutant and WT used as PAM input in the training (TCGA) set. Table S3A. List of the 14 CpG methylation signatures for LGG IDH mutant versus IDH WT in the test set (TCGA) and validation set (GSE48462). Table S3B. List of the 14 CpG methylation signatures for oligodendroglioma (ODG) versus diffuse astrocytoma (DA) in the test set (TCGA) and validation set (GSE48462). Table S4. List of differentially methylated CpGs between oligodendroglioma and diffuse astrocytoma used as PAM input in the training (TCGA) set. Table S5. List of 259 differentially methylated CpG probes between GBM IDH mutant and WT used as PAM input in the training (TCGA) set. Table S6. Molecular analysis of discordant samples identified by CpG methylation signatures. Table S7A. Molecular status for IDH, TP53, ATRX, and 1p/19q in LGG samples from TCGA used in this study. Table S7B. Molecular status for IDH, TP53, ATRX, and 1p/19q in LGG samples from GSE58218 used in this study. Table S7C. Molecular status for IDH, TP53, ATRX, and 1p/19q in LGG samples from GSE48462 used in this study. Table S8. Patient IDs of the discordant samples derived from all datasets used in this study. Table S9A. Molecular status of IDH, TP53, ATRX, EGFR, and PTEN in GBM samples from TCGA dataset used in this study. Table S9B. Molecular status of IDH, TP53, ATRX, EGFR, and PTEN in GBM samples from GSE38278 dataset used in this study. (ZIP 1601 kb) [file 13148_2017_331_MOESM1_ESM.zip › Paul and Mondal et al 2016 Additional File 2 Table S1.xlsx]

## Sheet: Sheet1
Table S1: Sample size and diffuse glioma subsets of variosu cohorts used in this study
LGG
Cohort	Dataset	Total no. of samples	No. of samples that are:
			IDH1 mutant	IDH1 wild type
TCGA	Training set	266	217	49
TCGA	Test set	264	216	48
TCGA	Combined set	530	433	97
GSE48462	Validation set	56	29	27
GSE58218	Validation set	195	157	38
Diffuse astrocytoma and Oligodenrdogliomas
Cohort	Dataset	Total no. of samples	No. of samples that are:
			IDH1 mutant non-codel/ Diffuse astrocytoma (DA)	IDH1 mutant codel/ Oligodendroglioma
TCGA	Training set	217	131	86
TCGA	Test set	216	130	86
TCGA	Combined Set	433	261	172
GSE48462	Validation set	28	14	14
GSE58218	Validation set	157	80	77
GBM
Cohort	Dataset	Total no. of samples	No. of samples that are:
			GBM IDH1 mutant	GBM IDH1 wild type
TCGA	Training set	63	4	59
TCGA	Test set	61	3	58
TCGA	Combined Set	124	7	117
GSE36278	Validation set	77	16	61
