# Supplementary material for: DNA methylation signatures for 2016 WHO classification subtypes of diffuse gliomas
Source: Clin Epigenetics. 2017 Apr 4;9:32. doi: 10.1186/s13148-017-0331-9 (PMC5379538; doi:10.1186/s13148-017-0331-9)
Supplement: Supplementary file 1 — Sample size and diffuse glioma subsets of various cohorts used in this study. Table S2. List of differentially methylated CpGs between LGG IDH mutant and WT used as PAM input in the training (TCGA) set. Table S3A. List of the 14 CpG methylation signatures for LGG IDH mutant versus IDH WT in the test set (TCGA) and validation set (GSE48462). Table S3B. List of the 14 CpG methylation signatures for oligodendroglioma (ODG) versus diffuse astrocytoma (DA) in the test set (TCGA) and validation set (GSE48462). Table S4. List of differentially methylated CpGs between oligodendroglioma and diffuse astrocytoma used as PAM input in the training (TCGA) set. Table S5. List of 259 differentially methylated CpG probes between GBM IDH mutant and WT used as PAM input in the training (TCGA) set. Table S6. Molecular analysis of discordant samples identified by CpG methylation signatures. Table S7A. Molecular status for IDH, TP53, ATRX, and 1p/19q in LGG samples from TCGA used in this study. Table S7B. Molecular status for IDH, TP53, ATRX, and 1p/19q in LGG samples from GSE58218 used in this study. Table S7C. Molecular status for IDH, TP53, ATRX, and 1p/19q in LGG samples from GSE48462 used in this study. Table S8. Patient IDs of the discordant samples derived from all datasets used in this study. Table S9A. Molecular status of IDH, TP53, ATRX, EGFR, and PTEN in GBM samples from TCGA dataset used in this study. Table S9B. Molecular status of IDH, TP53, ATRX, EGFR, and PTEN in GBM samples from GSE38278 dataset used in this study. (ZIP 1601 kb) [file 13148_2017_331_MOESM1_ESM.zip › Paul and Mondal et al 2016 Additional File 2 Table S2.xlsx]

## Sheet: Sheet1
Table S2: List of differentially methylated CpGs between LGG IDH1 mutant Vs.WT used as PAM input in the training (TCGA) set
S R No.	CpG IDs	Gene Symbol	Avg β value for IDH1 Mut	Avg β value for IDH1 WT	∆β = Avg β value for IDH1 Mut-Avg β value for IDH1 WT	p value	FDR
1	cg18873530	BCAT2	0.854496	0.0572848	0.797211	3.39988e-98	3.6319e-95
2	cg20686479	NAV2	0.832615	0.0373101	0.795305	1.2209e-106	1.664e-102
3	cg25813864	RAPGEFL1	0.846068	0.0601851	0.785883	6.69739e-96	4.97583e-93
4	cg05552183	GNMT	0.845075	0.0671049	0.77797	1.37413e-102	4.21027e-99
5	cg07355841	TPPP3	0.831715	0.054924	0.776792	5.19301e-102	1.41554e-98
6	cg02353165	GNMT	0.842804	0.0667036	0.776101	4.46457e-104	2.20578e-100
7	cg02423318	#NA	0.860505	0.0854004	0.775105	4.04873e-87	9.95188e-85
8	cg13506653	GSX2	0.847499	0.072641	0.774858	3.16465e-91	1.26474e-88
9	cg00467244	#NA	0.87616	0.102248	0.773912	1.45024e-88	4.23656e-86
10	cg12565681	RHBDF2	0.833971	0.0612318	0.772739	1.91718e-91	7.92642e-89
11	cg10884288	RADIL	0.818567	0.0544601	0.764106	8.25385e-94	4.61433e-91
12	cg19963025	ZNRF3	0.827612	0.0645783	0.763033	1.29715e-94	8.24276e-92
13	cg06706894	#NA	0.828773	0.0669932	0.76178	9.77973e-100	1.45317e-96
14	cg26705720	JAG1	0.781434	0.0246762	0.756758	7.70451e-95	5.04173e-92
15	cg21816330	RAB34	0.87158	0.115123	0.756457	1.92689e-86	4.38964e-84
16	cg23869335	PTPRN	0.792568	0.0389434	0.753624	9.07459e-98	8.79101e-95
17	cg16848054	#NA	0.793982	0.0407304	0.753252	1.47574e-90	5.41081e-88
18	cg12049462	CFLAR	0.830159	0.0770335	0.753125	1.68827e-95	1.20016e-92
19	cg00976453	KCNB1	0.791989	0.0389525	0.753037	4.38131e-90	1.51771e-87
20	cg20513950	ARAP1	0.868109	0.11533	0.752778	8.35665e-102	2.05153e-98
21	cg25726664	GLI3	0.835938	0.0842203	0.751718	1.53361e-86	3.52622e-84
22	cg23057706	RASGRP2	0.831822	0.080191	0.751631	5.19479e-91	2.02091e-88
23	cg03300177	GNAO1	0.83408	0.0831426	0.750937	8.48142e-91	3.19569e-88
24	cg21266616	CRADD	0.829137	0.0782403	0.750897	5.63728e-88	1.54732e-85
25	cg03367264	#NA	0.835598	0.0856682	0.74993	9.73076e-93	4.71334e-90
26	cg12392473	KCNB1	0.841323	0.0936363	0.747687	7.38155e-77	6.50225e-75
27	cg15673034	DLGAP1	0.868975	0.121482	0.747493	8.11315e-88	2.19038e-85
28	cg04178858	RAPGEFL1	0.783501	0.037089	0.746412	3.77596e-107	7.46225e-103
29	cg19814309	BRUNOL5	0.805235	0.058872	0.746362	4.09626e-90	1.42522e-87
30	cg10504751	GNAO1	0.833644	0.0877069	0.745937	5.19479e-91	2.02091e-88
31	cg14018731	NCRNA00092	0.781195	0.0354401	0.745755	1.16466e-87	3.09989e-85
32	cg00907288	SRGAP3	0.816071	0.0705618	0.745509	4.05985e-81	5.25772e-79
33	cg07346310	RBM24	0.815273	0.0713258	0.743947	3.67422e-88	1.02922e-85
34	cg27042266	LOC145845	0.850566	0.106986	0.74358	6.69739e-96	4.97583e-93
35	cg18222083	TMEM106A	0.886237	0.142828	0.743408	4.27759e-69	2.0496e-67
36	cg08442798	#NA	0.765406	0.0227329	0.742674	5.03462e-108	1.80903e-103
37	cg17222941	MAGI2	0.829185	0.0872634	0.741921	9.00658e-77	7.87404e-75
38	cg11302533	#NA	0.777202	0.0354634	0.741738	5.8313e-101	1.18805e-97
39	cg08302913	#NA	0.838642	0.0969545	0.741688	1.8281e-99	2.56226e-96
40	cg15826437	RAPGEFL1	0.782647	0.0412352	0.741412	4.69478e-106	5.01517e-102
41	cg25038060	RHBDF2	0.792292	0.0513347	0.740958	1.78388e-91	7.4063e-89
42	cg26572488	PLXNA4	0.786017	0.0473567	0.73866	8.69234e-99	1.03796e-95
43	cg05211768	FES	0.866417	0.13007	0.736347	1.73346e-98	1.93e-95
44	cg06285590	#NA	0.803763	0.0689935	0.734769	1.22592e-92	5.84494e-90
45	cg19105122	SRRM3	0.796471	0.0624993	0.733971	3.87641e-81	5.03335e-79
46	cg16952345	#NA	0.775509	0.0416718	0.733837	1.73346e-98	1.93e-95
47	cg18286501	TMEM26	0.831578	0.0988852	0.732693	6.87874e-99	8.49632e-96
48	cg06943420	MMP23A	0.783582	0.0512817	0.732301	4.68574e-90	1.61328e-87
49	cg02954735	#NA	0.789512	0.0585852	0.730927	3.90678e-88	1.09127e-85
50	cg11567001	SMARCD3	0.797909	0.0673077	0.730601	2.983e-99	3.99671e-96
51	cg08901662	#NA	0.874334	0.144469	0.729865	6.40668e-80	7.39556e-78
52	cg25499397	GPR62	0.816928	0.087298	0.72963	5.74913e-87	1.37969e-84
53	cg17073273	#NA	0.808875	0.0809191	0.727956	1.65437e-72	1.02218e-70
54	cg00474080	#NA	0.802107	0.0756352	0.726472	2.09117e-92	9.7584e-90
55	cg08231710	MMP23A	0.873315	0.147008	0.726307	4.04873e-87	9.95188e-85
56	cg10642240	#NA	0.799527	0.0736844	0.725843	4.4916e-80	5.25705e-78
57	cg11988964	DKK1	0.845335	0.119522	0.725813	1.38197e-84	2.57046e-82
58	cg01165402	#NA	0.83	0.104471	0.725529	1.15572e-102	3.59684e-99
59	cg01793449	KIAA0495	0.7916	0.0668965	0.724704	3.87641e-81	5.03335e-79
60	cg19455322	ALS2CL	0.808145	0.0842109	0.723934	3.47447e-100	5.94496e-97
61	cg05651778	MRC2	0.773849	0.0510234	0.722826	6.09323e-102	1.61634e-98
62	cg03513762	#NA	0.81338	0.0909446	0.722436	2.17374e-98	2.38658e-95
63	cg10064339	UCP2	0.775035	0.0528397	0.722195	2.62681e-105	2.16302e-101
64	cg26440289	SNX31	0.829702	0.107842	0.72186	7.97063e-69	3.74556e-67
65	cg14603620	RAPGEFL1	0.782868	0.0610324	0.721836	2.62681e-105	2.16302e-101
66	cg03861966	CRADD	0.81262	0.0910719	0.721548	3.50192e-83	5.60378e-81
67	cg05660436	HPCA	0.757016	0.0356522	0.721364	2.34706e-97	2.13259e-94
68	cg14203032	#NA	0.767315	0.0460188	0.721297	6.99776e-90	2.36399e-87
69	cg27312388	OPCML	0.798773	0.0775185	0.721255	5.47214e-76	4.46965e-74
70	cg00440043	ZEB1	0.765811	0.0449086	0.720903	1.54692e-98	1.75192e-95
71	cg23868141	BRUNOL5	0.767403	0.0483951	0.719008	1.42605e-99	2.0275e-96
72	cg18533883	NPPB	0.754833	0.0361393	0.718693	3.91378e-94	2.32271e-91
73	cg17701886	MCF2L2	0.83983	0.122194	0.717636	1.36225e-88	3.99725e-86
74	cg13947995	FES	0.79759	0.0805833	0.717007	5.19479e-91	2.02091e-88
75	cg16005540	#NA	0.781909	0.0650607	0.716849	6.99938e-80	8.0235e-78
76	cg00447052	SCRT1	0.869998	0.154016	0.715982	1.62037e-73	1.08717e-71
77	cg13298682	ZNRF3	0.843338	0.127464	0.715874	1.33556e-91	5.61575e-89
78	cg19089073	#NA	0.791201	0.0755697	0.715631	6.56587e-98	6.60346e-95
79	cg24545961	CLDN10	0.869754	0.154703	0.715051	5.9696e-71	3.27569e-69
80	cg23657185	#NA	0.796216	0.0812982	0.714918	4.95029e-89	1.5358e-86
81	cg04976780	MAGI2	0.771745	0.0574883	0.714257	5.96073e-78	5.72534e-76
82	cg11935153	#NA	0.80121	0.0873923	0.713818	6.60229e-93	3.29074e-90
83	cg01610165	ZNF608	0.776625	0.0628214	0.713804	1.29146e-86	2.99736e-84
84	cg25604994	CFLAR	0.757882	0.0441751	0.713707	1.75674e-96	1.42577e-93
85	cg26146617	B3GNT7	0.790774	0.077079	0.713695	1.36498e-85	2.82464e-83
86	cg20601919	CYP27A1	0.794443	0.0811414	0.713301	2.00275e-85	4.05942e-83
87	cg17349081	TLE4	0.766842	0.0542751	0.712567	2.03568e-100	3.59197e-97
88	cg15651650	#NA	0.769958	0.0574044	0.712554	5.02709e-94	2.89644e-91
89	cg03733196	NR4A1	0.732731	0.0217687	0.710962	5.03462e-108	1.80903e-103
90	cg15603424	ARNTL	0.763145	0.0529607	0.710184	4.36743e-79	4.6379e-77
91	cg06829538	#NA	0.880277	0.170157	0.71012	2.88763e-82	4.19455e-80
92	cg22747897	FGFRL1	0.735833	0.0258881	0.709945	2.23352e-85	4.49491e-83
93	cg24940138	TMEM106A	0.817126	0.108653	0.708473	1.26812e-74	9.29743e-73
94	cg25237365	DOK7	0.811584	0.103418	0.708166	1.99126e-94	1.22593e-91
95	cg20564913	FGFRL1	0.832559	0.124488	0.70807	1.24196e-91	5.25573e-89
96	cg22388634	VSX1	0.778955	0.0718358	0.707119	2.49827e-82	3.65178e-80
97	cg23060872	ANKRD53	0.753548	0.0468963	0.706651	5.03462e-108	1.80903e-103
98	cg02605007	PDE4A	0.829876	0.123637	0.706238	1.66721e-75	1.31216e-73
99	cg05347878	NCRNA00092	0.744835	0.0390656	0.70577	1.48003e-87	3.86126e-85
100	cg15676015	PITPNM1	0.835711	0.130619	0.705092	2.74752e-80	3.27095e-78
101	cg11083416	#NA	0.819861	0.115675	0.704186	1.82334e-83	3.02043e-81
102	cg05330668	NFATC4	0.788162	0.0840924	0.70407	1.50201e-78	1.52379e-76
103	cg09549240	RPP25	0.813263	0.109887	0.703376	4.46304e-93	2.27321e-90
104	cg16247817	SLC27A3	0.736209	0.0329406	0.703269	3.00543e-93	1.56302e-90
105	cg27559661	CPNE2	0.778392	0.0756758	0.702716	2.57572e-73	1.70186e-71
106	cg01914455	MAGI2	0.817138	0.115127	0.70201	1.87858e-77	1.72998e-75
107	cg02757194	#NA	0.766359	0.0645068	0.701852	1.99696e-84	3.65078e-82
108	cg04779720	NPPB	0.741368	0.0395198	0.701848	2.51731e-108	1.24371e-103
109	cg14342850	#NA	0.848919	0.147336	0.701583	1.06374e-80	1.31842e-78
110	cg03356595	#NA	0.798312	0.0967825	0.701529	5.70078e-74	3.97186e-72
111	cg07244649	POLR1D	0.729881	0.029094	0.700787	8.43299e-107	1.28198e-102
112	cg21792155	PTH1R	0.797011	0.0962995	0.700712	1.14714e-82	1.7432e-80
113	cg16559275	ADAMTSL4	0.85023	0.149695	0.700535	3.81191e-93	1.95924e-90
114	cg25810484	#NA	0.797827	0.0973425	0.700485	2.07119e-68	9.48155e-67
115	cg14936968	IL17RD	0.740963	0.0405495	0.700413	1.10969e-99	1.61847e-96
116	cg23951198	CBLN3	0.763117	0.0628609	0.700256	7.88436e-82	1.1e-79
117	cg18638914	CPLX1	0.758309	0.0583131	0.699996	6.09748e-96	4.57311e-93
118	cg08227526	#NA	0.817275	0.117743	0.699532	1.0474e-81	1.44145e-79
119	cg17160382	GJA1	0.746119	0.0471365	0.698982	1.39411e-87	3.654e-85
120	cg25221442	#NA	0.725227	0.0263192	0.698908	8.61334e-100	1.29446e-96
121	cg10859966	CBLN3	0.806997	0.1083	0.698698	7.30152e-79	7.61057e-77
122	cg11560280	#NA	0.801345	0.103278	0.698067	2.48832e-68	1.13281e-66
123	cg19795853	#NA	0.8014	0.103377	0.698022	6.09323e-102	1.61634e-98
124	cg18700572	#NA	0.796835	0.0989109	0.697924	9.7233e-96	7.05162e-93
125	cg27181765	COL11A2	0.778402	0.0812398	0.697163	4.12496e-93	2.11464e-90
126	cg08003353	#NA	0.791573	0.0947149	0.696858	1.7194e-69	8.45157e-68
127	cg19300414	PXDN	0.746219	0.0493696	0.696849	2.45438e-106	3.23364e-102
128	cg01554060	TMED7-TICAM2	0.740718	0.0460455	0.694673	5.89931e-97	5.09105e-94
129	cg06443533	FAM132A	0.770868	0.0763897	0.694479	8.25385e-94	4.61433e-91
130	cg13213923	40238	0.777456	0.08305	0.694406	5.42364e-87	1.30793e-84
131	cg03596016	LOC149134	0.85797	0.163962	0.694008	1.93723e-73	1.29122e-71
132	cg06560887	LMO2	0.736367	0.0423885	0.693979	4.73357e-98	4.8596e-95
133	cg23056823	KIAA1614	0.714959	0.0216651	0.693294	5.66395e-107	1.01758e-102
134	cg02397176	MAD2L2	0.728535	0.0352692	0.693266	6.87872e-91	2.62181e-88
135	cg25594119	#NA	0.753511	0.0602948	0.693216	2.6746e-81	3.52614e-79
136	cg14677698	#NA	0.741967	0.0488025	0.693165	4.24096e-98	4.39957e-95
137	cg22855900	#NA	0.773082	0.0800465	0.693036	9.12249e-74	6.24466e-72
138	cg12899157	TGIF1	0.781151	0.0883491	0.692802	2.77561e-93	1.4454e-90
139	cg13096007	SOD3	0.780121	0.0874409	0.69268	6.47425e-78	6.196e-76
140	cg20532370	RBP1	0.769988	0.0774951	0.692492	4.82599e-87	1.17383e-84
141	cg04569837	#NA	0.834937	0.142859	0.692078	2.05145e-67	8.78383e-66
142	cg14555824	#NA	0.755171	0.0631778	0.691993	1.59323e-96	1.30649e-93
143	cg18740893	TMEM22	0.777973	0.086026	0.691947	1.01639e-80	1.2629e-78
144	cg23257604	TNXB	0.773557	0.0817037	0.691853	1.39411e-87	3.654e-85
145	cg04048250	CPLX1	0.746378	0.0547868	0.691592	1.8284e-94	1.1345e-91
146	cg01933836	#NA	0.824172	0.132993	0.691178	3.20091e-97	2.86885e-94
147	cg02685016	RBM24	0.752004	0.0610676	0.690937	2.06796e-99	2.84795e-96
148	cg03485172	#NA	0.835606	0.145083	0.690523	3.27113e-103	1.25526e-99
149	cg19070139	GNMT	0.779394	0.0891828	0.690211	1.32996e-101	3.09215e-98
150	cg04528060	ARL9	0.770961	0.0807678	0.690193	1.49703e-70	7.95191e-69
151	cg03982831	#NA	0.775984	0.0862816	0.689702	6.42262e-92	2.8459e-89
152	cg24284369	ACACB	0.766016	0.0763232	0.689693	1.53773e-82	2.29614e-80
153	cg03713592	ARAP1	0.724084	0.0344539	0.68963	1.46038e-93	7.8747e-91
154	cg14538439	FAS	0.726664	0.0374666	0.689197	1.15572e-102	3.59684e-99
155	cg08870042	TMED7-TICAM2	0.81457	0.12558	0.68899	2.18424e-93	1.1511e-90
156	cg16483867	ZNRF3	0.79573	0.10711	0.68862	7.13695e-93	3.54382e-90
157	cg22932336	PLIN5	0.741108	0.052547	0.688561	2.53843e-88	7.20771e-86
158	cg08572315	#NA	0.788347	0.0997903	0.688556	4.88295e-81	6.2723e-79
159	cg18419045	TNXB	0.770007	0.0820089	0.687998	2.74401e-91	1.11124e-88
160	cg23066280	PTPRN2	0.798196	0.1103	0.687895	1.96096e-82	2.90506e-80
161	cg17797591	AXIN2	0.82355	0.135721	0.687829	2.11505e-85	4.27389e-83
162	cg13941021	PPP1CC	0.810987	0.123193	0.687793	1.78388e-91	7.4063e-89
163	cg26825934	BRUNOL5	0.849936	0.162155	0.687781	2.50454e-72	1.52412e-70
164	cg19489797	DNMT3A	0.748098	0.0607066	0.687391	1.27923e-83	2.15155e-81
165	cg05229236	CRADD	0.772293	0.0852135	0.687079	4.04873e-87	9.95188e-85
166	cg26578923	GNMT	0.752302	0.0661861	0.686116	3.78276e-101	8.21502e-98
167	cg04582364	FST	0.774045	0.088184	0.685862	6.8074e-89	2.08253e-86
168	cg22229906	BCAT1	0.772634	0.0867743	0.68586	1.01639e-80	1.2629e-78
169	cg17105609	FGFRL1	0.813857	0.128203	0.685653	3.138e-96	2.45603e-93
170	cg00334245	#NA	0.748645	0.0630548	0.68559	5.19301e-102	1.41554e-98
171	cg10428345	#NA	0.76252	0.0771467	0.685374	4.73665e-103	1.68663e-99
172	cg25124999	RAET1K	0.807506	0.122549	0.684957	1.57113e-87	4.09354e-85
173	cg02474542	PDE2A	0.867952	0.183611	0.684341	9.97987e-92	4.29689e-89
174	cg02246055	ZFHX3	0.833519	0.149371	0.684148	7.64226e-68	3.36971e-66
175	cg15229124	RBP1	0.804258	0.12023	0.684028	9.03638e-76	7.26236e-74
176	cg19113375	NCRNA00092	0.757372	0.0734333	0.683939	1.03273e-87	2.75801e-85
177	cg23245297	BRUNOL5	0.728948	0.0458669	0.683081	2.35089e-96	1.85838e-93
178	cg05385513	EFEMP1	0.790647	0.107671	0.682975	4.88295e-81	6.2723e-79
179	cg14135988	RAB27B	0.729226	0.0463043	0.682922	3.83091e-89	1.19982e-86
180	cg04797170	#NA	0.757574	0.0746725	0.682902	6.25622e-84	1.0836e-81
181	cg07931631	C11orf63	0.742662	0.0597623	0.6829	2.11497e-97	1.93954e-94
182	cg02878891	RFX8	0.840138	0.157306	0.682832	4.01168e-76	3.30681e-74
183	cg15015639	DES	0.858458	0.176549	0.681909	2.03975e-86	4.62012e-84
184	cg14394253	NINJ1	0.709459	0.0275538	0.681905	3.79801e-98	4.0031e-95
185	cg23001415	#NA	0.789587	0.108046	0.681541	8.33598e-93	4.11849e-90
186	cg09780039	NFKBIZ	0.729836	0.0486366	0.681199	1.24774e-103	5.60421e-100
187	cg03762694	SGK1	0.800707	0.119718	0.680988	1.53773e-82	2.29614e-80
188	cg05278650	IQSEC1	0.76679	0.0859609	0.68083	2.46644e-83	4.02336e-81
189	cg08371772	MEGF8	0.739865	0.0592849	0.68058	1.39411e-87	3.654e-85
190	cg06630737	MAD2L2	0.753171	0.072731	0.68044	1.54421e-97	1.44976e-94
191	cg19053239	KIF5C	0.793414	0.113125	0.68029	1.00124e-65	3.85335e-64
192	cg02633599	B3GNT2	0.786827	0.10695	0.679877	4.24096e-98	4.39957e-95
193	cg13520026	C9orf3	0.769106	0.0897795	0.679327	5.5815e-77	4.96755e-75
194	cg12307787	KCNB1	0.749732	0.0704489	0.679283	5.48739e-78	5.28482e-76
195	cg14744537	RAB27B	0.712967	0.033695	0.679272	1.87872e-87	4.8502e-85
196	cg06815153	CBLN3	0.733465	0.054226	0.679239	2.26788e-82	3.33103e-80
197	cg01764082	NCRNA00092	0.736148	0.056971	0.679177	1.2367e-87	3.28057e-85
198	cg04274978	CBLN3	0.746316	0.0678703	0.678446	7.74408e-83	1.20033e-80
199	cg01950845	RGMA	0.763391	0.0849878	0.678403	8.31812e-77	7.29473e-75
200	cg03962809	CFLAR	0.766201	0.0878546	0.678346	1.17005e-104	7.22595e-101
201	cg22773661	ZAR1	0.830372	0.152093	0.678278	1.17358e-73	7.96731e-72
202	cg08885647	GRAMD2	0.733857	0.0557212	0.678135	1.42605e-99	2.0275e-96
203	cg02629106	PCDP1	0.840574	0.162533	0.678041	2.14118e-89	6.86377e-87
204	cg13397359	GNMT	0.765664	0.0876543	0.678009	2.01007e-105	1.72713e-101
205	cg01641792	PDE4A	0.809998	0.132246	0.677752	9.37158e-77	8.17686e-75
206	cg05896042	RAB3D	0.721773	0.0449202	0.676853	3.26822e-101	7.17647e-98
207	cg14846368	SFRP4	0.75107	0.0743298	0.67674	1.59323e-96	1.30649e-93
208	cg16171526	#NA	0.716312	0.0396291	0.676683	5.8313e-101	1.18805e-97
209	cg26246387	UNC13A	0.721086	0.0446176	0.676468	9.70356e-103	3.1697e-99
210	cg21183523	ZNF521	0.717924	0.0415445	0.676379	4.73665e-103	1.68663e-99
211	cg22451910	MUC17	0.84939	0.173229	0.676161	1.1864e-96	9.91381e-94
212	cg12383807	#NA	0.806686	0.130597	0.676089	5.91251e-76	4.81343e-74
213	cg24180402	ACBD4	0.736087	0.0600631	0.676024	1.6481e-83	2.74279e-81
214	cg12191938	AGAP11	0.763116	0.0876056	0.675511	4.89497e-71	2.70706e-69
215	cg01517680	#NA	0.822922	0.147677	0.675245	5.68681e-65	2.08701e-63
216	cg09060908	CAPN8	0.811037	0.135864	0.675173	1.54088e-95	1.10532e-92
217	cg05035456	ADAM33	0.777703	0.10257	0.675134	8.35665e-102	2.05153e-98
218	cg14138132	CLIC1	0.789856	0.11484	0.675016	1.41381e-94	8.8982e-92
219	cg12918895	DOK7	0.815349	0.140414	0.674935	3.92972e-97	3.49039e-94
220	cg18136963	#NA	0.792781	0.117904	0.674877	2.00758e-73	1.33608e-71
221	cg20748955	SCN4B	0.841476	0.166625	0.674851	1.11862e-84	2.1014e-82
222	cg12288941	LOC145845	0.843395	0.168911	0.674484	2.21981e-81	2.95713e-79
223	cg03934926	KLHL35	0.866934	0.192485	0.674449	1.28671e-76	1.10945e-74
224	cg01828753	#NA	0.751732	0.07749	0.674242	3.6227e-78	3.54248e-76
225	cg15043642	ARAP3	0.784222	0.110012	0.67421	6.80473e-103	2.31859e-99
226	cg22409276	CHST14	0.724892	0.0508705	0.674022	2.35851e-85	4.73198e-83
227	cg08724310	BCAT1	0.775947	0.102043	0.673904	1.27587e-80	1.57294e-78
228	cg21604320	MGST2	0.741048	0.0671789	0.67387	2.7048e-78	2.67536e-76
229	cg15184386	TMEM22	0.770348	0.0966484	0.6737	7.43261e-86	1.58198e-83
230	cg14338887	GNMT	0.736146	0.0625111	0.673635	1.15572e-102	3.59684e-99
231	cg21485895	SATB2	0.80414	0.13058	0.67356	6.9209e-73	4.41493e-71
232	cg12855522	CPNE5	0.807523	0.133985	0.673538	7.68673e-87	1.82473e-84
233	cg04873147	KLF5	0.73139	0.0589174	0.672473	1.99382e-87	5.13728e-85
234	cg04407470	NR2E1	0.756627	0.084198	0.672429	3.82057e-74	2.69417e-72
235	cg10546048	#NA	0.780019	0.107706	0.672313	1.56673e-78	1.5866e-76
236	cg27424995	AHDC1	0.704845	0.0325404	0.672304	3.79801e-98	4.0031e-95
237	cg11568368	#NA	0.754692	0.0825446	0.672147	1.09803e-81	1.50746e-79
238	cg10695848	HDAC7	0.754171	0.0822138	0.671958	1.24041e-79	1.38574e-77
239	cg27494647	RARRES2	0.764487	0.0927108	0.671777	1.33556e-91	5.61575e-89
240	cg25432975	HIC1	0.81864	0.146956	0.671684	8.77858e-86	1.85647e-83
241	cg06008480	TTC12	0.773165	0.101633	0.671531	1.737e-63	5.78098e-62
242	cg22632840	SSH3	0.702012	0.0305847	0.671428	1.14047e-101	2.71548e-98
243	cg02679809	PAX6	0.713186	0.0421844	0.671001	6.12439e-90	2.07783e-87
244	cg26483229	#NA	0.879557	0.208763	0.670793	7.00164e-64	2.39643e-62
245	cg14890578	#NA	0.737935	0.0675554	0.67038	1.41381e-94	8.8982e-92
246	cg07436158	TPPP	0.741116	0.0707967	0.67032	8.34148e-104	3.97225e-100
247	cg26277730	BCL2	0.730885	0.0606414	0.670243	3.50192e-83	5.60378e-81
248	cg24208375	CLIC1	0.754666	0.0848365	0.66983	8.69234e-99	1.03796e-95
249	cg24519146	COL11A2	0.832315	0.162627	0.669689	8.54082e-90	2.85356e-87
250	cg00167841	#NA	0.759994	0.090421	0.669573	1.17783e-100	2.21685e-97
251	cg17759443	ADAM33	0.701145	0.0317817	0.669363	1.6151e-99	2.28806e-96
252	cg18582180	SNX31	0.7693	0.100137	0.669163	1.03508e-69	5.17015e-68
253	cg26896668	#NA	0.729334	0.0603273	0.669007	5.57345e-91	2.14918e-88
254	cg20452714	ARTN	0.699923	0.0310381	0.668885	4.11454e-92	1.86072e-89
255	cg04115680	SRRM3	0.839408	0.170602	0.668806	1.68827e-95	1.20016e-92
256	cg20566450	PDZD2	0.810817	0.142213	0.668605	2.93694e-76	2.449e-74
257	cg13586420	COL11A2	0.723314	0.0549286	0.668385	1.16981e-95	8.45277e-93
258	cg24714106	LOC145845	0.809159	0.141008	0.668151	2.00758e-73	1.33608e-71
259	cg15944766	#NA	0.754136	0.0860939	0.668042	3.01746e-87	7.57239e-85
260	cg00681103	CFLAR	0.703516	0.035479	0.668037	8.61334e-100	1.29446e-96
261	cg11699925	KLF5	0.73596	0.0680145	0.667945	2.75163e-82	4.00731e-80
262	cg07434284	CPLX1	0.730057	0.0621123	0.667945	2.03568e-100	3.59197e-97
263	cg21703222	MAGI2	0.768978	0.101295	0.667683	7.32728e-78	6.97185e-76
264	cg00931644	KCTD12	0.897247	0.229701	0.667547	2.23054e-83	3.65514e-81
265	cg16075951	CBLN3	0.750901	0.083715	0.667186	4.06704e-83	6.48446e-81
266	cg21233003	GRIN1	0.787084	0.12022	0.666864	1.3259e-75	1.05191e-73
267	cg13372456	GALNT10	0.839087	0.17231	0.666777	5.66369e-69	2.68995e-67
268	cg17130504	LZTS2	0.707494	0.0408434	0.66665	1.85424e-78	1.86723e-76
269	cg09802389	ANXA5	0.712726	0.0462339	0.666492	4.818e-97	4.20379e-94
270	cg26963797	#NA	0.787093	0.120831	0.666263	2.51646e-71	1.4209e-69
271	cg01019875	SLC16A11	0.79462	0.128374	0.666245	2.40126e-80	2.87519e-78
272	cg10572274	TXNRD1	0.834578	0.168777	0.665801	5.0307e-86	1.09312e-83
273	cg17386213	NR2E1	0.784319	0.118745	0.665574	8.79942e-74	6.03082e-72
274	cg03452174	RAB34	0.798829	0.133648	0.665181	1.71552e-97	1.59169e-94
275	cg16658931	SHANK1	0.761695	0.0968423	0.664853	2.87598e-71	1.61789e-69
276	cg02955911	HSD11B2	0.735504	0.0706917	0.664812	3.93188e-84	6.94403e-82
277	cg10540364	C10orf114	0.746004	0.0812802	0.664724	2.22603e-90	7.99127e-88
278	cg27572074	#NA	0.761073	0.0968153	0.664257	2.21362e-91	9.09495e-89
279	cg02709205	ISLR2	0.736004	0.0719536	0.66405	6.25127e-75	4.69201e-73
280	cg20912172	TRAF5	0.722003	0.0579627	0.66404	4.46304e-93	2.27321e-90
281	cg02075570	SLC45A3	0.740418	0.0764633	0.663954	1.38949e-97	1.30761e-94
282	cg07230905	#NA	0.709848	0.0458971	0.663951	8.25385e-94	4.61433e-91
283	cg25247183	LGALS1	0.780457	0.116538	0.663919	9.73076e-93	4.71334e-90
284	cg00330929	C19orf35	0.809258	0.145428	0.66383	3.36664e-99	4.45038e-96
285	cg03599978	#NA	0.750162	0.0864142	0.663748	1.2134e-69	6.02509e-68
286	cg22277636	DIRC3	0.689046	0.0253646	0.663681	1.3798e-98	1.57166e-95
287	cg16650529	#NA	0.741806	0.0781307	0.663675	1.3798e-98	1.57166e-95
288	cg15472784	KIAA0495	0.690416	0.0268192	0.663597	1.05512e-93	5.80832e-91
289	cg25412017	#NA	0.817805	0.154428	0.663377	1.83179e-63	6.08467e-62
290	cg17504394	#NA	0.887978	0.22461	0.663369	3.86936e-83	6.17925e-81
291	cg18523979	IQSEC1	0.729814	0.066544	0.66327	1.41586e-83	2.37327e-81
292	cg22778981	ERBB2	0.776717	0.113509	0.663208	2.92195e-90	1.03486e-87
293	cg19978669	SYPL1	0.720311	0.0571639	0.663147	1.29715e-94	8.24276e-92
294	cg03859915	BRE	0.782981	0.120042	0.662939	4.51911e-100	7.47354e-97
295	cg23350336	TET1	0.764381	0.101468	0.662913	2.01007e-105	1.72713e-101
296	cg09161412	MYO15A	0.771846	0.108948	0.662898	7.38155e-77	6.50225e-75
297	cg00944193	NBEA	0.755445	0.0925553	0.66289	6.70402e-79	7.01924e-77
298	cg08158408	G0S2	0.782704	0.119937	0.662766	3.42421e-74	2.42374e-72
299	cg16802592	LOC145845	0.839397	0.17672	0.662677	3.25377e-93	1.68773e-90
300	cg10116864	CDK5R2	0.72214	0.0594698	0.662671	4.818e-97	4.20379e-94
301	cg08207377	LOC729991-MEF2B	0.697911	0.0353149	0.662596	8.48142e-91	3.19569e-88
302	cg15900444	#NA	0.827606	0.165084	0.662522	6.04992e-83	9.50032e-81
303	cg05866411	FGFRL1	0.781541	0.11925	0.662291	4.11454e-92	1.86072e-89
304	cg13952656	B3GNT7	0.780783	0.118519	0.662264	1.58322e-74	1.15095e-72
305	cg21379004	ALS2CL	0.809615	0.147554	0.662061	7.31659e-98	7.24783e-95
306	cg05347845	ACTA1	0.846928	0.18492	0.662008	1.7571e-81	2.35902e-79
307	cg04885832	NSD1	0.716406	0.0548025	0.661603	2.39144e-107	5.56011e-103
308	cg05492660	ANKRD53	0.77235	0.110782	0.661568	4.73665e-103	1.68663e-99
309	cg16524733	TAGLN	0.808173	0.146747	0.661426	6.11453e-99	7.74605e-96
310	cg21334513	#NA	0.81955	0.158337	0.661213	3.39732e-71	1.90063e-69
311	cg00782200	#NA	0.721266	0.0601792	0.661087	1.67115e-68	7.68226e-67
312	cg18945842	#NA	0.698883	0.0381067	0.660777	4.36743e-79	4.6379e-77
313	cg11540735	TRIOBP	0.732424	0.0717765	0.660648	2.03568e-100	3.59197e-97
314	cg08189615	PNKD	0.793564	0.133021	0.660543	6.17005e-71	3.38147e-69
315	cg11733272	PTH1R	0.898738	0.238217	0.660522	1.20468e-82	1.82853e-80
316	cg12193731	ACVRL1	0.732541	0.0721163	0.660424	9.07459e-98	8.79101e-95
317	cg15026277	TMEM106A	0.745386	0.0849819	0.660404	2.28834e-74	1.63853e-72
318	cg16695483	NID2	0.731272	0.0712313	0.660041	4.82808e-93	2.44654e-90
319	cg25906220	FGFRL1	0.680459	0.0204608	0.659998	8.6299e-87	2.03518e-84
320	cg25851803	#NA	0.882347	0.222372	0.659975	5.62579e-86	1.21441e-83
321	cg00233079	SGMS2	0.701333	0.0414454	0.659887	1.93838e-92	9.06679e-90
322	cg00326958	HNRNPF	0.729958	0.0700748	0.659883	9.72364e-94	5.39028e-91
323	cg13668544	#NA	0.785795	0.126012	0.659783	3.6227e-78	3.54248e-76
324	cg05163329	#NA	0.869886	0.210256	0.65963	7.64599e-80	8.72172e-78
325	cg08742288	FCHSD1	0.732251	0.0726533	0.659598	2.73272e-84	4.90958e-82
326	cg12630147	TET1	0.785107	0.12551	0.659597	1.15572e-102	3.59684e-99
327	cg25158147	DKK1	0.756354	0.0972356	0.659119	3.67325e-82	5.27755e-80
328	cg13118906	CYB561	0.776895	0.117949	0.658947	4.38131e-90	1.51771e-87
329	cg18276016	#NA	0.713353	0.0544279	0.658925	9.07459e-98	8.79101e-95
330	cg07705964	MGST2	0.733329	0.0747443	0.658585	3.75809e-80	4.42869e-78
331	cg23398076	MEIS1	0.852744	0.19438	0.658364	6.81597e-64	2.3347e-62
332	cg07153010	#NA	0.836304	0.178069	0.658235	2.07916e-90	7.4844e-88
333	cg08262876	LZTS2	0.819009	0.160914	0.658094	1.13626e-79	1.27587e-77
334	cg14430974	CDKN2BAS	0.707129	0.0490376	0.658091	1.30931e-96	1.0872e-93
335	cg01663603	KCNB1	0.724109	0.0660885	0.65802	1.87858e-77	1.72998e-75
336	cg25968569	KCTD12	0.873466	0.215458	0.658008	1.26483e-81	1.72626e-79
337	cg27267227	SEZ6L2	0.827701	0.169814	0.657887	1.03631e-85	2.16377e-83
338	cg21095553	C11orf63	0.696835	0.0390267	0.657809	1.90514e-97	1.76349e-94
339	cg27663938	C12orf42	0.745827	0.0880613	0.657765	7.61964e-79	7.93378e-77
340	cg21764190	PAX6	0.806838	0.149082	0.657756	2.13557e-68	9.76496e-67
341	cg16590910	GNMT	0.753265	0.0955287	0.657736	2.70998e-103	1.07112e-99
342	cg27485411	#NA	0.723179	0.0657292	0.65745	5.67402e-105	3.73776e-101
343	cg00430036	SLC35D2	0.786954	0.129586	0.657368	1.00062e-94	6.44128e-92
344	cg12002303	#NA	0.684167	0.0267988	0.657368	2.43253e-98	2.65597e-95
345	cg17120764	FAS	0.718387	0.0611225	0.657265	2.77561e-93	1.4454e-90
346	cg20960405	SNCB	0.760497	0.10349	0.657007	9.46656e-71	5.10737e-69
347	cg00270878	SLC22A11	0.872084	0.215087	0.656997	2.24516e-87	5.72886e-85
348	cg22263793	#NA	0.702214	0.0453083	0.656905	2.32943e-100	4.05597e-97
349	cg08954277	#NA	0.808075	0.151189	0.656887	2.15592e-73	1.4307e-71
350	cg05064665	PNMT	0.788156	0.131331	0.656825	7.71233e-85	1.47048e-82
351	cg04728482	#NA	0.709604	0.0527859	0.656818	1.13766e-75	9.08039e-74
352	cg00428601	CCNI2	0.783177	0.126442	0.656734	2.38551e-78	2.37081e-76
353	cg15128141	GALNT9	0.709777	0.0531403	0.656637	7.7281e-89	2.34783e-86
354	cg06933574	PITX1	0.863689	0.207144	0.656545	3.30181e-76	2.74514e-74
355	cg25409499	#NA	0.696837	0.0404019	0.656435	3.94041e-103	1.46929e-99
356	cg08166568	PXDN	0.706192	0.0498176	0.656374	1.93319e-102	5.74505e-99
357	cg18835517	#NA	0.826354	0.170037	0.656317	4.2419e-82	6.05494e-80
358	cg00930615	ANXA2	0.84009	0.183806	0.656284	1.08695e-86	2.54211e-84
359	cg12452298	#NA	0.817145	0.161054	0.656091	5.89931e-97	5.09105e-94
360	cg10624054	KRT8	0.759047	0.10317	0.655877	6.38826e-89	1.9619e-86
361	cg09509952	#NA	0.746284	0.0905087	0.655775	3.8002e-86	8.37718e-84
362	cg24101359	GNMT	0.763581	0.107939	0.655642	5.8313e-101	1.18805e-97
363	cg14630933	TNXB	0.804146	0.148574	0.655572	5.05012e-96	3.82387e-93
364	cg07198194	PFKP	0.737929	0.0825738	0.655355	2.35089e-96	1.85838e-93
365	cg17037491	LRRC16A	0.807136	0.151853	0.655283	1.60925e-85	3.29904e-83
366	cg09147131	SLC16A3	0.743721	0.0884759	0.655246	2.66352e-100	4.5772e-97
367	cg04701034	NID2	0.805141	0.149952	0.655189	2.947e-91	1.18736e-88
368	cg11131532	KCNB1	0.710555	0.055646	0.654909	9.12066e-80	1.03323e-77
369	cg25371950	#NA	0.699102	0.0442305	0.654871	1.13524e-92	5.45203e-90
370	cg01141339	#NA	0.800261	0.14578	0.654481	2.28834e-74	1.63853e-72
371	cg01294490	FKBP5	0.741622	0.0872237	0.654398	9.17312e-95	5.934e-92
372	cg15219506	PLA2G16	0.732957	0.0787493	0.654208	3.92957e-80	4.62664e-78
373	cg13667243	ADAM19	0.827778	0.173768	0.65401	1.93645e-96	1.55566e-93
374	cg11206032	#NA	0.696389	0.0425656	0.653824	5.67402e-105	3.73776e-101
375	cg01566260	#NA	0.720495	0.0667135	0.653781	1.84752e-103	7.60657e-100
376	cg11364273	MACROD1	0.707901	0.0543221	0.653579	3.042e-94	1.82728e-91
377	cg06075789	#NA	0.761896	0.108552	0.653344	8.69234e-99	1.03796e-95
378	cg09974990	#NA	0.726832	0.0737454	0.653086	1.84133e-81	2.46623e-79
379	cg03817911	TXNRD1	0.715202	0.0621543	0.653048	1.14714e-82	1.7432e-80
380	cg21211480	TMEM106A	0.738177	0.0852159	0.652961	3.68367e-74	2.60134e-72
381	cg18308176	#NA	0.68967	0.0371738	0.652496	4.818e-97	4.20379e-94
382	cg06288821	LYN	0.767848	0.115528	0.65232	1.27587e-80	1.57294e-78
383	cg00959636	SGK1	0.720477	0.0682064	0.65227	7.74408e-83	1.20033e-80
384	cg02322203	HSD11B2	0.7138	0.0615525	0.652248	1.31092e-84	2.44176e-82
385	cg25868998	#NA	0.697324	0.0455896	0.651734	5.74913e-87	1.37969e-84
386	cg12604950	KIAA1614	0.720138	0.0685717	0.651566	1.25865e-108	8.29139e-104
387	cg08535928	LOC149134	0.753467	0.102043	0.651425	9.5411e-85	1.80609e-82
388	cg16215968	#NA	0.755445	0.104076	0.651369	1.18988e-94	7.59777e-92
389	cg07855083	SATB2	0.768327	0.116991	0.651336	5.70078e-74	3.97186e-72
390	cg01969701	#NA	0.899493	0.248548	0.650945	5.71924e-78	5.50275e-76
391	cg08786026	#NA	0.811332	0.160808	0.650524	3.51081e-60	9.57989e-59
392	cg09985351	IL17D	0.796443	0.14616	0.650283	1.71638e-93	9.17996e-91
393	cg10271408	MAGI2	0.782965	0.132797	0.650169	7.45409e-76	6.02131e-74
394	cg12869912	#NA	0.743627	0.0935576	0.65007	4.46457e-104	2.20578e-100
395	cg23079252	#NA	0.878535	0.229179	0.649356	6.04992e-83	9.50032e-81
396	cg08604594	#NA	0.789438	0.140436	0.649002	9.1257e-90	3.04126e-87
397	cg13727691	C9orf3	0.810924	0.162072	0.648852	1.52653e-81	2.06559e-79
398	cg15156975	#NA	0.745416	0.0966489	0.648767	7.7345e-99	9.37749e-96
399	cg19174643	#NA	0.812618	0.164016	0.648602	6.65015e-86	1.42156e-83
400	cg18713809	PRODH	0.681845	0.0335207	0.648324	3.77596e-107	7.46225e-103
401	cg00456086	BDH1	0.783376	0.135163	0.648213	1.15478e-91	4.91311e-89
402	cg11648594	MMP23A	0.836671	0.188509	0.648162	3.94041e-103	1.46929e-99
403	cg17926950	#NA	0.806423	0.158784	0.647639	4.46304e-93	2.27321e-90
404	cg04034767	GRASP	0.749133	0.10165	0.647483	4.2156e-77	3.78514e-75
405	cg12812233	NSUN7	0.817051	0.169889	0.647161	3.60026e-87	8.90489e-85
406	cg12319602	#NA	0.723074	0.0759911	0.647083	4.54177e-95	3.05815e-92
407	cg05970437	KLF16	0.73484	0.0878743	0.646966	1.85551e-104	1.06288e-100
408	cg13943068	#NA	0.880098	0.233157	0.646942	2.93694e-76	2.449e-74
409	cg23438893	#NA	0.732669	0.0859698	0.6467	1.40418e-73	9.47426e-72
410	cg23455517	BCAT2	0.731456	0.0847615	0.646694	3.54329e-92	1.61161e-89
411	cg07730364	KIAA1614	0.686955	0.0407324	0.646222	3.77596e-107	7.46225e-103
412	cg12872311	MN1	0.770281	0.124131	0.64615	4.42e-102	1.23029e-98
413	cg15844835	FCHSD1	0.723824	0.0776913	0.646133	6.65015e-86	1.42156e-83
414	cg12163952	CFLAR	0.677378	0.0312607	0.646117	1.84752e-103	7.60657e-100
415	cg17450733	DBX2	0.81632	0.170216	0.646104	1.88063e-70	9.92546e-69
416	cg18530251	SORBS3	0.697022	0.0509938	0.646028	1.12366e-71	6.52359e-70
417	cg17601191	#NA	0.892673	0.246815	0.645858	1.04072e-79	1.17259e-77
418	cg00916884	MT1M	0.678081	0.0322924	0.645789	1.15167e-105	1.11024e-101
419	cg24120847	DERL3	0.703562	0.0582056	0.645357	6.4236e-79	6.73634e-77
420	cg15346168	NFATC4	0.682256	0.0370098	0.645246	5.11626e-87	1.23985e-84
421	cg25728685	ZSCAN12	0.803398	0.158396	0.645002	1.33461e-69	6.6087e-68
422	cg15407505	#NA	0.760939	0.116072	0.644867	1.24041e-79	1.38574e-77
423	cg18079128	JAG1	0.718502	0.0736681	0.644834	1.87974e-89	6.06502e-87
424	cg11906038	#NA	0.662786	0.0180565	0.644729	5.4626e-94	3.12007e-91
425	cg25032595	CLDN10	0.714507	0.0700432	0.644464	2.20136e-71	1.24743e-69
426	cg12160258	TMEM26	0.744999	0.100782	0.644217	8.35665e-102	2.05153e-98
427	cg07201456	CHST6	0.686647	0.0425341	0.644112	1.39411e-87	3.654e-85
428	cg04102600	B3GNT2	0.776137	0.132031	0.644106	9.00706e-93	4.40599e-90
429	cg14573089	#NA	0.699781	0.0557095	0.644072	4.51911e-100	7.47354e-97
430	cg04134240	#NA	0.696519	0.0524688	0.644051	1.61262e-79	1.7844e-77
431	cg16171281	#NA	0.897689	0.253768	0.643922	1.07073e-78	1.10038e-76
432	cg03208951	EMP3	0.756052	0.112178	0.643875	6.11453e-99	7.74605e-96
433	cg23457862	CFLAR	0.803467	0.159623	0.643845	1.6186e-84	2.9867e-82
434	cg05050789	ACTG1	0.686584	0.0428108	0.643773	1.02612e-86	2.40555e-84
435	cg03383941	WFDC2	0.70282	0.0593193	0.6435	3.54725e-97	3.17206e-94
436	cg12610867	NR4A1	0.677592	0.0341561	0.643436	1.25865e-108	8.29139e-104
437	cg22991512	#NA	0.849772	0.206453	0.643319	2.46189e-84	4.45541e-82
438	cg07476617	CFLAR	0.708853	0.0655765	0.643276	2.73025e-90	9.73066e-88
439	cg09879122	GALNT9	0.823438	0.180205	0.643233	1.89493e-84	3.46906e-82
440	cg21488538	CNGA3	0.79007	0.146933	0.643137	7.42344e-73	4.7233e-71
441	cg23076537	#NA	0.884438	0.241323	0.643114	5.59651e-85	1.08432e-82
442	cg01934626	SCGB3A1	0.703015	0.0600866	0.642928	1.04371e-83	1.77736e-81
443	cg09871079	HPCA	0.686288	0.0434678	0.64282	7.13695e-93	3.54382e-90
444	cg09655403	CMYA5	0.882261	0.239591	0.64267	2.43874e-70	1.27552e-68
445	cg26747885	SOCS3	0.763338	0.120705	0.642633	6.5196e-82	9.15732e-80
446	cg14481222	BIRC3	0.792601	0.14999	0.642611	1.75962e-79	1.94216e-77
447	cg00683332	#NA	0.844957	0.202428	0.64253	8.87771e-63	2.81909e-61
448	cg00227781	#NA	0.739868	0.0973937	0.642475	6.87874e-99	8.49632e-96
449	cg27275523	KCTD12	0.6934	0.0509442	0.642456	2.33792e-99	3.18642e-96
450	cg23782734	PFKP	0.698996	0.0567313	0.642265	5.86121e-100	9.45569e-97
451	cg14488592	#NA	0.742834	0.100585	0.642249	3.50192e-83	5.60378e-81
452	cg10904986	SCRT1	0.69339	0.0511813	0.642208	7.70451e-95	5.04173e-92
453	cg19042435	SERPINB6	0.717813	0.0756363	0.642176	8.01054e-92	3.51406e-89
454	cg15059065	NR2F6	0.824899	0.182815	0.642084	2.8446e-87	7.17045e-85
455	cg23731030	ERBB2	0.748087	0.106163	0.641924	1.19991e-90	4.43651e-88
456	cg15249446	#NA	0.715286	0.0733737	0.641913	5.96512e-92	2.65508e-89
457	cg05036032	GRAMD2	0.672126	0.0302373	0.641888	5.43241e-99	6.94874e-96
458	cg08548396	#NA	0.686487	0.0450099	0.641478	1.47772e-79	1.63973e-77
459	cg02027945	#NA	0.902719	0.261477	0.641241	1.15514e-68	5.36447e-67
460	cg07229186	MT1M	0.661851	0.0208311	0.641019	3.79801e-98	4.0031e-95
461	cg22295787	ADRA1A	0.709236	0.0682228	0.641013	6.7367e-75	5.04869e-73
462	cg15511381	#NA	0.743336	0.102559	0.640776	1.92689e-86	4.38964e-84
463	cg24947718	#NA	0.729718	0.0891151	0.640603	1.4568e-84	2.70202e-82
464	cg27642428	NAA40	0.691458	0.0510103	0.640448	1.32366e-92	6.30335e-90
465	cg06599209	PXDN	0.737643	0.0973664	0.640277	6.80473e-103	2.31859e-99
466	cg16654152	RARG	0.676276	0.0362449	0.640031	5.8313e-101	1.18805e-97
467	cg06881898	F3	0.81265	0.172798	0.639852	5.74913e-87	1.37969e-84
468	cg21523564	#NA	0.700351	0.0605501	0.639801	4.83557e-84	8.46439e-82
469	cg08081156	SNX31	0.764848	0.125111	0.639737	1.8204e-70	9.61275e-69
470	cg16595261	#NA	0.699595	0.0599573	0.639638	5.5815e-77	4.96755e-75
471	cg03229627	RADIL	0.786567	0.147027	0.639539	2.46189e-84	4.45541e-82
472	cg17299899	#NA	0.727776	0.088439	0.639337	6.91433e-92	3.05351e-89
473	cg02976309	TRAM2	0.761154	0.121856	0.639298	2.38551e-78	2.37081e-76
474	cg17128947	CPLX1	0.856085	0.216805	0.63928	2.87351e-80	3.41478e-78
475	cg11887884	#NA	0.729139	0.0899192	0.63922	1.04006e-82	1.58781e-80
476	cg21218082	#NA	0.733588	0.0944747	0.639113	2.93522e-81	3.85815e-79
477	cg09210666	ZAK	0.723256	0.0841711	0.639085	8.13432e-85	1.54944e-82
478	cg05270922	#NA	0.693668	0.0547371	0.638931	7.95141e-79	8.26181e-77
479	cg23933618	PAX6	0.783789	0.144989	0.6388	1.44205e-85	2.97325e-83
480	cg12922751	#NA	0.773517	0.134799	0.638718	6.75867e-72	3.98473e-70
481	cg19927257	RUSC1	0.660175	0.0216988	0.638476	2.06796e-99	2.84795e-96
482	cg05829479	C6orf141	0.722954	0.0848194	0.638135	5.75775e-83	9.06312e-81
483	cg26873311	#NA	0.716281	0.0782474	0.638034	6.83724e-82	9.58644e-80
484	cg06482019	#NA	0.742502	0.104545	0.637958	2.74919e-74	1.95999e-72
485	cg19027852	UNC13A	0.746358	0.108474	0.637884	7.05229e-81	8.90834e-79
486	cg21792150	NFKBIZ	0.76647	0.128605	0.637865	6.69658e-80	7.69201e-78
487	cg03989125	#NA	0.746347	0.108623	0.637724	1.71589e-67	7.38865e-66
488	cg04358214	C16orf70	0.762014	0.124328	0.637686	6.43436e-81	8.15906e-79
489	cg15746719	DAPK1	0.672637	0.0349622	0.637675	9.34213e-89	2.80158e-86
490	cg18713528	SRRM3	0.747661	0.110042	0.637619	8.61334e-100	1.29446e-96
491	cg08355260	LOC151534	0.784175	0.146558	0.637617	5.406e-71	2.97842e-69
492	cg13081600	SHH	0.761915	0.124326	0.637589	2.12614e-74	1.52681e-72
493	cg23461714	TTC12	0.785112	0.147631	0.637481	4.96105e-70	2.53701e-68
494	cg04552531	PDGFB	0.669193	0.0318734	0.63732	4.35198e-97	3.83955e-94
495	cg18075315	RFX4	0.772975	0.135825	0.63715	1.47788e-68	6.81919e-67
496	cg08332074	#NA	0.782898	0.145948	0.63695	6.83316e-74	4.72913e-72
497	cg01573732	DDB2	0.68785	0.0509626	0.636887	4.27464e-83	6.80448e-81
498	cg22120714	KCNH4	0.707004	0.070158	0.636846	5.68284e-103	1.98774e-99
499	cg10811961	#NA	0.718124	0.0813568	0.636767	9.34213e-89	2.80158e-86
500	cg06343149	#NA	0.74214	0.105561	0.636578	8.46855e-81	1.06294e-78
501	cg18989174	ZNF467	0.670105	0.0336195	0.636486	6.25127e-75	4.69201e-73
502	cg01558923	TGFB2	0.707497	0.0711503	0.636346	4.96263e-95	3.31892e-92
503	cg25753473	#NA	0.866223	0.230002	0.636221	9.34213e-89	2.80158e-86
504	cg06100756	#NA	0.789022	0.153147	0.635875	2.16066e-82	3.18183e-80
505	cg22388948	FAM46A	0.830974	0.195172	0.635802	1.18209e-75	9.41411e-74
506	cg08879910	HLA-J	0.801268	0.165885	0.635383	5.75775e-83	9.06312e-81
507	cg03671191	NCRNA00085	0.657246	0.0220589	0.635187	8.81058e-108	2.67876e-103
508	cg21451378	SH2D4A	0.720271	0.085251	0.63502	2.39938e-66	9.58905e-65
509	cg05784314	SLC27A3	0.657293	0.0222805	0.635013	1.2367e-87	3.28057e-85
510	cg03143164	#NA	0.810277	0.175282	0.634995	1.89632e-85	3.85159e-83
511	cg21957174	RASGRP2	0.747134	0.112208	0.634926	1.84133e-81	2.46623e-79
512	cg01165043	#NA	0.764745	0.129854	0.634891	1.41706e-74	1.03453e-72
513	cg02010763	RORA	0.768606	0.133949	0.634657	1.15558e-83	1.96028e-81
514	cg23333072	ERBB2	0.758282	0.123753	0.634529	2.00562e-80	2.42719e-78
515	cg03572859	SORBS3	0.717665	0.0832249	0.63444	8.1189e-75	6.03762e-73
516	cg19209225	LZTS2	0.685436	0.0509983	0.634437	6.12915e-80	7.09592e-78
517	cg11334214	RASGRP2	0.718366	0.0847245	0.633642	1.27923e-83	2.15155e-81
518	cg13199577	RNF39	0.768441	0.134836	0.633605	1.44831e-86	3.33788e-84
519	cg14288281	#NA	0.675508	0.0419506	0.633558	1.73196e-75	1.36041e-73
520	cg12193622	NFKBIZ	0.700688	0.0671443	0.633543	3.2208e-81	4.2153e-79
521	cg15728861	C13orf18	0.708134	0.0746956	0.633439	1.09218e-73	7.43001e-72
522	cg04578935	KIAA1614	0.753183	0.119809	0.633375	1.47665e-104	8.84314e-101
523	cg17017189	#NA	0.790148	0.156819	0.633329	1.15558e-83	1.96028e-81
524	cg23272632	NGB	0.66119	0.0279022	0.633288	1.5439e-91	6.45059e-89
525	cg01235820	SCRT2	0.880942	0.247662	0.633281	6.12915e-80	7.09592e-78
526	cg00109076	SLITRK5	0.772681	0.139428	0.633253	1.706e-84	3.13918e-82
527	cg26204638	TP53INP2	0.733467	0.100224	0.633243	2.35851e-85	4.73198e-83
528	cg24364574	PREX1	0.764224	0.131003	0.633222	5.4626e-94	3.12007e-91
529	cg22502206	ANXA2	0.720726	0.0875522	0.633173	1.19991e-90	4.43651e-88
530	cg20618695	GSG1	0.788297	0.155338	0.632959	2.55297e-81	3.37141e-79
531	cg25448812	MDK	0.734287	0.101334	0.632953	9.00706e-93	4.40599e-90
532	cg23373640	#NA	0.759688	0.126757	0.632932	1.32839e-82	2.00246e-80
533	cg25834419	GOLSYN	0.883665	0.250996	0.632668	7.20555e-63	2.30402e-61
534	cg18791121	CYB5R2	0.696203	0.0637067	0.632496	2.34751e-75	1.82397e-73
535	cg10069493	ALOX5	0.736804	0.104398	0.632407	2.49849e-60	6.88364e-59
536	cg26116950	PDZRN4	0.751007	0.118634	0.632373	2.43679e-81	3.22876e-79
537	cg21011229	#NA	0.727299	0.095198	0.632101	2.06447e-76	1.74392e-74
538	cg00462570	NCRNA00092	0.81699	0.185005	0.631984	3.20062e-87	7.9965e-85
539	cg08854397	#NA	0.752479	0.120593	0.631886	4.72159e-83	7.4828e-81
540	cg09339159	B3GNT7	0.671583	0.0398303	0.631753	1.39411e-87	3.654e-85
541	cg21793948	BCL2	0.701745	0.0702607	0.631485	4.75679e-86	1.03531e-83
542	cg21555796	KLHL35	0.770182	0.138736	0.631446	3.42086e-73	2.23857e-71
543	cg14845962	AGAP2	0.833388	0.202034	0.631354	2.14268e-62	6.65903e-61
544	cg27550511	#NA	0.743421	0.112071	0.63135	9.77207e-78	9.20279e-76
545	cg10899547	RASGEF1C	0.783072	0.152043	0.631029	1.73354e-83	2.87771e-81
546	cg27588605	#NA	0.736793	0.105955	0.630838	1.50688e-76	1.29e-74
547	cg08506869	KIAA0146	0.764448	0.133674	0.630774	6.67867e-83	1.04379e-80
548	cg19598567	#NA	0.775389	0.144846	0.630544	8.48015e-69	3.97601e-67
549	cg10225865	#NA	0.836952	0.206894	0.630059	2.46644e-83	4.02336e-81
550	cg21251385	#NA	0.805031	0.175088	0.629942	4.75391e-74	3.3274e-72
551	cg27151711	SYN1	0.853891	0.224054	0.629837	1.09675e-87	2.92702e-85
552	cg01451391	HLF	0.734466	0.104758	0.629708	1.31309e-87	3.46693e-85
553	cg01076971	PGCP	0.741253	0.111585	0.629668	1.44563e-65	5.50202e-64
554	cg15555970	TGIF1	0.678507	0.0488488	0.629659	3.30917e-94	1.97874e-91
555	cg01883159	TTBK1	0.718601	0.0890684	0.629533	7.35441e-96	5.42319e-93
556	cg20749916	ARHGEF7	0.710277	0.0808652	0.629412	1.20468e-82	1.82853e-80
557	cg22621867	GPR62	0.724497	0.0950944	0.629403	7.68673e-87	1.82473e-84
558	cg26687098	ADSSL1	0.662217	0.0328553	0.629361	1.3798e-98	1.57166e-95
559	cg05580655	SCHIP1	0.726148	0.0967944	0.629353	4.46003e-78	4.32383e-76
560	cg04267807	SEMA3E	0.847056	0.217704	0.629352	4.45272e-81	5.7458e-79
561	cg07921384	SPEG	0.746053	0.116956	0.629097	3.58909e-77	3.23656e-75
562	cg12558012	LOC729991-MEF2B	0.661638	0.032757	0.628881	3.54329e-92	1.61161e-89
563	cg26614816	TXNRD1	0.722915	0.0942443	0.628671	2.18734e-79	2.39354e-77
564	cg02433278	ERBB2	0.714527	0.0863616	0.628166	5.21442e-83	8.2407e-81
565	cg20822858	SGK1	0.718468	0.0903073	0.62816	4.59215e-84	8.05613e-82
566	cg17934824	TGFB2	0.647602	0.0194471	0.628155	7.7345e-99	9.37749e-96
567	cg13444964	LGALS8	0.712067	0.0839252	0.628141	1.11862e-84	2.1014e-82
568	cg25915131	SSH3	0.778948	0.150958	0.627991	8.07383e-96	5.93157e-93
569	cg21714809	ARAP1	0.683752	0.0558701	0.627882	1.55096e-100	2.812e-97
570	cg07516697	FOXP1	0.678163	0.0504738	0.62769	5.64984e-79	5.95969e-77
571	cg01092528	NAAA	0.787558	0.160059	0.627499	5.57345e-91	2.14918e-88
572	cg26163368	MAPT	0.719167	0.0918405	0.627327	7.72855e-81	9.73458e-79
573	cg03940848	#NA	0.748445	0.121144	0.627302	3.84042e-63	1.24922e-61
574	cg21819468	PDPN	0.680019	0.0527338	0.627286	4.28708e-71	2.38054e-69
575	cg00333483	#NA	0.804523	0.177343	0.62718	1.33556e-91	5.61575e-89
576	cg20568227	SORBS3	0.684344	0.057183	0.627161	4.70122e-73	3.04018e-71
577	cg06644488	TRIOBP	0.707478	0.0803434	0.627135	1.8281e-99	2.56226e-96
578	cg19007249	TMED7-TICAM2	0.727033	0.0999029	0.62713	1.42605e-99	2.0275e-96
579	cg24030507	#NA	0.8198	0.192718	0.627082	1.35214e-100	2.49735e-97
580	cg11549953	#NA	0.751829	0.124747	0.627082	2.96065e-89	9.39916e-87
581	cg00590851	GPR12	0.677032	0.0499917	0.62704	1.4568e-84	2.70202e-82
582	cg22369786	SPRY2	0.785712	0.15871	0.627003	4.19222e-72	2.51133e-70
583	cg19108771	TNXB	0.773136	0.146159	0.626977	4.25216e-86	9.32151e-84
584	cg12177743	TTC12	0.740062	0.113222	0.62684	4.28503e-62	1.30865e-60
585	cg26853126	#NA	0.68102	0.0541866	0.626833	1.77014e-87	4.58486e-85
586	cg01216438	#NA	0.80866	0.182008	0.626652	4.05985e-81	5.25772e-79
587	cg21330423	HLA-J	0.699543	0.072913	0.62663	6.40668e-80	7.39556e-78
588	cg17173975	BICD1	0.702472	0.0759851	0.626487	3.4769e-95	2.36531e-92
589	cg14305313	#NA	0.648557	0.0220768	0.62648	1.01003e-97	9.71321e-95
590	cg12395929	RAB27B	0.678196	0.0517419	0.626454	2.8446e-87	7.17045e-85
591	cg18685243	SLC26A10	0.736997	0.110695	0.626302	1.64963e-89	5.36198e-87
592	cg15566554	TTYH2	0.757603	0.131332	0.62627	1.33509e-80	1.64238e-78
593	cg07749664	KLF5	0.748562	0.122297	0.626265	4.45005e-82	6.33832e-80
594	cg09965996	GNAO1	0.695367	0.0691523	0.626215	3.60026e-87	8.90489e-85
595	cg18633684	TXNRD1	0.801237	0.175164	0.626073	6.28984e-86	1.34965e-83
596	cg08163199	HLA-J	0.738604	0.112604	0.626	6.01437e-70	3.0559e-68
597	cg14931854	#NA	0.849674	0.223832	0.625842	1.28734e-59	3.40281e-58
598	cg02408775	HDAC7	0.722582	0.0967425	0.62584	5.38792e-82	7.63015e-80
599	cg07902473	#NA	0.709079	0.0834228	0.625656	6.87874e-99	8.49632e-96
600	cg15959252	C12orf68	0.872948	0.247397	0.625551	4.80863e-75	3.65292e-73
601	cg04707519	#NA	0.771152	0.145743	0.625409	2.61601e-66	1.04295e-64
602	cg14230379	EFCAB4A	0.730975	0.105752	0.625223	3.85393e-82	5.5311e-80
603	cg24863536	SRRM3	0.710339	0.0851287	0.625211	2.79587e-94	1.68713e-91
604	cg18061197	RGS22	0.863468	0.238296	0.625172	1.2434e-71	7.19128e-70
605	cg20944305	P2RY1	0.661435	0.0363541	0.625081	3.81191e-93	1.95924e-90
606	cg25577023	AMN	0.689842	0.0648039	0.625038	1.0474e-81	1.44145e-79
607	cg25458630	GSX2	0.660281	0.0352446	0.625036	1.86029e-93	9.90941e-91
608	cg06007331	EBAG9	0.831159	0.206361	0.624799	1.54065e-94	9.6504e-92
609	cg06940792	MEGF10	0.681753	0.057012	0.624741	2.38304e-90	8.53941e-88
610	cg19786920	NSUN7	0.807245	0.182516	0.624728	4.99014e-88	1.37446e-85
611	cg14337655	C19orf35	0.680365	0.0556645	0.624701	2.38607e-88	6.80444e-86
612	cg22774088	JSRP1	0.803921	0.179408	0.624513	3.70114e-81	4.81685e-79
613	cg22230604	#NA	0.680995	0.0565131	0.624482	4.69478e-106	5.01517e-102
614	cg08447324	SHANK1	0.733832	0.109401	0.624431	1.88932e-68	8.66103e-67
615	cg25286482	PDPN	0.789958	0.165593	0.624365	1.47153e-71	8.46614e-70
616	cg22371972	SLC17A6	0.806189	0.181836	0.624353	6.53131e-65	2.3874e-63
617	cg27294816	MYADM	0.652087	0.0279379	0.624149	1.42561e-66	5.77032e-65
618	cg14527456	#NA	0.70415	0.0800615	0.624089	6.12439e-90	2.07783e-87
619	cg11979837	TLE2	0.759477	0.135417	0.62406	2.38223e-87	6.05906e-85
620	cg13172906	ARC	0.820917	0.196932	0.623985	1.41451e-79	1.57223e-77
621	cg03694261	C11orf63	0.661372	0.037474	0.623898	6.09323e-102	1.61634e-98
622	cg06822952	LGALS1	0.644154	0.0202605	0.623894	1.65966e-91	6.91232e-89
623	cg11467015	#NA	0.839175	0.215323	0.623852	4.25182e-81	5.49733e-79
624	cg05613116	#NA	0.727292	0.103491	0.623801	1.46458e-82	2.19354e-80
625	cg16999254	RGR	0.832123	0.208477	0.623646	8.147e-65	2.96019e-63
626	cg01636650	VILL	0.881278	0.257753	0.623525	2.14307e-65	8.07405e-64
627	cg26448489	LRRFIP1	0.700585	0.0771015	0.623484	2.56918e-94	1.55986e-91
628	cg06922635	ARL9	0.776638	0.153369	0.623269	5.48367e-68	2.44382e-66
629	cg08188903	#NA	0.724548	0.10129	0.623259	2.49827e-82	3.65178e-80
630	cg17498803	#NA	0.654763	0.0315859	0.623177	9.00148e-78	8.50546e-76
631	cg05142617	MAL	0.724555	0.101492	0.623063	3.47486e-78	3.40551e-76
632	cg25216403	BRUNOL4	0.705457	0.0825532	0.622904	3.79896e-96	2.93843e-93
633	cg01420688	#NA	0.760759	0.138032	0.622726	7.61622e-74	5.24902e-72
634	cg06973595	#NA	0.679193	0.0565003	0.622693	1.23682e-76	1.06853e-74
635	cg23363832	RBP1	0.810928	0.188538	0.62239	2.46546e-65	9.25778e-64
636	cg08967106	#NA	0.683548	0.0613201	0.622228	2.09117e-92	9.7584e-90
637	cg12586594	MYADM	0.652484	0.0304713	0.622013	3.97435e-64	1.38037e-62
638	cg09842237	#NA	0.724881	0.10294	0.621941	4.58406e-74	3.21364e-72
639	cg00543499	EPS15	0.783115	0.161257	0.621858	1.79544e-85	3.65233e-83
640	cg24008544	TMEM106A	0.739124	0.117354	0.62177	1.80031e-71	1.02828e-69
641	cg04987499	CYB561	0.682507	0.0607522	0.621755	5.05274e-101	1.07951e-97
642	cg20409466	#NA	0.675514	0.0539279	0.621586	1.24041e-79	1.38574e-77
643	cg12739584	#NA	0.76772	0.146237	0.621482	1.50201e-78	1.52379e-76
644	cg13909895	ARSA	0.738011	0.116653	0.621357	1.48545e-59	3.91417e-58
645	cg00817100	#NA	0.797766	0.176423	0.621343	1.77304e-72	1.09192e-70
646	cg14499413	#NA	0.679817	0.0585233	0.621294	1.09622e-98	1.27812e-95
647	cg26605467	TMEM194B	0.709445	0.0882351	0.62121	3.93188e-84	6.94403e-82
648	cg25383699	COL21A1	0.772651	0.151726	0.620925	4.27759e-69	2.0496e-67
649	cg16970734	CYFIP1	0.652409	0.0315835	0.620826	4.59415e-96	3.50548e-93
650	cg15413177	ZFPM1	0.729093	0.108337	0.620756	1.39411e-87	3.654e-85
651	cg08818610	FAM65B	0.741589	0.120884	0.620705	6.5196e-82	9.15732e-80
652	cg21286402	SLC22A15	0.732389	0.111726	0.620664	1.01639e-80	1.2629e-78
653	cg00778807	#NA	0.774402	0.153805	0.620596	5.38155e-75	4.07092e-73
654	cg11689813	ACTA1	0.737441	0.116886	0.620554	1.24174e-93	6.76962e-91
655	cg08173692	PRR18	0.719339	0.0989541	0.620385	8.00975e-72	4.70409e-70
656	cg16232327	PARP14	0.681808	0.0614581	0.62035	9.73076e-93	4.71334e-90
657	cg01941219	FARP1	0.656781	0.0365288	0.620252	6.66816e-100	1.04587e-96
658	cg21249371	KDM2B	0.795692	0.175545	0.620147	1.41706e-74	1.03453e-72
659	cg19074496	TUBA4B	0.719619	0.0995208	0.620098	2.32943e-100	4.05597e-97
660	cg21973667	KLF5	0.716491	0.096547	0.619945	2.19468e-80	2.64144e-78
661	cg02666008	#NA	0.733577	0.113798	0.61978	1.77783e-78	1.79303e-76
662	cg00604202	#NA	0.731598	0.111926	0.619672	3.17548e-76	2.64289e-74
663	cg17842821	#NA	0.861102	0.241567	0.619536	1.28671e-76	1.10945e-74
664	cg06355129	NES	0.77861	0.159142	0.619468	8.60906e-65	3.12321e-63
665	cg14242528	B4GALT1	0.784989	0.165532	0.619457	3.59225e-86	7.94093e-84
666	cg09129100	#NA	0.735011	0.115589	0.619423	2.21748e-84	4.03341e-82
667	cg27483007	GALNT9	0.79066	0.171362	0.619297	7.32728e-78	6.97185e-76
668	cg24613691	#NA	0.775473	0.156264	0.619208	3.0142e-83	4.86072e-81
669	cg24931737	ANK1	0.754256	0.135074	0.619183	2.24269e-88	6.41407e-86
670	cg06133110	SCRN1	0.770492	0.15163	0.618862	1.05563e-76	9.17409e-75
671	cg15510249	MCF2L2	0.764095	0.145299	0.618796	4.35551e-89	1.35659e-86
672	cg05347736	#NA	0.638556	0.0198134	0.618743	6.87874e-99	8.49632e-96
673	cg09211399	#NA	0.691226	0.0726589	0.618567	7.0307e-86	1.50048e-83
674	cg14519120	#NA	0.696322	0.0777914	0.61853	6.87874e-99	8.49632e-96
675	cg02153814	#NA	0.779052	0.16053	0.618522	2.06796e-99	2.84795e-96
676	cg06998282	ENPP2	0.701543	0.0830381	0.618505	2.19468e-80	2.64144e-78
677	cg18009325	SYN1	0.848972	0.230556	0.618416	1.15478e-91	4.91311e-89
678	cg12621315	#NA	0.725043	0.106753	0.61829	7.7345e-99	9.37749e-96
679	cg26817546	#NA	0.831072	0.212811	0.618261	2.74401e-91	1.11124e-88
680	cg00539908	CACNB4	0.686963	0.068793	0.61817	2.52751e-87	6.41205e-85
681	cg06120945	MT3	0.76099	0.142952	0.618039	1.59987e-81	2.15451e-79
682	cg08551725	SCRN1	0.746902	0.128972	0.617931	1.24174e-93	6.76962e-91
683	cg26107890	SLC12A8	0.830584	0.212671	0.617913	9.48257e-73	5.99007e-71
684	cg06303772	UNC13A	0.857548	0.239659	0.617889	2.74752e-80	3.27095e-78
685	cg23520075	MYADM	0.64653	0.0286451	0.617885	8.2861e-72	4.86206e-70
686	cg07338782	ANO4	0.799413	0.181555	0.617859	7.68159e-84	1.32179e-81
687	cg22640233	OPCML	0.72767	0.10982	0.617851	3.18031e-77	2.8791e-75
688	cg03108344	RAET1K	0.720159	0.102324	0.617835	4.83557e-84	8.46439e-82
689	cg10171063	#NA	0.657175	0.0393766	0.617798	3.59225e-86	7.94093e-84
690	cg20923245	TXNRD1	0.708592	0.090817	0.617775	1.06374e-80	1.31842e-78
691	cg05724997	BCL2	0.756607	0.138902	0.617705	7.25385e-87	1.72716e-84
692	cg27005179	ERBB2	0.707729	0.0900333	0.617696	1.3798e-98	1.57166e-95
693	cg26573733	#NA	0.695394	0.0778051	0.617588	1.18646e-65	4.54098e-64
694	cg02090762	FSCN2	0.805091	0.187506	0.617585	4.29598e-80	5.03555e-78
695	cg06143522	SLITRK5	0.756066	0.138716	0.61735	2.33766e-72	1.42609e-70
696	cg23483765	NIPAL4	0.858619	0.241315	0.617304	8.97619e-83	1.38102e-80
697	cg03460682	CYP27A1	0.690504	0.0732624	0.617242	5.42364e-87	1.30793e-84
698	cg19478500	STL	0.758763	0.141691	0.617071	5.30157e-74	3.7022e-72
699	cg17204275	SATB2	0.745674	0.128795	0.616879	7.63552e-78	7.25466e-76
700	cg19542238	SEMA3E	0.701209	0.0843354	0.616874	9.12066e-80	1.03323e-77
701	cg04283429	#NA	0.697461	0.0806463	0.616815	6.87872e-91	2.62181e-88
702	cg00611789	CMYA5	0.835073	0.218331	0.616742	1.26707e-68	5.8691e-67
703	cg26104932	CYP27A1	0.713668	0.097119	0.616549	3.25377e-93	1.68773e-90
704	cg03672854	FAS	0.648627	0.0321893	0.616438	1.1864e-96	9.91381e-94
705	cg01708411	NDUFA4L2	0.836747	0.220325	0.616422	3.6481e-91	1.44916e-88
706	cg09234567	GRAMD2	0.643795	0.0273895	0.616406	1.15167e-105	1.11024e-101
707	cg05289253	#NA	0.65632	0.0399224	0.616397	8.91461e-101	1.72721e-97
708	cg13274107	RFX8	0.764168	0.147855	0.616314	1.75962e-79	1.94216e-77
709	cg19477600	ESAM	0.668447	0.0522906	0.616157	1.1864e-96	9.91381e-94
710	cg25042239	CUL7	0.642523	0.0263861	0.616137	2.55471e-91	1.04098e-88
711	cg22281380	GRB10	0.731489	0.115355	0.616134	1.71924e-86	3.9416e-84
712	cg16211507	#NA	0.853321	0.237377	0.615943	1.26505e-82	1.91355e-80
713	cg15207422	LOC729991-MEF2B	0.773246	0.157533	0.615713	2.8508e-96	2.24458e-93
714	cg02631838	HPCA	0.646457	0.030814	0.615643	2.00629e-89	6.4523e-87
715	cg16179047	SBF2	0.651598	0.03599	0.615608	1.69984e-85	3.47216e-83
716	cg12146386	#NA	0.682698	0.0672295	0.615469	5.8313e-101	1.18805e-97
717	cg23241448	NXN	0.725595	0.110145	0.61545	2.48832e-68	1.13281e-66
718	cg06149302	GLB1L3	0.758724	0.143283	0.615441	1.79803e-84	3.30237e-82
719	cg13448127	#NA	0.659454	0.0440973	0.615357	3.41599e-105	2.54749e-101
720	cg09444392	GFPT2	0.691095	0.075784	0.615311	2.02187e-81	2.70256e-79
721	cg23719207	#NA	0.646446	0.0311865	0.615259	4.51911e-100	7.47354e-97
722	cg18992706	CCDC122	0.690321	0.0751404	0.61518	6.04992e-83	9.50032e-81
723	cg20597013	#NA	0.675749	0.0606978	0.615052	7.68159e-84	1.32179e-81
724	cg16962463	#NA	0.837525	0.22261	0.614915	4.54177e-95	3.05815e-92
725	cg03763873	EPSTI1	0.815961	0.201054	0.614907	9.73076e-93	4.71334e-90
726	cg12325455	TRIOBP	0.710872	0.0960436	0.614829	1.80248e-101	4.09443e-98
727	cg05289892	SSH3	0.638067	0.0233233	0.614743	2.43285e-92	1.12204e-89
728	cg15684962	#NA	0.723832	0.109143	0.614689	5.80671e-73	3.72703e-71
729	cg18532089	#NA	0.698553	0.0838825	0.614671	8.35665e-102	2.05153e-98
730	cg15680720	#NA	0.691714	0.0770713	0.614642	2.87433e-72	1.74219e-70
731	cg22863209	#NA	0.762212	0.147659	0.614554	7.68159e-84	1.32179e-81
732	cg18179075	CPA2	0.685542	0.0710057	0.614536	2.75163e-82	4.00731e-80
733	cg23545105	OCIAD2	0.869296	0.254837	0.614459	2.28834e-74	1.63853e-72
734	cg08917795	MT1X	0.681861	0.0674683	0.614393	3.83091e-89	1.19982e-86
735	cg17976576	LIMS2	0.640088	0.0257055	0.614382	8.43299e-107	1.28198e-102
736	cg13818424	#NA	0.868454	0.254127	0.614326	2.34558e-83	3.83411e-81
737	cg16787624	LRRFIP1	0.742424	0.128156	0.614268	5.67402e-105	3.73776e-101
738	cg24155129	#NA	0.697883	0.0836805	0.614203	6.38826e-89	1.9619e-86
739	cg09938462	38596	0.68478	0.0706356	0.614145	4.82385e-99	6.21051e-96
740	cg11851910	#NA	0.792885	0.178867	0.614019	6.77445e-68	3.00079e-66
741	cg27255678	LZTS2	0.656211	0.0423239	0.613888	1.47772e-79	1.63973e-77
742	cg27282900	#NA	0.722708	0.108909	0.6138	4.17074e-76	3.43434e-74
743	cg09884423	TXNRD1	0.842639	0.228997	0.613642	1.41248e-77	1.31423e-75
744	cg15582789	SLC35D2	0.724506	0.110871	0.613635	2.96065e-89	9.39916e-87
745	cg24783211	#NA	0.696936	0.0834932	0.613443	5.80929e-77	5.16447e-75
746	cg12256538	CHCHD10	0.649945	0.0365312	0.613414	4.10876e-80	4.82898e-78
747	cg07207099	USP4	0.698472	0.0852332	0.613239	1.37753e-90	5.06481e-88
748	cg02006203	UPP1	0.715967	0.102832	0.613135	1.17942e-84	2.20722e-82
749	cg02617655	UNC13A	0.636526	0.0234639	0.613062	3.42354e-106	4.22861e-102
750	cg19418318	MYO9B	0.747459	0.134484	0.612976	1.05111e-92	5.06647e-90
751	cg24998096	#NA	0.710413	0.0976974	0.612715	5.02709e-94	2.89644e-91
752	cg24674445	#NA	0.675907	0.0632648	0.612642	2.03568e-100	3.59197e-97
753	cg04920527	#NA	0.835866	0.223287	0.612579	4.08242e-73	2.65086e-71
754	cg07397399	MAGI1	0.670799	0.0582266	0.612573	1.47665e-104	8.84314e-101
755	cg09252999	PAX6	0.711076	0.0985327	0.612543	4.38837e-77	3.93668e-75
756	cg04098270	GRAMD2	0.681741	0.0694402	0.612301	3.6034e-104	1.89899e-100
757	cg07475973	#NA	0.669168	0.0569027	0.612265	3.01746e-87	7.57239e-85
758	cg08971281	PTRF	0.651029	0.0387732	0.612256	4.17687e-62	1.2768e-60
759	cg22274539	C12orf42	0.675653	0.0635712	0.612082	3.67325e-82	5.27755e-80
760	cg14515996	#NA	0.697644	0.0856873	0.611957	2.28757e-78	2.27806e-76
761	cg15970666	#NA	0.679416	0.0676904	0.611725	2.88763e-82	4.19455e-80
762	cg18172881	TMEM22	0.748971	0.137286	0.611684	1.33509e-80	1.64238e-78
763	cg23505299	CSF1R	0.797226	0.18555	0.611676	9.08887e-82	1.25916e-79
764	cg25680628	MAP3K8	0.76935	0.157821	0.611529	1.34674e-93	7.30179e-91
765	cg12017911	ISLR2	0.698308	0.086874	0.611434	2.28757e-78	2.27806e-76
766	cg24449777	#NA	0.754319	0.143129	0.61119	1.05298e-68	4.90099e-67
767	cg09232440	BMP8A	0.671155	0.0599926	0.611163	7.35441e-96	5.42319e-93
768	cg05913906	#NA	0.666139	0.0550101	0.611129	4.73357e-98	4.8596e-95
769	cg08402873	JAG1	0.662567	0.0515391	0.611028	3.16465e-91	1.26474e-88
770	cg24121069	TMCO3	0.904714	0.293818	0.610895	8.42683e-63	2.67849e-61
771	cg03657573	MCF2L2	0.647048	0.0362101	0.610838	7.43261e-86	1.58198e-83
772	cg15198101	SRRM3	0.741805	0.131209	0.610595	3.54329e-92	1.61161e-89
773	cg25824828	CACNA1I	0.837499	0.226937	0.610561	4.96105e-70	2.53701e-68
774	cg16100120	EFEMP1	0.69752	0.0870212	0.610498	5.09167e-84	8.88905e-82
775	cg05926722	#NA	0.781278	0.17108	0.610199	2.09483e-75	1.63535e-73
776	cg13263114	ERBB2	0.752306	0.142139	0.610167	1.65966e-91	6.91232e-89
777	cg04088817	#NA	0.682079	0.072113	0.609966	5.97905e-91	2.29216e-88
778	cg03149128	#NA	0.760284	0.150392	0.609892	2.97351e-71	1.67062e-69
779	cg25664381	#NA	0.743959	0.134104	0.609855	1.35731e-70	7.23602e-69
780	cg16071219	LPAR6	0.836943	0.227103	0.609839	7.95653e-78	7.54515e-76
781	cg20295949	SPAG1	0.721078	0.111503	0.609575	2.46189e-84	4.45541e-82
782	cg19590227	CASZ1	0.663297	0.0537402	0.609557	1.1864e-96	9.91381e-94
783	cg19925054	ITGA6	0.66001	0.050575	0.609435	8.61334e-100	1.29446e-96
784	cg17187762	#NA	0.785421	0.175991	0.60943	7.92523e-65	2.882e-63
785	cg22637538	CHRNB1	0.684413	0.0751561	0.609257	3.05919e-70	1.58618e-68
786	cg07716663	POU2F2	0.743248	0.134052	0.609196	2.11584e-87	5.42337e-85
787	cg24529736	CLDN10	0.748174	0.138998	0.609176	2.0169e-78	2.02227e-76
788	cg03502791	#NA	0.825823	0.216682	0.609141	2.93694e-76	2.449e-74
789	cg19437183	LOC100192378	0.807515	0.198459	0.609056	1.00265e-69	5.01325e-68
790	cg16662267	CBR1	0.630929	0.0220414	0.608888	2.82085e-101	6.26372e-98
791	cg27454883	#NA	0.681097	0.0723118	0.608785	7.71233e-85	1.47048e-82
792	cg17298239	DLGAP1	0.687365	0.0786129	0.608752	1.39411e-87	3.654e-85
793	cg08216768	#NA	0.830798	0.222128	0.608669	5.89931e-97	5.09105e-94
794	cg05675514	FLJ22536	0.764209	0.155684	0.608526	2.72683e-83	4.42075e-81
795	cg01240056	#NA	0.704128	0.0956261	0.608502	4.04954e-77	3.641e-75
796	cg08260658	#NA	0.721419	0.1131	0.608319	2.01593e-93	1.06809e-90
797	cg25302957	RBM24	0.634413	0.0261077	0.608306	1.73346e-98	1.93e-95
798	cg01121712	TPPP3	0.647956	0.0396527	0.608303	5.51543e-104	2.69132e-100
799	cg07985890	NEAT1	0.800497	0.192307	0.608191	1.49241e-62	4.67486e-61
800	cg25702335	CLDN10	0.738216	0.130044	0.608172	6.35305e-65	2.32332e-63
801	cg24408896	SLC27A3	0.710256	0.102193	0.608063	1.18988e-94	7.59777e-92
802	cg25395188	VPS37C	0.80493	0.196938	0.607992	1.9172e-80	2.32731e-78
803	cg07067171	FKBP9	0.640436	0.0326702	0.607766	1.24981e-97	1.18463e-94
804	cg03209642	FES	0.682595	0.074861	0.607734	6.72363e-101	1.34218e-97
805	cg06537894	MAST1	0.777123	0.169395	0.607728	2.89847e-68	1.31228e-66
806	cg03226958	LIN28	0.715499	0.107871	0.607629	7.47905e-90	2.52226e-87
807	cg16278512	VWDE	0.7189	0.111296	0.607604	6.83316e-74	4.72913e-72
808	cg17303756	#NA	0.75013	0.142532	0.607598	1.70561e-70	9.02104e-69
809	cg06642965	#NA	0.722648	0.115075	0.607573	4.45005e-82	6.33832e-80
810	cg01872216	#NA	0.704773	0.0972312	0.607542	5.23006e-71	2.88471e-69
811	cg03841977	CBR1	0.673477	0.0660109	0.607466	7.58111e-100	1.16593e-96
812	cg16520288	SLC26A10	0.727893	0.120471	0.607422	4.89695e-82	6.95729e-80
813	cg13090007	#NA	0.921576	0.314259	0.607317	2.82438e-76	2.35912e-74
814	cg20123153	NTN1	0.683954	0.0766827	0.607272	1.54379e-88	4.48663e-86
815	cg17034390	#NA	0.77558	0.168333	0.607247	5.9696e-71	3.27569e-69
816	cg10724791	MGST2	0.701494	0.0942759	0.607218	1.38036e-78	1.40507e-76
817	cg07326438	SLC43A3	0.666776	0.0595614	0.607215	9.92189e-64	3.36303e-62
818	cg27583307	SATB2	0.829734	0.22257	0.607164	1.1289e-72	7.08137e-71
819	cg06692785	KIAA1614	0.848163	0.241011	0.607153	3.45317e-96	2.68674e-93
820	cg05709657	CLDN10	0.839726	0.232736	0.60699	5.09167e-84	8.88905e-82
821	cg08731559	GRM8	0.68694	0.0800406	0.6069	1.36225e-88	3.99725e-86
822	cg14528318	RASGRP2	0.661098	0.0542117	0.606886	2.07916e-90	7.4844e-88
823	cg25330843	#NA	0.67962	0.0727391	0.606881	4.29309e-87	1.05394e-84
824	cg22304169	CFLAR	0.636416	0.0295365	0.60688	1.2209e-106	1.664e-102
825	cg03563100	CACNB4	0.736523	0.129689	0.606833	5.97905e-91	2.29216e-88
826	cg15986590	KLF16	0.701274	0.0944697	0.606804	1.25836e-99	1.8152e-96
827	cg02668843	PTRF	0.680088	0.073465	0.606623	1.52944e-65	5.81318e-64
828	cg22973789	SATB2	0.721694	0.115231	0.606463	1.62037e-73	1.08717e-71
829	cg12944530	CFLAR	0.80003	0.193647	0.606383	3.88993e-77	3.50147e-75
830	cg15876676	#NA	0.796078	0.189817	0.606261	5.32008e-86	1.15031e-83
831	cg23674344	ACSF2	0.690422	0.0843248	0.606098	1.04155e-89	3.43346e-87
832	cg01442132	B3GNT2	0.650772	0.0446765	0.606096	2.70998e-103	1.07112e-99
833	cg26005578	RASSF10	0.714859	0.108819	0.60604	6.12961e-74	4.25787e-72
834	cg09643151	CFLAR	0.652914	0.0468839	0.60603	6.60229e-93	3.29074e-90
835	cg02287573	#NA	0.764005	0.157983	0.606022	1.7571e-81	2.35902e-79
836	cg15605858	APBA2	0.78168	0.175671	0.606009	4.10876e-80	4.82898e-78
837	cg00995986	MEIS1	0.839767	0.233812	0.605955	9.35241e-63	2.96554e-61
838	cg27325255	#NA	0.660487	0.054592	0.605895	3.042e-94	1.82728e-91
839	cg23068621	#NA	0.775555	0.169685	0.60587	2.20577e-74	1.5817e-72
840	cg22562674	GJD2	0.782742	0.176975	0.605767	5.09167e-84	8.88905e-82
841	cg11439004	LOC651250	0.67336	0.0676113	0.605749	1.06076e-77	9.96588e-76
842	cg14336011	LHX3	0.728648	0.122984	0.605664	5.67402e-105	3.73776e-101
843	cg00917569	#NA	0.714746	0.10915	0.605597	1.09825e-83	1.86702e-81
844	cg01185754	F3	0.770641	0.165164	0.605477	3.91619e-91	1.55409e-88
845	cg25266895	RADIL	0.747008	0.141705	0.605303	5.99102e-88	1.63872e-85
846	cg19548479	TMEM106A	0.73686	0.131583	0.605277	1.50846e-73	1.01501e-71
847	cg03051258	LATS2	0.657601	0.0524001	0.605201	2.72683e-83	4.42075e-81
848	cg15810815	#NA	0.795095	0.189948	0.605147	2.71608e-76	2.27346e-74
849	cg13185030	LGALS3	0.675111	0.0701314	0.604979	2.68316e-72	1.62906e-70
850	cg14326671	LOC100192378	0.800422	0.195517	0.604905	1.07508e-63	3.63463e-62
851	cg12071544	VASN	0.729649	0.124885	0.604764	7.31187e-85	1.39817e-82
852	cg16114434	NRP2	0.727163	0.122672	0.604491	2.39648e-77	2.18856e-75
853	cg03900542	DEDD2	0.668034	0.0636122	0.604422	2.74401e-91	1.11124e-88
854	cg09182533	MACROD1	0.662643	0.058295	0.604348	4.46304e-93	2.27321e-90
855	cg23707289	BCL2	0.704526	0.100194	0.604333	9.68639e-87	2.27483e-84
856	cg16200879	STAP2	0.7131	0.108806	0.604294	8.25385e-94	4.61433e-91
857	cg09464137	HPCAL1	0.708133	0.104016	0.604117	1.83261e-80	2.2308e-78
858	cg09510202	PHACTR1	0.840972	0.236877	0.604095	1.31309e-87	3.46693e-85
859	cg00491927	#NA	0.77599	0.172016	0.603974	2.10777e-88	6.05008e-86
860	cg24015081	#NA	0.662261	0.05836	0.603901	3.79801e-98	4.0031e-95
861	cg20886263	PRKCD	0.691186	0.0873923	0.603794	2.21744e-95	1.55398e-92
862	cg07810039	TGFB2	0.798184	0.194391	0.603793	7.72855e-81	9.73458e-79
863	cg25284397	CDK6	0.884301	0.280535	0.603766	1.54669e-70	8.20464e-69
864	cg02104162	#NA	0.796112	0.192425	0.603687	4.09626e-90	1.42522e-87
865	cg08640923	TUBA4B	0.734773	0.131111	0.603662	2.15909e-86	4.8709e-84
866	cg10663765	#NA	0.801659	0.198083	0.603576	1.41381e-94	8.8982e-92
867	cg11351746	CHST8	0.704708	0.101158	0.60355	6.41348e-91	2.45395e-88
868	cg20118643	ANXA2	0.753393	0.149889	0.603504	6.65015e-86	1.42156e-83
869	cg08035234	#NA	0.745928	0.142537	0.603391	3.17548e-76	2.64289e-74
870	cg26095973	SLC35F2	0.658663	0.0553957	0.603267	1.09622e-98	1.27812e-95
871	cg10338124	#NA	0.69857	0.0953826	0.603187	2.65635e-95	1.82913e-92
872	cg23207676	SPTBN4	0.8033	0.200113	0.603187	9.27594e-92	4.02449e-89
873	cg00448761	RFX2	0.716016	0.112858	0.603159	2.24516e-87	5.72886e-85
874	cg11430718	ARHGEF3	0.771335	0.168282	0.603054	6.69739e-96	4.97583e-93
875	cg03888579	DLGAP3	0.642055	0.0390027	0.603053	6.76503e-88	1.84025e-85
876	cg04645430	#NA	0.653755	0.050892	0.602863	3.09407e-85	6.15157e-83
877	cg06664433	#NA	0.700773	0.0979721	0.6028	1.01088e-70	5.44495e-69
878	cg11343894	S100A13	0.814205	0.211482	0.602723	9.83588e-79	1.01452e-76
879	cg24165760	TRAF3	0.704478	0.101774	0.602704	2.62194e-82	3.82548e-80
880	cg22801675	#NA	0.649562	0.0469136	0.602649	1.31309e-87	3.46693e-85
881	cg25291551	MDK	0.627277	0.0247404	0.602537	9.76824e-102	2.36865e-98
882	cg11433622	MEIS1	0.761991	0.159566	0.602425	1.99134e-67	8.53383e-66
883	cg07453440	#NA	0.849619	0.247394	0.602225	2.11857e-81	2.82702e-79
884	cg02614660	CDK5R2	0.748835	0.146636	0.602199	1.24981e-97	1.18463e-94
885	cg26008007	#NA	0.629046	0.0269693	0.602076	9.27594e-92	4.02449e-89
886	cg22700691	C10orf140	0.713175	0.111244	0.601931	6.59022e-74	4.56819e-72
887	cg05028187	LATS2	0.631216	0.0293182	0.601897	1.59987e-81	2.15451e-79
888	cg24903183	SNX31	0.695663	0.0938163	0.601847	4.17453e-67	1.74786e-65
889	cg14426001	NSUN7	0.857367	0.255546	0.601821	7.44275e-92	3.27589e-89
890	cg03110382	#NA	0.680217	0.0784471	0.60177	9.80601e-86	2.05287e-83
891	cg02946204	#NA	0.814893	0.213203	0.60169	2.21252e-70	1.16027e-68
892	cg01118078	TP53INP2	0.725698	0.124029	0.601668	5.02712e-85	9.79769e-83
893	cg19137348	#NA	0.777681	0.176123	0.601558	2.50454e-72	1.52412e-70
894	cg11322797	#NA	0.821056	0.219524	0.601532	7.64599e-80	8.72172e-78
895	cg19305934	C9orf3	0.710086	0.108589	0.601497	2.15592e-73	1.4307e-71
896	cg06562091	#NA	0.625751	0.0242908	0.60146	7.58111e-100	1.16593e-96
897	cg17186168	NTSR2	0.666302	0.0650167	0.601286	7.31659e-98	7.24783e-95
898	cg17446739	AIFM2	0.739009	0.137757	0.601252	1.18209e-75	9.41411e-74
899	cg13212283	NDUFA4L2	0.755264	0.154118	0.601147	5.01085e-90	1.71922e-87
900	cg19898668	REM2	0.859591	0.258509	0.601082	3.59235e-89	1.13047e-86
901	cg20207763	#NA	0.677255	0.0762859	0.600969	1.75674e-96	1.42577e-93
902	cg04931383	TBC1D1	0.724717	0.123786	0.60093	5.99102e-88	1.63872e-85
903	cg05907933	#NA	0.733161	0.132276	0.600884	7.38155e-77	6.50225e-75
904	cg24725263	ITGA7	0.659699	0.0588502	0.600848	2.00518e-79	2.2052e-77
905	cg20256117	#NA	0.640529	0.0397265	0.600803	3.94072e-73	2.56348e-71
906	cg22881914	NID2	0.78107	0.180289	0.600781	1.1289e-72	7.08137e-71
907	cg02302582	DKK1	0.694204	0.0934757	0.600728	2.38576e-79	2.59987e-77
908	cg05347965	MSI2	0.884094	0.283386	0.600707	1.69984e-85	3.47216e-83
909	cg24740026	#NA	0.679787	0.0790864	0.6007	1.15514e-68	5.36447e-67
910	cg10706230	MAN1C1	0.645864	0.0451776	0.600686	3.41599e-105	2.54749e-101
911	cg20056542	ONECUT1	0.762041	0.16147	0.600571	1.96695e-72	1.20683e-70
912	cg00063471	TNFAIP8L3	0.786082	0.185571	0.600511	1.44563e-65	5.50202e-64
913	cg01295339	LBX2	0.708131	0.107625	0.600506	1.26483e-81	1.72626e-79
914	cg14409958	ENPP2	0.785847	0.18535	0.600497	6.37715e-71	3.49061e-69
915	cg12599850	F3	0.81229	0.212055	0.600235	6.93299e-84	1.19714e-81
916	cg04627871	CLIC1	0.751709	0.151537	0.600172	2.49036e-85	4.99398e-83
917	cg03826594	ITGA5	0.674768	0.0747088	0.60006	3.02938e-63	9.92017e-62
918	cg20190772	KIAA0146	0.691657	0.0916482	0.600008	1.02612e-86	2.40555e-84
919	cg26081841	#NA	0.695611	0.0956415	0.59997	2.96184e-70	1.53772e-68
920	cg19780993	#NA	0.621768	0.0218158	0.599953	7.74543e-101	1.51554e-97
921	cg00238897	HPCAL1	0.656299	0.0563498	0.599949	1.16546e-78	1.19339e-76
922	cg21533997	PTGER1	0.827152	0.227293	0.599859	1.8281e-99	2.56226e-96
923	cg00940891	FGFRL1	0.623852	0.0243905	0.599461	1.71638e-93	9.17996e-91
924	cg07143470	COL21A1	0.765553	0.166324	0.599228	3.31717e-62	1.01968e-60
925	cg19550533	RTN4RL1	0.768984	0.169771	0.599213	9.73076e-93	4.71334e-90
926	cg19570154	#NA	0.786433	0.187226	0.599207	1.00164e-67	4.38523e-66
927	cg19466178	DEDD2	0.622912	0.0237646	0.599147	4.99014e-88	1.37446e-85
928	cg15703636	COL21A1	0.676518	0.0775092	0.599009	1.53561e-84	2.84019e-82
929	cg02692964	PTRF	0.634447	0.0355377	0.598909	1.49608e-60	4.16601e-59
930	cg06915112	#NA	0.764351	0.165551	0.5988	1.10969e-99	1.61847e-96
931	cg15890143	NGB	0.710126	0.111496	0.59863	5.21442e-83	8.2407e-81
932	cg01502396	MDK	0.698026	0.0996682	0.598358	1.35214e-100	2.49735e-97
933	cg19353425	ANXA4	0.716504	0.118361	0.598143	3.1268e-90	1.10444e-87
934	cg06811094	#NA	0.755531	0.157388	0.598143	1.82334e-83	3.02043e-81
935	cg15359249	#NA	0.717967	0.119829	0.598137	3.39549e-86	7.53547e-84
936	cg06767766	TET1	0.659679	0.0615964	0.598083	1.01003e-97	9.71321e-95
937	cg14784699	ZEB1	0.622308	0.0242457	0.598062	2.06796e-99	2.84795e-96
938	cg20446334	BAIAP2	0.863219	0.265258	0.597961	2.15864e-60	5.96687e-59
939	cg00863099	NCRNA00152	0.802925	0.205071	0.597854	4.76418e-85	9.33122e-83
940	cg19998675	MCF2L2	0.708347	0.110534	0.597813	1.4568e-84	2.70202e-82
941	cg17110006	#NA	0.726296	0.128505	0.597791	2.05843e-82	3.03807e-80
942	cg14030882	#NA	0.799325	0.201573	0.597752	1.39085e-55	2.94211e-54
943	cg24685998	LRIG3	0.691235	0.0936717	0.597563	2.49827e-82	3.65178e-80
944	cg20819191	#NA	0.672138	0.0745895	0.597548	5.32008e-86	1.15031e-83
945	cg06693983	TMEM190	0.793834	0.196286	0.597548	7.79259e-63	2.48409e-61
946	cg13635455	#NA	0.646897	0.0493659	0.597531	4.20351e-91	1.66144e-88
947	cg17427639	#NA	0.709688	0.112204	0.597484	3.01746e-87	7.57239e-85
948	cg03270710	LBX2	0.750644	0.153179	0.597465	6.47425e-78	6.196e-76
949	cg16187659	IFITM2	0.73993	0.142519	0.59741	6.54909e-77	5.78959e-75
950	cg25318809	HLA-J	0.722821	0.125431	0.59739	3.17588e-68	1.43394e-66
951	cg07548580	#NA	0.760789	0.163435	0.597353	2.7048e-78	2.67536e-76
952	cg13929270	#NA	0.74371	0.146418	0.597291	4.28708e-71	2.38054e-69
953	cg04241308	DCTD	0.616218	0.0189478	0.59727	6.14569e-81	7.80304e-79
954	cg17497965	RBM24	0.692479	0.09521	0.597269	2.22603e-90	7.99127e-88
955	cg14606067	TUBA8	0.662536	0.0655033	0.597033	3.91378e-94	2.32271e-91
956	cg13600477	#NA	0.667696	0.0707212	0.596975	1.5439e-91	6.45059e-89
957	cg01548300	#NA	0.718634	0.121938	0.596696	9.80413e-74	6.69503e-72
958	cg02896361	SYN1	0.862326	0.265698	0.596628	2.59342e-83	4.22005e-81
959	cg04338652	#NA	0.677313	0.0806855	0.596628	6.04992e-83	9.50032e-81
960	cg09861373	RAP1GAP	0.613471	0.0168877	0.596584	2.62944e-85	5.25954e-83
961	cg08135379	AMIGO2	0.780065	0.183491	0.596574	2.12614e-74	1.52681e-72
962	cg22966060	HSD11B1L	0.794458	0.198013	0.596445	9.16071e-71	4.94844e-69
963	cg16409840	EML5	0.685946	0.0895288	0.596418	2.46274e-74	1.75894e-72
964	cg21082868	#NA	0.800445	0.204044	0.596401	2.18734e-79	2.39354e-77
965	cg17654091	SPTBN4	0.726938	0.13055	0.596388	1.16466e-87	3.09989e-85
966	cg18486902	#NA	0.737855	0.141483	0.596372	1.74046e-73	1.16438e-71
967	cg12811319	LOC100192378	0.763259	0.166905	0.596354	2.46274e-74	1.75894e-72
968	cg01773059	ESR2	0.66868	0.0724066	0.596273	5.42364e-87	1.30793e-84
969	cg16393713	UPK3B	0.922897	0.326719	0.596178	9.27594e-92	4.02449e-89
970	cg12804010	SYT6	0.65567	0.0595569	0.596113	2.46189e-84	4.45541e-82
971	cg07708622	#NA	0.724954	0.128989	0.595965	2.31035e-67	9.84971e-66
972	cg21790851	KLF5	0.816706	0.220765	0.595942	3.73653e-77	3.36492e-75
973	cg17159790	#NA	0.738235	0.14238	0.595855	1.16362e-67	5.07023e-66
974	cg07635623	SERPINB1	0.668674	0.07283	0.595844	7.30152e-79	7.61057e-77
975	cg16824643	#NA	0.816964	0.221151	0.595813	5.28256e-67	2.19621e-65
976	cg06946838	MDFIC	0.78189	0.186279	0.595611	1.1864e-96	9.91381e-94
977	cg25796631	#NA	0.651155	0.0555645	0.595591	2.61601e-66	1.04295e-64
978	cg00839579	MEOX2	0.716483	0.121004	0.595479	2.79864e-63	9.18662e-62
979	cg14537886	ANK1	0.716481	0.121023	0.595458	1.09622e-98	1.27812e-95
980	cg27195274	RAB33B	0.68993	0.0944953	0.595435	2.09806e-80	2.53518e-78
981	cg05439195	#NA	0.653291	0.0578595	0.595431	1.66477e-92	7.8427e-90
982	cg12497564	RBP1	0.652887	0.0576048	0.595282	1.48003e-87	3.86126e-85
983	cg14387532	PTMA	0.63543	0.0402038	0.595226	8.61334e-100	1.29446e-96
984	cg15255455	PLIN5	0.793703	0.198484	0.595219	2.43253e-98	2.65597e-95
985	cg24671344	PDPN	0.659756	0.0645477	0.595208	2.96184e-70	1.53772e-68
986	cg16382322	ARAP3	0.7106	0.115439	0.595161	1.17783e-100	2.21685e-97
987	cg26111030	ERBB2	0.636551	0.0414186	0.595132	1.86804e-82	2.77572e-80
988	cg01308827	ETV2	0.762	0.166928	0.595072	1.89632e-85	3.85159e-83
989	cg02130027	CD2AP	0.699801	0.104743	0.595058	7.51889e-82	1.05012e-79
990	cg24364535	OPCML	0.780707	0.185704	0.595002	1.58322e-74	1.15095e-72
991	cg08377924	NBR1	0.721167	0.126181	0.594986	4.28708e-71	2.38054e-69
992	cg26461637	FAS	0.63595	0.0410525	0.594898	4.73357e-98	4.8596e-95
993	cg12446953	PINK1	0.766577	0.171795	0.594782	5.99102e-88	1.63872e-85
994	cg10861807	PTRF	0.62517	0.0307124	0.594458	6.49029e-63	2.08188e-61
995	cg23570590	#NA	0.652354	0.0579033	0.59445	4.38131e-90	1.51771e-87
996	cg17372745	ANXA4	0.651083	0.0566631	0.59442	1.71552e-97	1.59169e-94
997	cg05905176	TNFAIP8L3	0.721663	0.127419	0.594243	3.22742e-69	1.55775e-67
998	cg06167664	DPYSL5	0.680647	0.086532	0.594115	9.74973e-90	3.23287e-87
999	cg26402417	ENDOD1	0.877267	0.28327	0.593998	5.71787e-59	1.45702e-57
1000	cg15346191	GAL3ST2	0.756254	0.162476	0.593778	8.57797e-71	4.64699e-69
1001	cg04820200	DDX3X	0.75059	0.15685	0.59374	3.17091e-65	1.1818e-63
1002	cg05170515	CBLN3	0.743899	0.150182	0.593717	1.32578e-81	1.80384e-79
1003	cg04212239	SMC4	0.752018	0.158412	0.593606	3.69315e-66	1.45942e-64
1004	cg23967540	#NA	0.651307	0.0577062	0.5936	6.74712e-78	6.43843e-76
1005	cg17094014	MDFI	0.78371	0.190194	0.593516	5.05978e-71	2.79469e-69
1006	cg06946797	#NA	0.7435	0.150274	0.593226	3.28663e-80	3.88934e-78
1007	cg17526573	NRXN1	0.825707	0.232574	0.593133	1.06517e-62	3.36456e-61
1008	cg09626894	CFTR	0.774014	0.180892	0.593122	3.68522e-60	1.00371e-58
1009	cg02500443	#NA	0.773588	0.180471	0.593117	4.00736e-79	4.2716e-77
1010	cg12864389	PLEC1	0.819297	0.22626	0.593037	4.09626e-90	1.42522e-87
1011	cg07035145	PYGL	0.630941	0.0379387	0.593002	4.77538e-92	2.14242e-89
1012	cg01020696	#NA	0.767334	0.174476	0.592858	2.87891e-84	5.15581e-82
1013	cg26210445	TBR1	0.741553	0.148976	0.592577	4.72762e-52	8.33598e-51
1014	cg19859290	#NA	0.775618	0.183055	0.592563	1.01119e-62	3.1966e-61
1015	cg11299854	CCNI2	0.773191	0.180677	0.592513	2.68316e-72	1.62906e-70
1016	cg27227507	#NA	0.728695	0.1363	0.592395	3.138e-96	2.45603e-93
1017	cg25694349	FBRSL1	0.707765	0.115437	0.592329	1.48695e-65	5.65603e-64
1018	cg04792330	#NA	0.850511	0.258185	0.592326	1.18209e-75	9.41411e-74
1019	cg07843056	FKBP5	0.622636	0.0303504	0.592286	1.91718e-91	7.92642e-89
1020	cg24725574	HLA-J	0.663434	0.0712779	0.592156	1.36559e-74	9.97874e-73
1021	cg27579609	HTR6	0.736498	0.144398	0.592099	1.39089e-72	8.63709e-71
1022	cg08467595	IQSEC1	0.682282	0.0903336	0.591949	1.706e-84	3.13918e-82
1023	cg19034038	DBX2	0.715727	0.123903	0.591824	3.67657e-79	3.93598e-77
1024	cg14504418	BIRC3	0.833248	0.241532	0.591716	1.48003e-87	3.86126e-85
1025	cg18151858	LATS2	0.690854	0.0992458	0.591608	2.21748e-84	4.03341e-82
1026	cg03735492	#NA	0.642372	0.0508026	0.591569	7.31187e-85	1.39817e-82
1027	cg14023999	#NA	0.724468	0.133017	0.591452	1.70453e-74	1.23527e-72
1028	cg08259514	#NA	0.73697	0.145529	0.591441	1.7571e-81	2.35902e-79
1029	cg09573389	C10orf58	0.708332	0.116951	0.591381	3.05919e-70	1.58618e-68
1030	cg16264705	ATP5G2	0.730777	0.139409	0.591368	4.00736e-79	4.2716e-77
1031	cg18729001	DBX2	0.862003	0.270645	0.591358	5.82464e-70	2.9633e-68
1032	cg25636665	CTNNA2	0.8179	0.226548	0.591352	2.15592e-73	1.4307e-71
1033	cg12794421	SH2D4A	0.65955	0.0682032	0.591347	6.90278e-65	2.51923e-63
1034	cg14741153	PLCE1	0.805234	0.213903	0.591331	1.54249e-92	7.30145e-90
1035	cg05133370	#NA	0.706387	0.115162	0.591224	9.48674e-67	3.88563e-65
1036	cg19998150	FRMD4A	0.694333	0.103132	0.591202	1.31367e-70	7.01184e-69
1037	cg14014720	DAPK1	0.808276	0.217245	0.591031	2.00518e-79	2.2052e-77
1038	cg03575641	#NA	0.790306	0.199355	0.590951	5.51189e-66	2.15508e-64
1039	cg05474605	SEPP1	0.738261	0.147458	0.590803	1.16506e-80	1.43948e-78
1040	cg09896346	TCEA3	0.682073	0.091331	0.590742	7.95141e-79	8.26181e-77
1041	cg19968403	MIR548G	0.675034	0.0843181	0.590716	1.77944e-82	2.64607e-80
1042	cg00339300	#NA	0.66032	0.0696298	0.590691	7.53931e-66	2.92291e-64
1043	cg00677574	ACBD4	0.701958	0.111346	0.590613	1.46458e-82	2.19354e-80
1044	cg20034372	LOC145845	0.83431	0.243896	0.590414	3.14281e-80	3.72361e-78
1045	cg11737172	KBTBD11	0.644209	0.0538122	0.590397	4.2156e-77	3.78514e-75
1046	cg27181375	#NA	0.87316	0.282769	0.590391	3.8586e-76	3.18661e-74
1047	cg11889692	#NA	0.641912	0.0515777	0.590334	2.19468e-80	2.64144e-78
1048	cg12921375	CLIC1	0.689803	0.09948	0.590323	1.04006e-82	1.58781e-80
1049	cg09687025	KCTD12	0.689591	0.0993739	0.590217	7.74408e-83	1.20033e-80
1050	cg21000447	CHADL	0.672165	0.0819506	0.590214	1.52653e-81	2.06559e-79
1051	cg03910652	RAI1	0.721321	0.131137	0.590184	1.56343e-73	1.05039e-71
1052	cg20603609	GALNTL1	0.669082	0.0789162	0.590166	3.81804e-87	9.40823e-85
1053	cg12451631	RASGEF1A	0.810044	0.219879	0.590165	2.48832e-68	1.13281e-66
1054	cg25597760	#NA	0.762187	0.172104	0.590084	8.65561e-77	7.57557e-75
1055	cg14849559	TMBIM1	0.665952	0.0759588	0.589993	8.97619e-83	1.38102e-80
1056	cg06638827	LRIG3	0.673605	0.0837991	0.589806	1.14473e-93	6.25802e-91
1057	cg09458299	RHBDF2	0.678999	0.0893175	0.589682	1.36225e-88	3.99725e-86
1058	cg01422262	VAV3	0.783393	0.193728	0.589666	1.32839e-82	2.00246e-80
1059	cg26048523	#NA	0.677792	0.0882361	0.589556	1.9416e-98	2.14362e-95
1060	cg26287345	MYL9	0.747689	0.158216	0.589473	5.48739e-78	5.28482e-76
1061	cg17172980	MFI2	0.729224	0.139872	0.589352	9.00148e-78	8.50546e-76
1062	cg06644373	SATB2	0.740804	0.151532	0.589271	1.4554e-73	9.80478e-72
1063	cg04990202	S100A16	0.833375	0.244119	0.589256	5.49006e-69	2.6103e-67
1064	cg00064255	LRRC8C	0.78344	0.194258	0.589181	3.58228e-62	1.09964e-60
1065	cg20979233	RGS20	0.691171	0.102124	0.589047	1.31092e-84	2.44176e-82
1066	cg09682128	#NA	0.810062	0.221072	0.58899	2.62944e-85	5.25954e-83
1067	cg11274314	#NA	0.772569	0.183597	0.588971	1.90846e-76	1.61732e-74
1068	cg07941301	GNMT	0.64874	0.0598456	0.588894	1.58335e-93	8.51452e-91
1069	cg04890459	#NA	0.662039	0.0733774	0.588662	6.25622e-84	1.0836e-81
1070	cg17631972	#NA	0.668428	0.0799016	0.588527	7.29334e-67	3.00876e-65
1071	cg26228266	DLGAP3	0.812318	0.223902	0.588417	4.31027e-64	1.49298e-62
1072	cg09746031	HCRT	0.648815	0.0605097	0.588305	1.79544e-85	3.65233e-83
1073	cg20430816	STBD1	0.666703	0.078439	0.588264	1.01639e-80	1.2629e-78
1074	cg27011480	HLA-L	0.793344	0.205242	0.588102	4.6264e-62	1.41018e-60
1075	cg06958567	RAB27B	0.639832	0.0517515	0.588081	1.2795e-88	3.78819e-86
1076	cg03954667	ETV6	0.732305	0.144234	0.588071	5.72867e-90	1.95194e-87
1077	cg04212922	#NA	0.795735	0.207699	0.588035	1.50201e-78	1.52379e-76
1078	cg14554846	#NA	0.736857	0.148901	0.587956	1.37757e-75	1.09181e-73
1079	cg11201040	PRELP	0.64739	0.0595073	0.587883	1.18209e-75	9.41411e-74
1080	cg14029686	#NA	0.772197	0.184362	0.587834	9.37898e-78	8.84314e-76
1081	cg16626405	TP53INP2	0.714426	0.126627	0.5878	9.08887e-82	1.25916e-79
1082	cg02319354	#NA	0.716712	0.129029	0.587684	7.53534e-75	5.62376e-73
1083	cg15461105	#NA	0.641491	0.0538206	0.587671	8.14493e-87	1.92656e-84
1084	cg19370054	CNGA3	0.74535	0.15782	0.58753	1.6481e-83	2.74279e-81
1085	cg24511054	NUP210	0.708403	0.121022	0.587381	5.53133e-65	2.03127e-63
1086	cg25251738	#NA	0.627417	0.0400569	0.58736	4.42e-102	1.23029e-98
1087	cg00054472	TTLL3	0.647343	0.0600085	0.587334	5.86979e-81	7.46712e-79
1088	cg27379915	ZDHHC13	0.758807	0.171528	0.587279	2.70889e-86	6.06622e-84
1089	cg27636310	#NA	0.668004	0.0808652	0.587139	1.09488e-75	8.74775e-74
1090	cg17283447	ADPRH	0.818005	0.230951	0.587054	4.06704e-83	6.48446e-81
1091	cg11854659	#NA	0.734197	0.147199	0.586998	4.73357e-98	4.8596e-95
1092	cg06103654	DPYSL5	0.689255	0.10226	0.586995	7.37691e-91	2.7982e-88
1093	cg06352730	#NA	0.651652	0.0646884	0.586963	6.21648e-82	8.74711e-80
1094	cg16170006	LRRC8C	0.748088	0.161127	0.586962	2.55471e-91	1.04098e-88
1095	cg13883696	#NA	0.676568	0.0896087	0.58696	9.77207e-78	9.20279e-76
1096	cg06899755	TGFB2	0.64928	0.0623274	0.586953	4.62547e-94	2.69648e-91
1097	cg02430797	OGDHL	0.675619	0.088709	0.58691	2.11505e-85	4.27389e-83
1098	cg18344930	#NA	0.701358	0.114518	0.58684	5.40132e-58	1.30326e-56
1099	cg23152641	#NA	0.847144	0.260332	0.586812	8.97619e-83	1.38102e-80
1100	cg12638731	NBEA	0.784188	0.197431	0.586757	3.38858e-66	1.34068e-64
1101	cg09721739	NMNAT3	0.679463	0.0927063	0.586757	2.94672e-57	6.82902e-56
1102	cg03704700	CHST6	0.667746	0.0810071	0.586738	3.42354e-106	4.22861e-102
1103	cg10416963	PRDM5	0.726728	0.139997	0.586731	2.17592e-75	1.69598e-73
1104	cg20196966	CD2AP	0.692459	0.105753	0.586706	9.00706e-93	4.40599e-90
1105	cg18925548	MDK	0.623883	0.037271	0.586612	6.87874e-99	8.49632e-96
1106	cg10678427	#NA	0.848494	0.261935	0.586558	2.60208e-70	1.35754e-68
1107	cg24208206	FYCO1	0.67669	0.0902783	0.586412	5.71924e-78	5.50275e-76
1108	cg08703540	ISLR2	0.709824	0.123438	0.586386	3.54411e-73	2.31539e-71
1109	cg03027661	ZNRF3	0.65111	0.0647399	0.58637	6.66816e-100	1.04587e-96
1110	cg14775423	ARL9	0.797971	0.21161	0.586361	1.12851e-88	3.35624e-86
1111	cg12080675	TBC1D9B	0.699909	0.113846	0.586063	2.20136e-71	1.24743e-69
1112	cg18877506	PDPN	0.662224	0.0761624	0.586062	8.36723e-76	6.7424e-74
1113	cg22902400	APOBEC3G	0.741108	0.155069	0.58604	4.27816e-85	8.40429e-83
1114	cg08320659	HFE	0.786689	0.200658	0.586031	3.89464e-69	1.87156e-67
1115	cg00347563	GIPC2	0.77936	0.193348	0.586012	1.1422e-60	3.20113e-59
1116	cg21210224	#NA	0.720673	0.134833	0.58584	3.88064e-71	2.16214e-69
1117	cg25571757	#NA	0.628077	0.0422401	0.585837	9.72372e-88	2.60917e-85
1118	cg24565274	LOC100126784	0.753008	0.167191	0.585816	3.16885e-83	5.10178e-81
1119	cg27457941	RBP1	0.667368	0.0815682	0.5858	5.09167e-84	8.88905e-82
1120	cg25503149	#NA	0.746971	0.161203	0.585768	3.39732e-71	1.90063e-69
1121	cg13655082	#NA	0.698014	0.112271	0.585742	4.18358e-79	4.45223e-77
1122	cg25104512	ALS2CL	0.820676	0.234964	0.585712	2.00758e-73	1.33608e-71
1123	cg05951609	SHROOM3	0.740941	0.155291	0.58565	5.47214e-76	4.46965e-74
1124	cg18085400	SH3BP2	0.646488	0.0609241	0.585564	4.05115e-72	2.4305e-70
1125	cg26342671	LIMS2	0.657922	0.0723995	0.585522	1.99126e-94	1.22593e-91
1126	cg19402991	#NA	0.793358	0.207904	0.585455	5.51189e-66	2.15508e-64
1127	cg13051071	ANKRD34A	0.620074	0.0346498	0.585424	2.71707e-79	2.94306e-77
1128	cg06774875	#NA	0.663557	0.0781821	0.585375	6.69739e-96	4.97583e-93
1129	cg03228132	#NA	0.719643	0.134292	0.585351	4.66824e-82	6.63952e-80
1130	cg01338255	#NA	0.804673	0.219356	0.585317	4.99258e-75	3.78611e-73
1131	cg15507776	TMEM22	0.662774	0.0775365	0.585237	2.33655e-84	4.24607e-82
1132	cg11861562	TAGLN	0.861751	0.276772	0.584979	7.35441e-96	5.42319e-93
1133	cg16611654	#NA	0.674567	0.0896764	0.58489	2.6037e-97	2.35495e-94
1134	cg23624008	#NA	0.766486	0.181673	0.584814	1.03537e-66	4.22978e-65
1135	cg05157725	COL21A1	0.677989	0.0932587	0.584731	4.76418e-85	9.33122e-83
1136	cg20342079	BCAT1	0.685386	0.10071	0.584676	2.49827e-82	3.65178e-80
1137	cg05970311	#NA	0.671429	0.086779	0.58465	4.82385e-99	6.21051e-96
1138	cg04829853	HAPLN3	0.661675	0.0770475	0.584628	6.42262e-92	2.8459e-89
1139	cg01054354	LYSMD4	0.709795	0.125184	0.584611	1.93838e-92	9.06679e-90
1140	cg03321592	HTR6	0.701586	0.116977	0.58461	4.17517e-68	1.87463e-66
1141	cg10317717	UPP1	0.872593	0.288043	0.58455	1.91981e-58	4.75472e-57
1142	cg19622755	MCFD2	0.826936	0.242422	0.584514	5.00007e-69	2.38566e-67
1143	cg03577460	NFATC4	0.66511	0.0807269	0.584383	1.63049e-76	1.3916e-74
1144	cg24653100	ISLR2	0.616423	0.0320814	0.584341	9.95025e-89	2.97042e-86
1145	cg18184107	C14orf43	0.634725	0.0503856	0.58434	7.25345e-89	2.21043e-86
1146	cg17388039	HEBP2	0.699984	0.115723	0.584261	7.95653e-78	7.54515e-76
1147	cg08258000	PPFIA3	0.618883	0.0348133	0.584069	1.14047e-101	2.71548e-98
1148	cg16074309	#NA	0.610378	0.0264043	0.583974	1.32996e-101	3.09215e-98
1149	cg07687766	#NA	0.686671	0.10272	0.583951	6.02165e-75	4.53172e-73
1150	cg05976753	DUSP4	0.668026	0.0841615	0.583864	1.46038e-93	7.8747e-91
1151	cg17121747	MFSD7	0.774294	0.190488	0.583806	4.2419e-82	6.05494e-80
1152	cg26356462	#NA	0.683677	0.099934	0.583743	8.05122e-76	6.49041e-74
1153	cg22809626	ACOT2	0.609314	0.0255824	0.583731	2.64159e-99	3.56344e-96
1154	cg16933440	VEPH1	0.714603	0.130954	0.583649	6.70402e-79	7.01924e-77
1155	cg23286646	SIM2	0.724499	0.140853	0.583646	1.41707e-62	4.44523e-61
1156	cg08074621	TPPP3	0.629253	0.0456143	0.583638	9.77973e-100	1.45317e-96
1157	cg03921696	#NA	0.760578	0.176965	0.583613	2.23409e-73	1.48084e-71
1158	cg16371229	PCNXL2	0.804662	0.221215	0.583447	3.17976e-82	4.59357e-80
1159	cg11632906	LOXL4	0.69409	0.110748	0.583342	4.82808e-93	2.44654e-90
1160	cg03214297	PICK1	0.610329	0.0270303	0.583299	4.55922e-79	4.83637e-77
1161	cg04394267	#NA	0.78423	0.201034	0.583196	2.74752e-80	3.27095e-78
1162	cg14818946	#NA	0.617536	0.0344219	0.583114	3.75809e-80	4.42869e-78
1163	cg25149251	UFSP1	0.70279	0.119729	0.583061	1.31092e-84	2.44176e-82
1164	cg23847109	COL9A2	0.777267	0.194263	0.583004	3.2966e-67	1.38985e-65
1165	cg04835051	HSPA1B	0.692072	0.109077	0.582995	1.89493e-84	3.46906e-82
1166	cg05343811	NEK9	0.769494	0.186519	0.582975	1.2714e-70	6.79543e-69
1167	cg23543615	LOC729991-MEF2B	0.605822	0.0230197	0.582803	4.51141e-91	1.77603e-88
1168	cg06958766	TGFB3	0.869943	0.287163	0.582781	1.21587e-78	1.24308e-76
1169	cg08944430	PRKCB	0.670322	0.087557	0.582765	5.89841e-72	3.4937e-70
1170	cg06350404	TGIF1	0.690069	0.107397	0.582672	1.54379e-88	4.48663e-86
1171	cg14315558	MIR155HG	0.812987	0.230316	0.582671	1.1525e-70	6.18166e-69
1172	cg01928078	IL10RB	0.720487	0.137854	0.582633	6.73635e-81	8.53106e-79
1173	cg02502361	NTNG2	0.633982	0.0514216	0.582561	3.59225e-86	7.94093e-84
1174	cg10130564	TAGLN	0.908674	0.326231	0.582443	2.56918e-94	1.55986e-91
1175	cg20905621	#NA	0.764594	0.182196	0.582398	8.6299e-87	2.03518e-84
1176	cg22473620	#NA	0.825909	0.243532	0.582377	1.09831e-76	9.53243e-75
1177	cg20253151	DUSP5	0.660802	0.0784298	0.582372	8.86138e-96	6.47405e-93
1178	cg05702851	CCDC109B	0.63222	0.0498974	0.582323	2.96271e-79	3.19425e-77
1179	cg11430259	FGFR2	0.73519	0.152968	0.582222	7.47905e-90	2.52226e-87
1180	cg23613857	REM2	0.729843	0.147673	0.582169	9.76824e-102	2.36865e-98
1181	cg13002493	KRT19	0.725391	0.143463	0.581927	1.79751e-66	7.22605e-65
1182	cg03231163	RINL	0.773207	0.191283	0.581925	2.01686e-83	3.32845e-81
1183	cg21905630	GSX2	0.674099	0.0921855	0.581914	1.73346e-98	1.93e-95
1184	cg05707458	#NA	0.653519	0.0716162	0.581903	1.41248e-77	1.31423e-75
1185	cg20173059	TTC12	0.712635	0.130736	0.581899	1.29137e-65	4.93059e-64
1186	cg26346718	#NA	0.614013	0.0322534	0.58176	2.01593e-93	1.06809e-90
1187	cg12666727	HIVEP3	0.631701	0.050135	0.581566	9.45726e-74	6.46486e-72
1188	cg27405731	CUX1	0.827379	0.245827	0.581552	1.71269e-72	1.05656e-70
1189	cg02293118	CAMK2B	0.68859	0.107165	0.581425	1.48693e-75	1.17589e-73
1190	cg01682504	#NA	0.782831	0.201461	0.581369	2.43815e-89	7.79044e-87
1191	cg10612452	NTN1	0.72583	0.144495	0.581335	1.50846e-73	1.01501e-71
1192	cg24266670	#NA	0.73347	0.15224	0.581229	3.29268e-66	1.30404e-64
1193	cg01751134	LPCAT2	0.710525	0.129298	0.581227	2.20192e-68	1.00602e-66
1194	cg19099850	LGALS3	0.639208	0.0580155	0.581192	2.74919e-74	1.95999e-72
1195	cg01807377	NPPB	0.666835	0.0856765	0.581159	1.84752e-103	7.60657e-100
1196	cg20718727	NR4A1	0.604334	0.0232244	0.581109	1.25865e-108	8.29139e-104
1197	cg10589443	SCRN1	0.681182	0.100107	0.581075	4.84598e-78	4.68536e-76
1198	cg04145264	NEAT1	0.745781	0.164755	0.581026	5.64984e-79	5.95969e-77
1199	cg17632299	LECT1	0.7294	0.148376	0.581024	1.33105e-63	4.47172e-62
1200	cg15680288	#NA	0.770264	0.18932	0.580944	1.91981e-58	4.75472e-57
1201	cg04392469	MOSC2	0.609866	0.0289661	0.5809	7.29786e-84	1.2585e-81
1202	cg12296532	#NA	0.640072	0.0591795	0.580893	4.99014e-88	1.37446e-85
1203	cg24479590	CHRNB1	0.639001	0.0582375	0.580764	3.43623e-69	1.6559e-67
1204	cg07905944	PAX6	0.63766	0.0569333	0.580726	4.77538e-92	2.14242e-89
1205	cg16545496	HSD11B2	0.647082	0.0664192	0.580663	8.66851e-82	1.20557e-79
1206	cg04597532	#NA	0.91561	0.335053	0.580557	7.37691e-91	2.7982e-88
1207	cg14061619	SH3BP4	0.644473	0.0639416	0.580532	4.82385e-99	6.21051e-96
1208	cg04735129	CD302	0.654466	0.0739518	0.580515	2.12106e-83	3.48875e-81
1209	cg23635789	SRC	0.824863	0.24437	0.580493	1.54692e-98	1.75192e-95
1210	cg25035392	#NA	0.699352	0.118883	0.580469	2.8446e-87	7.17045e-85
1211	cg05790451	APBA2	0.700749	0.120469	0.58028	1.1289e-72	7.08137e-71
1212	cg03539039	EHD4	0.676725	0.0964472	0.580278	1.00564e-66	4.11213e-65
1213	cg16270222	#NA	0.658688	0.0785069	0.580181	4.29936e-67	1.7988e-65
1214	cg15305564	SORL1	0.620958	0.0408646	0.580094	4.46457e-104	2.20578e-100
1215	cg02119927	HK1	0.647547	0.067527	0.58002	3.26822e-101	7.17647e-98
1216	cg05364038	#NA	0.697505	0.117534	0.579972	3.83492e-70	1.97724e-68
1217	cg25533096	HSPB1	0.624456	0.0444901	0.579966	3.96394e-100	6.6955e-97
1218	cg02774862	TET1	0.74131	0.161393	0.579916	9.70356e-103	3.1697e-99
1219	cg09804380	PDPN	0.639328	0.0594412	0.579887	1.94281e-70	1.02427e-68
1220	cg11312353	TMCO3	0.907026	0.327146	0.579881	1.5717e-62	4.91427e-61
1221	cg13527872	DAPK1	0.822087	0.242282	0.579805	4.75931e-79	5.04727e-77
1222	cg07176692	SLC16A1	0.754119	0.174352	0.579767	4.50773e-76	3.70412e-74
1223	cg04328762	38596	0.631723	0.0520604	0.579662	2.39144e-107	5.56011e-103
1224	cg17853216	ZMIZ1	0.659799	0.0803188	0.579481	4.05377e-85	7.97537e-83
1225	cg03949008	ARSD	0.725373	0.14595	0.579424	1.30168e-77	1.21456e-75
1226	cg14914822	NEDD4L	0.650897	0.0715432	0.579354	8.30047e-71	4.50221e-69
1227	cg03627015	PLA2G16	0.721212	0.141916	0.579296	6.14562e-76	4.99292e-74
1228	cg02095937	TRIM59	0.722854	0.143698	0.579156	1.64324e-88	4.76166e-86
1229	cg21275135	#NA	0.748043	0.168905	0.579138	7.96218e-67	3.27545e-65
1230	cg09676794	CLYBL	0.751355	0.172243	0.579112	2.07804e-69	1.01702e-67
1231	cg08046512	#NA	0.641834	0.0627469	0.579088	1.05512e-93	5.80832e-91
1232	cg07117219	#NA	0.70066	0.1216	0.57906	2.20988e-77	2.02423e-75
1233	cg00060304	PAX6	0.729259	0.15021	0.579049	1.82016e-86	4.16571e-84
1234	cg18952026	LRTM2	0.743144	0.164293	0.578851	4.55922e-79	4.83637e-77
1235	cg04804539	MAL	0.668834	0.0903114	0.578522	8.65819e-79	8.97495e-77
1236	cg14643537	#NA	0.676964	0.0984486	0.578515	6.3665e-88	1.73782e-85
1237	cg19069346	PCP4	0.693976	0.11554	0.578436	1.83157e-69	8.98845e-68
1238	cg07328505	TXN	0.636043	0.0576302	0.578413	3.18891e-102	9.00299e-99
1239	cg02455820	#NA	0.752588	0.174212	0.578376	9.71225e-70	4.86043e-68
1240	cg18513970	#NA	0.664025	0.0857288	0.578296	4.14087e-84	7.29683e-82
1241	cg20799268	#NA	0.750676	0.172461	0.578215	4.09626e-90	1.42522e-87
1242	cg20111643	TOM1L1	0.602441	0.0242499	0.578191	1.10969e-99	1.61847e-96
1243	cg04923576	BMP8A	0.644317	0.0661702	0.578147	2.14118e-89	6.86377e-87
1244	cg19552640	MEGF10	0.848538	0.270397	0.578141	2.84374e-62	8.77226e-61
1245	cg11671913	#NA	0.782683	0.20455	0.578133	2.28443e-79	2.49564e-77
1246	cg03336727	PRELP	0.649504	0.0713732	0.57813	7.53534e-75	5.62376e-73
1247	cg26967619	DIRC3	0.671252	0.0931694	0.578082	9.76393e-99	1.15892e-95
1248	cg08325845	HLA-J	0.743704	0.165648	0.578056	2.41968e-72	1.47521e-70
1249	cg12507655	TRIP6	0.647509	0.0695917	0.577917	5.99102e-88	1.63872e-85
1250	cg22238152	LATS2	0.605016	0.0271169	0.577899	3.28663e-80	3.88934e-78
1251	cg15234492	KDM2B	0.715716	0.137842	0.577874	1.14269e-76	9.89588e-75
1252	cg21140898	#NA	0.708203	0.130399	0.577804	3.23989e-50	5.2347e-49
1253	cg05745631	#NA	0.904157	0.326433	0.577724	1.63049e-76	1.3916e-74
1254	cg17259358	#NA	0.744881	0.16726	0.577621	4.96105e-70	2.53701e-68
1255	cg17297071	MIR155HG	0.770782	0.193178	0.577604	2.28411e-69	1.11443e-67
1256	cg00675569	ALOX5	0.649034	0.0714676	0.577566	1.52293e-58	3.79175e-57
1257	cg03805475	#NA	0.698399	0.120842	0.577558	8.8427e-73	5.59929e-71
1258	cg03475182	ARHGAP20	0.805805	0.22831	0.577494	3.85434e-65	1.42937e-63
1259	cg01535453	ACADS	0.71314	0.13575	0.577389	8.69234e-99	1.03796e-95
1260	cg21985251	SLC12A7	0.664311	0.0869865	0.577325	4.05328e-67	1.69872e-65
1261	cg16132351	COL9A3	0.652174	0.0748824	0.577291	7.95141e-79	8.26181e-77
1262	cg20129082	LOC100126784	0.66392	0.0866686	0.577251	4.24096e-98	4.39957e-95
1263	cg08290076	ARHGAP20	0.786736	0.209508	0.577228	1.71173e-65	6.48981e-64
1264	cg04319873	#NA	0.794859	0.217676	0.577183	1.22868e-63	4.13801e-62
1265	cg02346492	NTN1	0.782252	0.205087	0.577165	1.84039e-59	4.81954e-58
1266	cg16358679	DNAJA4	0.645625	0.068492	0.577133	8.69546e-76	6.99833e-74
1267	cg05355757	#NA	0.889542	0.312418	0.577125	3.75809e-80	4.42869e-78
1268	cg26934243	LRIG3	0.659084	0.0820073	0.577077	9.27594e-92	4.02449e-89
1269	cg05017199	TMEM176B	0.797323	0.220262	0.57706	2.26491e-66	9.06169e-65
1270	cg26985446	#NA	0.669175	0.0921244	0.577051	1.38949e-97	1.30761e-94
1271	cg25296236	AKAP1	0.618309	0.0412626	0.577047	9.5411e-85	1.80609e-82
1272	cg07216425	KRT8	0.815421	0.238392	0.577029	6.60229e-93	3.29074e-90
1273	cg19595750	FBRSL1	0.708475	0.131521	0.576954	4.08335e-64	1.41673e-62
1274	cg11098493	USP4	0.609322	0.032398	0.576924	3.81804e-87	9.40823e-85
1275	cg06321883	COL19A1	0.688824	0.111938	0.576886	6.47425e-78	6.196e-76
1276	cg15138125	#NA	0.824623	0.247811	0.576812	1.96096e-82	2.90506e-80
1277	cg13912673	C9orf64	0.60864	0.0319046	0.576735	1.46458e-82	2.19354e-80
1278	cg20678233	C7orf52	0.723518	0.146916	0.576603	8.26729e-82	1.1522e-79
1279	cg03010972	MKLN1	0.772805	0.196214	0.576591	1.24346e-84	2.32049e-82
1280	cg12025522	MAGI2	0.649201	0.0726628	0.576538	1.76857e-74	1.28027e-72
1281	cg04153495	#NA	0.797877	0.221399	0.576478	6.47425e-78	6.196e-76
1282	cg06241292	USP4	0.622011	0.0457235	0.576288	1.35529e-89	4.43442e-87
1283	cg12001148	KLHL35	0.811936	0.235831	0.576104	9.81539e-72	5.7254e-70
1284	cg07119463	#NA	0.765331	0.189234	0.576096	3.05391e-76	2.54385e-74
1285	cg27357282	RAB27B	0.627713	0.0516257	0.576087	3.39549e-86	7.53547e-84
1286	cg15416179	MAP2K3	0.663671	0.0876005	0.576071	2.12106e-83	3.48875e-81
1287	cg20434926	GIPR	0.638227	0.0622239	0.576003	1.94147e-75	1.52014e-73
1288	cg00578638	RAPGEFL1	0.703629	0.127761	0.575869	3.41599e-105	2.54749e-101
1289	cg04477203	ARAP3	0.685359	0.10953	0.575829	1.63118e-102	4.92156e-99
1290	cg19887502	#NA	0.715097	0.139337	0.57576	8.54546e-83	1.31937e-80
1291	cg07209546	ARHGAP24	0.641397	0.0656483	0.575748	4.04334e-82	5.78614e-80
1292	cg03996861	#NA	0.727162	0.151478	0.575684	1.21586e-83	2.05284e-81
1293	cg07141824	#NA	0.612786	0.0371103	0.575676	9.46656e-71	5.10737e-69
1294	cg10747118	#NA	0.621225	0.0455944	0.575631	1.67115e-68	7.68226e-67
1295	cg16423505	GPC5	0.638394	0.0628341	0.575559	1.11536e-70	5.98976e-69
1296	cg08476224	PVT1	0.69237	0.116833	0.575537	3.67325e-82	5.27755e-80
1297	cg00452257	SELV	0.653747	0.0782107	0.575536	4.15375e-88	1.15781e-85
1298	cg00011616	#NA	0.951665	0.376143	0.575522	1.16225e-71	6.73872e-70
1299	cg12019614	DOCK6	0.740696	0.165295	0.575401	3.00759e-50	4.86555e-49
1300	cg17860174	SNX24	0.680219	0.104832	0.575388	9.80601e-86	2.05287e-83
1301	cg23108728	TUBA4B	0.679551	0.104167	0.575383	6.66816e-100	1.04587e-96
1302	cg09714458	#NA	0.729761	0.154434	0.575327	4.80213e-64	1.66e-62
1303	cg06632207	ATP5G2	0.668715	0.0935883	0.575127	2.86697e-83	4.63654e-81
1304	cg01129459	#NA	0.781606	0.206481	0.575125	5.05012e-96	3.82387e-93
1305	cg22321237	SORBS3	0.613485	0.0383719	0.575113	3.94072e-73	2.56348e-71
1306	cg07158434	#NA	0.77951	0.204441	0.575068	7.1701e-82	1.00353e-79
1307	cg01528052	#NA	0.644138	0.069081	0.575056	2.73168e-75	2.11043e-73
1308	cg02874031	RFX4	0.830175	0.255134	0.575041	9.4047e-64	3.19101e-62
1309	cg21858614	#NA	0.685006	0.109976	0.57503	7.09309e-77	6.25931e-75
1310	cg18943693	#NA	0.603836	0.0288885	0.574947	2.12106e-83	3.48875e-81
1311	cg14273450	C2orf39	0.69537	0.120443	0.574926	6.69658e-80	7.69201e-78
1312	cg17686885	TOM1L1	0.716828	0.141905	0.574924	3.54329e-92	1.61161e-89
1313	cg21885317	C8orf76	0.91821	0.343293	0.574917	8.18677e-74	5.62556e-72
1314	cg12472597	LOC100130987	0.73712	0.16221	0.574909	1.12366e-71	6.52359e-70
1315	cg25310310	#NA	0.711465	0.136567	0.574898	6.65015e-86	1.42156e-83
1316	cg24892382	HAPLN2	0.660416	0.0855636	0.574853	5.68284e-103	1.98774e-99
1317	cg06892726	HFE	0.683851	0.109151	0.5747	1.65092e-70	8.74232e-69
1318	cg08135278	TMEM63A	0.595915	0.0212198	0.574695	3.39468e-87	8.45993e-85
1319	cg04715503	CLDN9	0.760356	0.185733	0.574623	1.56905e-67	6.77408e-66
1320	cg11525280	C2orf39	0.655825	0.0813524	0.574473	1.18832e-89	3.8978e-87
1321	cg11231751	LINGO3	0.69838	0.123945	0.574435	4.818e-97	4.20379e-94
1322	cg14308424	C9orf3	0.684126	0.109717	0.574409	6.99317e-75	5.23296e-73
1323	cg04784699	#NA	0.687284	0.113108	0.574176	2.70288e-102	7.7979e-99
1324	cg21176643	RFX4	0.625857	0.0517085	0.574148	2.28528e-86	5.13798e-84
1325	cg09386682	IRAK2	0.675538	0.101459	0.574079	2.71608e-76	2.27346e-74
1326	cg01720186	MCF2L2	0.728463	0.154384	0.574078	3.81804e-87	9.40823e-85
1327	cg03440757	MOSC2	0.628901	0.054863	0.574038	5.99444e-89	1.84669e-86
1328	cg08763705	#NA	0.618188	0.0441597	0.574029	4.65215e-70	2.38615e-68
1329	cg18732064	REM2	0.673132	0.0991196	0.574012	3.138e-96	2.45603e-93
1330	cg02535674	#NA	0.83674	0.262747	0.573993	5.23287e-65	1.92435e-63
1331	cg11881754	SRRM3	0.663697	0.0897301	0.573967	3.30917e-94	1.97874e-91
1332	cg02156380	KIAA1614	0.696436	0.12255	0.573886	3.78276e-101	8.21502e-98
1333	cg15999165	PAM	0.708515	0.134685	0.57383	7.31187e-85	1.39817e-82
1334	cg07473175	AMIGO2	0.643319	0.0696048	0.573714	9.7233e-96	7.05162e-93
1335	cg20866711	#NA	0.735037	0.161345	0.573692	3.45525e-88	9.6926e-86
1336	cg18328206	RASSF5	0.645978	0.0723327	0.573645	1.31367e-70	7.01184e-69
1337	cg04301754	#NA	0.754941	0.181297	0.573644	2.95817e-74	2.10139e-72
1338	cg14567593	IER2	0.680561	0.10692	0.573641	2.28757e-78	2.27806e-76
1339	cg06457736	HRH1	0.887434	0.313854	0.573581	8.95574e-84	1.53236e-81
1340	cg18100007	RAB11FIP4	0.668025	0.0944753	0.573549	1.3798e-98	1.57166e-95
1341	cg00588621	EID3	0.698849	0.125337	0.573512	1.96096e-82	2.90506e-80
1342	cg14371731	ZMIZ1	0.679285	0.105787	0.573498	1.53257e-77	1.42261e-75
1343	cg20100910	#NA	0.700768	0.127304	0.573464	4.31027e-64	1.49298e-62
1344	cg17824240	HNRNPF	0.597824	0.024385	0.573439	4.99014e-88	1.37446e-85
1345	cg00410872	EEF1A2	0.658952	0.085521	0.573431	1.09803e-81	1.50746e-79
1346	cg08718050	SHANK2	0.777484	0.204108	0.573377	2.20558e-63	7.28833e-62
1347	cg10726475	WWTR1	0.678575	0.105202	0.573373	1.3924e-67	6.03385e-66
1348	cg10921277	#NA	0.756836	0.183464	0.573372	2.21328e-69	1.0808e-67
1349	cg00875805	MAML3	0.731089	0.157784	0.573306	3.54871e-63	1.15738e-61
1350	cg16802508	SSH3	0.776985	0.203698	0.573287	7.13695e-93	3.54382e-90
1351	cg22927043	NPPB	0.686852	0.113625	0.573227	1.0747e-96	9.0958e-94
1352	cg03663462	#NA	0.719555	0.146342	0.573213	4.75679e-86	1.03531e-83
1353	cg09918657	MIR193B	0.822672	0.24949	0.573182	3.1073e-67	1.31298e-65
1354	cg01248080	#NA	0.60236	0.0292389	0.573121	2.07916e-90	7.4844e-88
1355	cg07216112	ISLR2	0.728788	0.155689	0.5731	2.80193e-81	3.69032e-79
1356	cg05923595	ADC	0.781099	0.20807	0.573029	3.59397e-80	4.24542e-78
1357	cg12278705	CYR61	0.789845	0.216849	0.572996	6.7367e-75	5.04869e-73
1358	cg04135106	#NA	0.680258	0.10736	0.572898	1.1197e-90	4.15162e-88
1359	cg05472974	ANKRD53	0.717126	0.144242	0.572884	1.71552e-97	1.59169e-94
1360	cg14343214	EYA4	0.686741	0.113869	0.572872	8.69546e-76	6.99833e-74
1361	cg06744119	C10orf116	0.85704	0.284216	0.572824	2.15864e-60	5.96687e-59
1362	cg05691054	SHROOM3	0.883014	0.310197	0.572817	6.25127e-75	4.69201e-73
1363	cg07892785	MYRIP	0.803669	0.230868	0.572801	2.64566e-61	7.70425e-60
1364	cg16189024	NFKBIZ	0.595174	0.0223931	0.572781	5.67402e-105	3.73776e-101
1365	cg16489610	CPA2	0.627681	0.0551166	0.572565	1.10513e-77	1.03582e-75
1366	cg08573435	#NA	0.861854	0.289366	0.572488	4.99258e-75	3.78611e-73
1367	cg01208908	#NA	0.682564	0.110089	0.572475	3.22742e-69	1.55775e-67
1368	cg09644722	40238	0.624965	0.0525397	0.572425	9.72372e-88	2.60917e-85
1369	cg10213875	UPP1	0.844149	0.271768	0.57238	1.16211e-53	2.22529e-52
1370	cg22810423	#NA	0.74528	0.172901	0.572379	1.0609e-84	1.99582e-82
1371	cg02001779	SP100	0.794339	0.221988	0.572351	4.2419e-82	6.05494e-80
1372	cg00360414	TMEM26	0.661847	0.0895134	0.572334	7.21399e-97	6.21205e-94
1373	cg02303897	#NA	0.652855	0.0806156	0.572239	3.37059e-70	1.74352e-68
1374	cg14307212	SLC12A6	0.787247	0.215015	0.572232	6.43436e-81	8.15906e-79
1375	cg13605398	KCNAB3	0.638741	0.0665508	0.57219	2.75389e-60	7.56779e-59
1376	cg07902749	#NA	0.760175	0.187985	0.57219	7.74249e-72	4.54984e-70
1377	cg22731271	MEIS1	0.767411	0.195277	0.572135	3.54065e-54	6.95825e-53
1378	cg05617413	FBRSL1	0.680756	0.108632	0.572125	2.0261e-65	7.64358e-64
1379	cg22655975	CCDC122	0.619818	0.0476964	0.572122	2.86653e-86	6.40112e-84
1380	cg12379720	TRIOBP	0.667228	0.0951073	0.57212	5.86121e-100	9.45569e-97
1381	cg17306261	C14orf50	0.721677	0.149563	0.572114	3.65977e-61	1.05725e-59
1382	cg06217245	DYNLRB1	0.742668	0.170654	0.572014	1.90386e-74	1.37468e-72
1383	cg11903133	ZFP64	0.704413	0.132434	0.571979	4.29595e-75	3.27731e-73
1384	cg02250258	#NA	0.700625	0.128791	0.571834	1.09127e-94	7.002e-92
1385	cg19310430	C11orf45	0.760963	0.189152	0.571811	3.96394e-100	6.6955e-97
1386	cg02613435	LZTS2	0.630958	0.0591754	0.571783	2.00562e-80	2.42719e-78
1387	cg21981270	ALOX5	0.678467	0.106696	0.571772	1.11447e-60	3.12474e-59
1388	cg08210474	PGCP	0.666845	0.0950804	0.571765	8.11645e-68	3.57201e-66
1389	cg08512490	ZFHX3	0.663938	0.0921924	0.571746	5.83543e-66	2.27888e-64
1390	cg22812684	#NA	0.738782	0.167051	0.571731	5.05978e-71	2.79469e-69
1391	cg04914894	#NA	0.725656	0.154022	0.571634	4.84132e-91	1.89646e-88
1392	cg01326048	#NA	0.755594	0.183993	0.571601	2.94068e-78	2.89418e-76
1393	cg10096929	TMEM79	0.814746	0.243196	0.57155	1.60093e-66	6.46274e-65
1394	cg20294319	LRCH1	0.749672	0.178136	0.571535	9.77995e-75	7.22798e-73
1395	cg04606076	#NA	0.818805	0.247272	0.571533	1.76101e-89	5.69589e-87
1396	cg22316269	#NA	0.622527	0.0510001	0.571527	7.99269e-90	2.6909e-87
1397	cg15564619	SKI	0.682604	0.111283	0.571321	6.4236e-79	6.73634e-77
1398	cg16668651	#NA	0.796193	0.224884	0.57131	1.85641e-64	6.57538e-63
1399	cg07245225	#NA	0.637095	0.0657892	0.571306	9.12066e-80	1.03323e-77
1400	cg06128448	AEBP1	0.647204	0.0760359	0.571168	3.6227e-78	3.54248e-76
1401	cg19901801	SYT6	0.748393	0.177492	0.5709	9.19647e-66	3.54798e-64
1402	cg01382649	EHD4	0.607687	0.0368513	0.570835	2.00703e-70	1.05644e-68
1403	cg00831222	#NA	0.877025	0.306202	0.570823	6.99649e-79	7.30998e-77
1404	cg10008589	#NA	0.661876	0.0910721	0.570803	5.74913e-87	1.37969e-84
1405	cg00450784	RFX4	0.869517	0.298788	0.570729	3.04506e-58	7.45284e-57
1406	cg18610223	BCOR	0.674521	0.103851	0.57067	1.34757e-68	6.23249e-67
1407	cg00866556	TMEM200B	0.806108	0.23548	0.570628	9.08887e-82	1.25916e-79
1408	cg25917853	CYB5R4	0.715699	0.145106	0.570594	2.11584e-87	5.42337e-85
1409	cg06372850	#NA	0.808707	0.238154	0.570553	9.35111e-65	3.38185e-63
1410	cg13614409	C13orf26	0.690271	0.119925	0.570345	8.57753e-57	1.93796e-55
1411	cg07130150	#NA	0.765575	0.19525	0.570325	1.48693e-75	1.17589e-73
1412	cg08074820	EBF4	0.7518	0.181499	0.570302	1.24041e-79	1.38574e-77
1413	cg05852231	ACTC1	0.601776	0.0314774	0.570298	5.91136e-74	4.1106e-72
1414	cg10304922	FBRSL1	0.725122	0.154943	0.570179	1.19632e-63	4.03314e-62
1415	cg13999415	SSBP2	0.673828	0.10367	0.570158	9.77973e-100	1.45317e-96
1416	cg11484353	#NA	0.788397	0.218249	0.570148	1.1197e-90	4.15162e-88
1417	cg04842215	CBLN3	0.632544	0.0627244	0.569819	3.17976e-82	4.59357e-80
1418	cg22340072	#NA	0.632337	0.0625764	0.569761	1.59987e-81	2.15451e-79
1419	cg18393747	CLDN10	0.679074	0.109424	0.56965	5.05978e-71	2.79469e-69
1420	cg20809470	SLC17A6	0.745649	0.176067	0.569583	9.45726e-74	6.46486e-72
1421	cg11318133	OAS2	0.705095	0.135624	0.56947	2.43285e-92	1.12204e-89
1422	cg15254238	TET1	0.790586	0.221137	0.569449	3.00519e-80	3.56483e-78
1423	cg20463312	HCN2	0.8368	0.26737	0.56943	8.07383e-96	5.93157e-93
1424	cg11333459	PAX6	0.803442	0.234084	0.569358	6.17771e-66	2.4085e-64
1425	cg23620902	#NA	0.777156	0.207831	0.569325	1.42561e-66	5.77032e-65
1426	cg00290974	SBF2	0.729916	0.160684	0.569232	1.76409e-76	1.50044e-74
1427	cg12426092	#NA	0.64951	0.0803345	0.569176	7.1402e-102	1.82075e-98
1428	cg18735956	#NA	0.820928	0.251781	0.569147	7.48404e-72	4.40385e-70
1429	cg20867963	C6orf145	0.731962	0.162832	0.56913	6.37778e-68	2.83016e-66
1430	cg27226920	EBF4	0.683355	0.114332	0.569023	8.57186e-72	5.02451e-70
1431	cg27485687	#NA	0.784916	0.216055	0.568861	3.04975e-92	1.39839e-89
1432	cg04486778	#NA	0.707262	0.138475	0.568788	2.14712e-76	1.8118e-74
1433	cg02460251	#NA	0.778772	0.209999	0.568773	5.44005e-67	2.25954e-65
1434	cg05128656	#NA	0.633845	0.0651292	0.568716	1.45024e-88	4.23656e-86
1435	cg15056966	#NA	0.832756	0.26406	0.568697	2.49152e-79	2.7084e-77
1436	cg19517525	ACTG1	0.740512	0.171834	0.568678	3.74065e-63	1.21737e-61
1437	cg27577972	TUFT1	0.801564	0.232899	0.568665	1.73196e-75	1.36041e-73
1438	cg13356427	ESPN	0.643123	0.0744629	0.56866	2.96184e-70	1.53772e-68
1439	cg11967654	#NA	0.677344	0.108696	0.568648	1.54354e-72	9.55945e-71
1440	cg25179470	LZTS2	0.608247	0.0396214	0.568626	6.15474e-79	6.4664e-77
1441	cg07963345	APOBEC3F	0.663998	0.0954057	0.568592	5.8313e-101	1.18805e-97
1442	cg23952189	MYO18A	0.625623	0.0570642	0.568559	2.00275e-85	4.05942e-83
1443	cg12621203	TCEA3	0.853168	0.284677	0.568491	4.69334e-61	1.34648e-59
1444	cg22455795	LTBP4	0.640267	0.0717869	0.56848	1.03631e-85	2.16377e-83
1445	cg25506797	#NA	0.646734	0.078293	0.568441	7.68804e-73	4.88851e-71
1446	cg13756768	#NA	0.792123	0.223722	0.568401	4.86985e-73	3.14306e-71
1447	cg18177304	CEP70	0.71723	0.148851	0.568379	1.37762e-69	6.8148e-68
1448	cg01843034	#NA	0.62938	0.0610108	0.568369	4.46457e-104	2.20578e-100
1449	cg06067842	TMEM26	0.654996	0.0868135	0.568183	4.62547e-94	2.69648e-91
1450	cg21334598	HRK	0.860078	0.291955	0.568123	2.26651e-60	6.2563e-59
1451	cg18356974	#NA	0.738238	0.170198	0.56804	1.33671e-64	4.78133e-63
1452	cg09956302	HHIPL1	0.755085	0.187181	0.567905	1.27923e-83	2.15155e-81
1453	cg12749863	MIR155HG	0.774516	0.206686	0.56783	4.30378e-68	1.9304e-66
1454	cg17124829	#NA	0.716078	0.148275	0.567803	4.10962e-74	2.88923e-72
1455	cg09939831	LGALS3	0.601333	0.0336212	0.567712	5.02712e-85	9.79769e-83
1456	cg11117945	EYA2	0.711319	0.143636	0.567683	7.74408e-83	1.20033e-80
1457	cg23217419	KIAA1614	0.746204	0.1786	0.567604	6.09748e-96	4.57311e-93
1458	cg15727287	#NA	0.714178	0.146584	0.567593	4.30378e-68	1.9304e-66
1459	cg23334365	TCIRG1	0.71884	0.151299	0.567541	1.8284e-94	1.1345e-91
1460	cg05581701	MT1M	0.666749	0.0992093	0.56754	1.58335e-93	8.51452e-91
1461	cg13730743	NCRNA00085	0.589049	0.0215212	0.567527	1.15572e-102	3.59684e-99
1462	cg21573047	FOXO1	0.654902	0.0873865	0.567516	2.38034e-82	3.48972e-80
1463	cg11968071	#NA	0.679991	0.112478	0.567513	2.35371e-71	1.33091e-69
1464	cg06679087	MARVELD1	0.886943	0.319446	0.567497	7.64599e-80	8.72172e-78
1465	cg04866162	HSPB1	0.604361	0.0368859	0.567475	1.52549e-105	1.43559e-101
1466	cg24690054	#NA	0.838273	0.270902	0.56737	3.56638e-64	1.24118e-62
1467	cg16310077	#NA	0.636319	0.0689495	0.567369	1.76101e-89	5.69589e-87
1468	cg22859061	SCGB3A1	0.661789	0.0944545	0.567335	6.02165e-75	4.53172e-73
1469	cg26930448	#NA	0.617312	0.0499968	0.567315	3.4477e-85	6.81351e-83
1470	cg05823493	C6orf141	0.684796	0.117519	0.567277	6.47425e-78	6.196e-76
1471	cg22916722	#NA	0.589744	0.0224669	0.567277	2.65635e-95	1.82913e-92
1472	cg20308679	FRZB	0.640448	0.073184	0.567264	4.33814e-72	2.59678e-70
1473	cg12801329	#NA	0.711649	0.144395	0.567254	5.1326e-80	5.97895e-78
1474	cg05375230	RASGRP2	0.646249	0.0790187	0.56723	1.6186e-84	2.9867e-82
1475	cg03113878	C7orf51	0.610483	0.0432582	0.567225	5.77243e-55	1.18032e-53
1476	cg07387634	F3	0.852626	0.28541	0.567215	1.5234e-85	3.13443e-83
1477	cg03284055	COL13A1	0.66707	0.0999026	0.567167	1.54065e-94	9.6504e-92
1478	cg13647601	TMEM143	0.737402	0.170265	0.567136	3.71129e-76	3.06944e-74
1479	cg06802522	#NA	0.746359	0.179299	0.56706	2.26491e-66	9.06169e-65
1480	cg26412374	ATL3	0.793338	0.226334	0.567004	5.82464e-70	2.9633e-68
1481	cg24317647	#NA	0.747421	0.180446	0.566975	2.29569e-80	2.75462e-78
1482	cg26569518	#NA	0.612446	0.0454975	0.566949	1.31597e-74	9.63928e-73
1483	cg15148757	AFF1	0.659739	0.0927958	0.566943	4.17824e-96	3.2067e-93
1484	cg25520872	ZNF704	0.792151	0.225213	0.566937	4.69598e-80	5.48813e-78
1485	cg19982230	RAB34	0.764934	0.198061	0.566873	1.36498e-85	2.82464e-83
1486	cg00927231	#NA	0.669426	0.102573	0.566854	4.05377e-85	7.97537e-83
1487	cg08719777	ZAK	0.64778	0.0809311	0.566849	1.70452e-78	1.72261e-76
1488	cg02935154	VWDE	0.750692	0.18386	0.566832	5.05951e-66	1.98174e-64
1489	cg04364561	FGF12	0.744206	0.177381	0.566825	7.61622e-74	5.24902e-72
1490	cg01591431	C11orf63	0.58963	0.0228809	0.566749	1.36225e-88	3.99725e-86
1491	cg21846808	#NA	0.645993	0.0792513	0.566741	1.05512e-93	5.80832e-91
1492	cg09000385	FOXO1	0.698883	0.132239	0.566644	1.92689e-86	4.38964e-84
1493	cg12827530	RNU5E	0.767355	0.200853	0.566502	1.31106e-62	4.11955e-61
1494	cg17336714	DEDD2	0.59114	0.0247729	0.566367	2.02528e-95	1.4269e-92
1495	cg16725050	TUBA4B	0.804278	0.237937	0.566341	1.706e-84	3.13918e-82
1496	cg17284384	SLC45A3	0.60608	0.0398184	0.566262	9.27594e-92	4.02449e-89
1497	cg22747501	CHN2	0.800207	0.233961	0.566247	5.15199e-77	4.60083e-75
1498	cg25660390	#NA	0.626633	0.0603887	0.566244	3.20062e-87	7.9965e-85
1499	cg10509187	ARSG	0.685452	0.119329	0.566123	9.5411e-85	1.80609e-82
1500	cg01238435	#NA	0.825476	0.259386	0.56609	2.28757e-78	2.27806e-76
1501	cg05875410	#NA	0.738227	0.172207	0.56602	3.44738e-77	3.11162e-75
1502	cg16917193	#NA	0.776376	0.210455	0.565921	3.2966e-67	1.38985e-65
1503	cg25925177	CCDC88B	0.615711	0.0498457	0.565865	8.35665e-102	2.05153e-98
1504	cg06729532	#NA	0.770698	0.204845	0.565854	3.6034e-104	1.89899e-100
1505	cg22176709	#NA	0.770273	0.204519	0.565754	3.59235e-89	1.13047e-86
1506	cg01858517	KCNMA1	0.758751	0.193078	0.565672	7.05229e-81	8.90834e-79
1507	cg01800926	CLSTN1	0.747278	0.18161	0.565669	2.20136e-71	1.24743e-69
1508	cg02742906	#NA	0.687276	0.121625	0.565651	6.17959e-65	2.26156e-63
1509	cg21172322	BCAT1	0.671666	0.106107	0.565559	6.14569e-81	7.80304e-79
1510	cg09177106	#NA	0.634912	0.0693849	0.565528	9.42677e-79	9.741e-77
1511	cg10788217	TTC12	0.696564	0.131045	0.565519	1.60199e-61	4.72526e-60
1512	cg26314055	FAM132A	0.654218	0.0887518	0.565466	9.37158e-77	8.17686e-75
1513	cg03641251	WFDC2	0.686993	0.121532	0.565461	4.10439e-78	3.99178e-76
1514	cg16627854	#NA	0.818766	0.253447	0.565319	1.93389e-78	1.94298e-76
1515	cg04066019	RFTN1	0.759363	0.194048	0.565315	6.00031e-63	1.92909e-61
1516	cg19192120	SSH3	0.67761	0.112296	0.565314	4.59415e-96	3.50548e-93
1517	cg04623297	RFX8	0.841619	0.27632	0.565299	7.71233e-85	1.47048e-82
1518	cg02585702	BCAT1	0.636716	0.0714328	0.565283	2.6746e-81	3.52614e-79
1519	cg14371524	#NA	0.642413	0.0772548	0.565158	6.40668e-80	7.39556e-78
1520	cg02235562	#NA	0.657941	0.0927889	0.565152	2.66888e-73	1.76077e-71
1521	cg14758218	NEAT1	0.694275	0.129134	0.565141	1.16225e-71	6.73872e-70
1522	cg22291711	MEIS2	0.914148	0.349018	0.56513	1.48802e-58	3.70715e-57
1523	cg26246897	LOC729467	0.645559	0.0804629	0.565096	5.76906e-67	2.39318e-65
1524	cg01765077	WDR66	0.772789	0.207736	0.565053	2.82037e-59	7.31079e-58
1525	cg20629587	#NA	0.754856	0.189861	0.564995	1.02147e-103	4.74985e-100
1526	cg12116192	SCARA5	0.851287	0.286388	0.564899	1.01639e-80	1.2629e-78
1527	cg07149609	#NA	0.716228	0.151336	0.564892	1.00564e-66	4.11213e-65
1528	cg16786640	DOK7	0.832769	0.267975	0.564794	4.69334e-61	1.34648e-59
1529	cg22105332	RNF39	0.60967	0.0448784	0.564792	8.65561e-77	7.57557e-75
1530	cg22855020	SLC20A2	0.813394	0.248666	0.564728	3.05453e-77	2.76714e-75
1531	cg06085011	GSX2	0.61957	0.0548999	0.56467	5.8313e-101	1.18805e-97
1532	cg15184687	#NA	0.796136	0.231506	0.56463	1.75769e-64	6.238e-63
1533	cg05658887	#NA	0.768304	0.203778	0.564525	4.84598e-78	4.68536e-76
1534	cg09011742	EGR2	0.669441	0.10492	0.564521	1.27615e-75	1.01325e-73
1535	cg27656362	#NA	0.707191	0.142704	0.564488	1.08746e-79	1.22316e-77
1536	cg24535439	MMP23B	0.737872	0.173409	0.564462	4.69447e-88	1.30027e-85
1537	cg27554237	SLC27A1	0.607413	0.0429528	0.564461	3.92972e-97	3.49039e-94
1538	cg22975695	#NA	0.703262	0.138835	0.564428	8.05122e-76	6.49041e-74
1539	cg20275507	COL19A1	0.807042	0.242653	0.564388	8.72765e-80	9.90412e-78
1540	cg16567723	TMCO3	0.880697	0.316381	0.564315	4.92996e-74	3.44879e-72
1541	cg05437692	NR3C2	0.812437	0.248142	0.564295	1.31309e-87	3.46693e-85
1542	cg00404053	RASAL2	0.785221	0.221037	0.564184	7.63552e-78	7.25466e-76
1543	cg10765212	COL5A2	0.787577	0.223399	0.564179	5.92724e-82	8.36097e-80
1544	cg11305677	#NA	0.632231	0.0680718	0.564159	5.60608e-81	7.15236e-79
1545	cg17594860	AKR7A3	0.661443	0.097313	0.56413	1.67667e-81	2.25563e-79
1546	cg18893138	#NA	0.702679	0.138565	0.564114	1.09803e-81	1.50746e-79
1547	cg20285128	NES	0.60501	0.0408995	0.56411	1.29751e-72	8.0813e-71
1548	cg02676175	KCTD11	0.664935	0.100848	0.564087	2.19862e-62	6.82752e-61
1549	cg25257799	KIAA0146	0.7717	0.207623	0.564076	3.15806e-89	1.00098e-86
1550	cg08443605	#NA	0.867964	0.304015	0.563949	2.0169e-78	2.02227e-76
1551	cg17788570	SNX24	0.774436	0.210525	0.563911	5.65125e-82	7.98305e-80
1552	cg07968031	#NA	0.755551	0.191645	0.563907	2.1771e-67	9.30875e-66
1553	cg17842918	ATP11A	0.738149	0.174263	0.563886	2.73025e-90	9.73066e-88
1554	cg13518625	#NA	0.748345	0.184464	0.563881	4.80863e-75	3.65292e-73
1555	cg22820285	#NA	0.689692	0.125883	0.563809	3.16885e-83	5.10178e-81
1556	cg00912598	DNMT3A	0.676612	0.112826	0.563785	8.35133e-80	9.50436e-78
1557	cg03011814	NUP210	0.663422	0.0996554	0.563766	2.87053e-64	1.00467e-62
1558	cg02147681	RAI1	0.778963	0.215289	0.563674	3.05391e-76	2.54385e-74
1559	cg25048344	C1QL2	0.774729	0.211057	0.563672	2.69406e-57	6.25523e-56
1560	cg27259271	SDCCAG8	0.697465	0.133812	0.563653	2.03975e-86	4.62012e-84
1561	cg25842633	SCUBE1	0.819024	0.255411	0.563613	5.64563e-64	1.94274e-62
1562	cg03536375	GREB1L	0.811564	0.247986	0.563577	2.18734e-79	2.39354e-77
1563	cg24398061	#NA	0.72037	0.156842	0.563528	4.68574e-90	1.61328e-87
1564	cg25121332	LTBP1	0.613274	0.0497507	0.563523	4.82385e-99	6.21051e-96
1565	cg10959198	RGMA	0.863954	0.300473	0.563481	4.14484e-61	1.19389e-59
1566	cg26437825	#NA	0.753168	0.189722	0.563446	1.19632e-63	4.03314e-62
1567	cg25791973	MYADM	0.584478	0.021169	0.563309	1.08601e-68	5.05171e-67
1568	cg13975009	C9orf89	0.628298	0.0650043	0.563294	1.01003e-97	9.71321e-95
1569	cg24680082	C11orf75	0.707937	0.144719	0.563218	4.77538e-92	2.14242e-89
1570	cg26645401	SWAP70	0.726121	0.162914	0.563208	5.53093e-62	1.67774e-60
1571	cg00430895	#NA	0.751974	0.188766	0.563207	2.38223e-87	6.05906e-85
1572	cg19915305	UGP2	0.72187	0.158691	0.56318	3.41306e-72	2.05736e-70
1573	cg00469207	#NA	0.652394	0.0892472	0.563147	9.16071e-71	4.94844e-69
1574	cg17950435	EFCAB4A	0.657628	0.0945594	0.563068	1.54372e-79	1.71008e-77
1575	cg10342899	KAZALD1	0.807178	0.244162	0.563017	6.12067e-64	2.10219e-62
1576	cg01481989	FRZB	0.755569	0.192568	0.563001	8.5095e-84	1.4617e-81
1577	cg19681956	RAB32	0.649347	0.086348	0.562999	5.01085e-90	1.71922e-87
1578	cg07081054	TOM1L1	0.814485	0.251489	0.562996	1.87974e-89	6.06502e-87
1579	cg20901246	#NA	0.593628	0.0306391	0.562989	2.25571e-92	1.04399e-89
1580	cg18643762	STEAP3	0.59827	0.035289	0.562981	5.38155e-75	4.07092e-73
1581	cg13924988	CAST	0.588364	0.025395	0.562969	2.77614e-85	5.53897e-83
1582	cg05473804	GPR153	0.842007	0.279085	0.562922	2.35719e-69	1.14894e-67
1583	cg03190938	DIRC3	0.633535	0.070674	0.562861	1.24196e-91	5.25573e-89
1584	cg24739326	CHST8	0.643221	0.0804439	0.562777	1.1197e-90	4.15162e-88
1585	cg19489174	PAMR1	0.666824	0.104114	0.562709	1.60484e-75	1.26509e-73
1586	cg00756943	#NA	0.721126	0.158419	0.562707	7.0307e-86	1.50048e-83
1587	cg03739354	#NA	0.686365	0.123659	0.562706	3.48119e-70	1.79861e-68
1588	cg14759342	SEMA6A	0.598063	0.035379	0.562684	5.8313e-101	1.18805e-97
1589	cg08369368	NSD1	0.661622	0.0989811	0.56264	1.47132e-77	1.36736e-75
1590	cg22538780	LOC100192378	0.789935	0.227328	0.562607	4.48129e-55	9.22083e-54
1591	cg00060320	KY	0.656798	0.0942018	0.562597	4.81476e-65	1.77555e-63
1592	cg13720108	#NA	0.745371	0.18278	0.562591	5.19479e-91	2.02091e-88
1593	cg02574502	CACNG8	0.746339	0.1838	0.562539	5.26362e-63	1.69929e-61
1594	cg08794939	ZFPM1	0.642988	0.0804782	0.56251	8.77858e-86	1.85647e-83
1595	cg10640435	HAPLN2	0.679367	0.116863	0.562504	2.65635e-95	1.82913e-92
1596	cg09187007	MEGF6	0.665097	0.102643	0.562454	2.41345e-68	1.09999e-66
1597	cg09701880	LOC541471	0.792878	0.230465	0.562413	2.21748e-84	4.03341e-82
1598	cg00178249	LOC100192378	0.822095	0.259695	0.562401	8.11645e-68	3.57201e-66
1599	cg05317605	SEMA6B	0.679021	0.116627	0.562394	2.0602e-91	8.49993e-89
1600	cg18841159	COL9A1	0.689433	0.12706	0.562373	8.12352e-59	2.05177e-57
1601	cg15779600	AIFM2	0.655977	0.093641	0.562336	1.29596e-79	1.44493e-77
1602	cg23173307	CPLX1	0.694034	0.131854	0.56218	3.18656e-72	1.92553e-70
1603	cg17502594	#NA	0.80093	0.238769	0.562162	2.07334e-70	1.0896e-68
1604	cg03712758	SIAH1	0.618246	0.0561733	0.562072	1.36225e-88	3.99725e-86
1605	cg26083180	#NA	0.627313	0.0652755	0.562037	2.09483e-75	1.63535e-73
1606	cg21582325	#NA	0.751338	0.189355	0.561983	3.39549e-86	7.53547e-84
1607	cg02065387	GABRA1	0.68879	0.126862	0.561928	8.22149e-69	3.85794e-67
1608	cg04999352	RARRES3	0.704953	0.143065	0.561889	3.0142e-83	4.86072e-81
1609	cg22719308	PTPN14	0.636659	0.0747985	0.56186	1.32578e-81	1.80384e-79
1610	cg09550810	#NA	0.651422	0.089566	0.561856	3.30181e-76	2.74514e-74
1611	cg00241712	A4GALT	0.688975	0.12721	0.561765	2.07334e-70	1.0896e-68
1612	cg11396473	#NA	0.744983	0.183244	0.561739	3.74442e-59	9.63342e-58
1613	cg09972569	#NA	0.826204	0.264504	0.5617	9.53107e-80	1.07756e-77
1614	cg09065876	#NA	0.742557	0.18093	0.561627	2.00518e-79	2.2052e-77
1615	cg01642521	#NA	0.731372	0.169754	0.561618	1.88063e-70	9.92546e-69
1616	cg13484546	FBLIM1	0.746554	0.184956	0.561598	6.70402e-79	7.01924e-77
1617	cg18686527	RAB34	0.611549	0.0501587	0.561391	5.42131e-95	3.61955e-92
1618	cg15855970	#NA	0.699427	0.138066	0.561361	5.49006e-69	2.6103e-67
1619	cg05140806	SHH	0.735892	0.174572	0.56132	5.80929e-77	5.16447e-75
1620	cg14561229	CARD10	0.615564	0.0542956	0.561268	1.59987e-81	2.15451e-79
1621	cg02480522	MGST2	0.628432	0.0671673	0.561265	4.59215e-84	8.05613e-82
1622	cg08205700	#NA	0.682907	0.121645	0.561262	2.62944e-85	5.25954e-83
1623	cg18357291	NUP210	0.601469	0.0402626	0.561207	1.44184e-63	4.82913e-62
1624	cg18342279	ZAR1	0.679649	0.118445	0.561203	8.95574e-84	1.53236e-81
1625	cg17854454	#NA	0.675508	0.114415	0.561094	5.91251e-76	4.81343e-74
1626	cg16166160	#NA	0.629356	0.0683732	0.560983	2.03975e-86	4.62012e-84
1627	cg01600123	DLG3	0.825252	0.264295	0.560958	7.05848e-70	3.56852e-68
1628	cg12436377	#NA	0.683902	0.122955	0.560948	5.37085e-48	7.76939e-47
1629	cg06027807	#NA	0.649778	0.0888362	0.560941	9.42677e-79	9.741e-77
1630	cg19086540	PRR5L	0.736377	0.175452	0.560925	5.06414e-76	4.14582e-74
1631	cg05074645	TMTC4	0.646961	0.0860995	0.560862	1.48693e-75	1.17589e-73
1632	cg15726260	HLA-J	0.662096	0.101235	0.56086	1.39089e-72	8.63709e-71
1633	cg08348496	HAPLN3	0.62328	0.0624488	0.560832	2.95817e-74	2.10139e-72
1634	cg14396995	GLI3	0.804838	0.244028	0.56081	9.27834e-86	1.95275e-83
1635	cg02869459	SPEG	0.645474	0.084701	0.560774	4.37397e-101	9.39572e-98
1636	cg09123989	#NA	0.718446	0.157693	0.560753	1.17358e-73	7.96731e-72
1637	cg03943218	#NA	0.734385	0.173648	0.560737	1.87592e-58	4.64862e-57
1638	cg24324815	C10orf114	0.832293	0.271564	0.560729	2.69243e-66	1.07255e-64
1639	cg20098471	RASSF10	0.780676	0.220083	0.560593	5.40132e-58	1.30326e-56
1640	cg19022814	#NA	0.681399	0.120808	0.560591	2.3408e-68	1.06701e-66
1641	cg25702651	#NA	0.84674	0.286152	0.560589	2.70889e-86	6.06622e-84
1642	cg20623371	RARG	0.596568	0.0360638	0.560504	5.43241e-99	6.94874e-96
1643	cg02434836	#NA	0.791451	0.230987	0.560464	1.01635e-73	6.92252e-72
1644	cg00473416	#NA	0.727329	0.166883	0.560446	2.87433e-72	1.74219e-70
1645	cg15732840	LOC100132215	0.718571	0.158203	0.560368	8.73901e-62	2.61654e-60
1646	cg04124626	PLCXD3	0.78572	0.225427	0.560292	9.81943e-73	6.19494e-71
1647	cg01194371	THBS4	0.841023	0.280796	0.560227	1.93389e-78	1.94298e-76
1648	cg09411730	NEAT1	0.810507	0.250329	0.560178	3.86818e-60	1.05245e-58
1649	cg23094728	MAP3K1	0.801052	0.240874	0.560178	2.23409e-73	1.48084e-71
1650	cg07242540	#NA	0.903615	0.343446	0.560169	2.87351e-80	3.41478e-78
1651	cg14447606	CYP26B1	0.717786	0.157622	0.560164	2.78131e-61	8.09152e-60
1652	cg23540765	SBNO2	0.605931	0.0457992	0.560132	5.06414e-76	4.14582e-74
1653	cg10941566	CABP7	0.839721	0.279682	0.560039	1.35474e-73	9.15005e-72
1654	cg13691247	ATP5G2	0.68353	0.123538	0.559991	4.65215e-70	2.38615e-68
1655	cg18527133	LGR5	0.655118	0.0951603	0.559958	3.89464e-69	1.87156e-67
1656	cg00173141	#NA	0.634544	0.0746234	0.559921	1.50846e-73	1.01501e-71
1657	cg12804532	TMBIM1	0.706463	0.146557	0.559906	6.29272e-77	5.57542e-75
1658	cg04185037	EZR	0.591599	0.0317036	0.559896	1.26505e-82	1.91355e-80
1659	cg03603977	DLGAP3	0.592152	0.0322658	0.559887	1.36225e-88	3.99725e-86
1660	cg04976685	#NA	0.635734	0.0758605	0.559874	4.51141e-91	1.77603e-88
1661	cg23889875	SEMA3E	0.626808	0.0669573	0.55985	7.38155e-77	6.50225e-75
1662	cg13607709	PTH1R	0.83135	0.271551	0.559799	3.43623e-69	1.6559e-67
1663	cg27372920	FST	0.659887	0.100109	0.559779	1.20169e-88	3.56849e-86
1664	cg09904383	FCHSD1	0.620299	0.0605311	0.559768	3.33654e-82	4.81478e-80
1665	cg03015672	ARHGAP12	0.787617	0.22785	0.559766	1.19973e-60	3.35973e-59
1666	cg11431957	VILL	0.677667	0.117926	0.55974	1.86175e-71	1.0623e-69
1667	cg04098866	#NA	0.63258	0.0728496	0.55973	1.47788e-68	6.81919e-67
1668	cg03531853	KIF27	0.695607	0.135966	0.559641	1.06374e-80	1.31842e-78
1669	cg26621790	#NA	0.718079	0.158457	0.559622	6.02165e-75	4.53172e-73
1670	cg08623548	SLC39A1	0.61067	0.0511423	0.559528	4.10962e-74	2.88923e-72
1671	cg09490603	CYP11A1	0.723991	0.164477	0.559513	2.48758e-78	2.46977e-76
1672	cg06433023	NR2E1	0.837536	0.27806	0.559476	6.95452e-62	2.09654e-60
1673	cg26245697	C19orf35	0.602907	0.0434982	0.559409	1.52653e-81	2.06559e-79
1674	cg24804544	GRID2IP	0.606184	0.0468202	0.559363	7.72733e-69	3.63469e-67
1675	cg26835302	#NA	0.810647	0.251307	0.55934	5.5815e-77	4.96755e-75
1676	cg06410591	TRIP10	0.594622	0.0353772	0.559245	1.21587e-78	1.24308e-76
1677	cg11390073	#NA	0.688504	0.129268	0.559236	2.21252e-70	1.16027e-68
1678	cg10634619	KIAA0495	0.726051	0.166822	0.55923	3.71323e-70	1.91575e-68
1679	cg02928644	#NA	0.647274	0.0881275	0.559147	9.53107e-80	1.07756e-77
1680	cg19012170	IGDCC4	0.713392	0.154361	0.559031	3.28663e-80	3.88934e-78
1681	cg13750474	#NA	0.613044	0.054053	0.558991	5.32008e-86	1.15031e-83
1682	cg23609985	#NA	0.603962	0.0450033	0.558959	3.6034e-104	1.89899e-100
1683	cg09441164	#NA	0.689566	0.130652	0.558913	1.09488e-75	8.74775e-74
1684	cg02262187	SLC5A2	0.832512	0.273727	0.558785	1.75171e-80	2.1356e-78
1685	cg13362540	#NA	0.61687	0.0580939	0.558776	2.95045e-63	9.66971e-62
1686	cg16719517	CBR1	0.592604	0.0338292	0.558775	8.54082e-90	2.85356e-87
1687	cg04085585	MAGI2	0.803954	0.245221	0.558733	3.19472e-84	5.69046e-82
1688	cg04154027	CMYA5	0.838917	0.280243	0.558674	3.81169e-68	1.71435e-66
1689	cg26540559	#NA	0.659262	0.100629	0.558633	1.47574e-90	5.41081e-88
1690	cg05599550	ABCC3	0.694897	0.13629	0.558607	1.5234e-85	3.13443e-83
1691	cg19997502	#NA	0.71995	0.161359	0.558591	1.2134e-69	6.02509e-68
1692	cg00583426	CACNA1H	0.691298	0.132711	0.558587	1.15722e-85	2.41113e-83
1693	cg21164232	TGIF1	0.646511	0.0879498	0.558561	2.3782e-91	9.73067e-89
1694	cg07968770	TMEM159	0.830725	0.272428	0.558298	2.25839e-72	1.37985e-70
1695	cg23097534	GDNF	0.712737	0.154442	0.558294	2.33766e-72	1.42609e-70
1696	cg12992720	LPAR2	0.799858	0.241615	0.558243	2.05843e-82	3.03807e-80
1697	cg14652131	LOC100130872-SPON2	0.761947	0.203716	0.558231	1.2134e-69	6.02509e-68
1698	cg06327150	OSBPL9	0.672301	0.114074	0.558226	4.63137e-75	3.52503e-73
1699	cg02201914	#NA	0.73496	0.176748	0.558212	6.75867e-72	3.98473e-70
1700	cg18072802	GSX2	0.592686	0.0345014	0.558185	8.23314e-89	2.49169e-86
1701	cg04669407	ABLIM3	0.767701	0.209534	0.558167	8.65561e-77	7.57557e-75
1702	cg01016662	#NA	0.713955	0.155805	0.55815	1.9764e-59	5.16681e-58
1703	cg10147666	CYP27A1	0.592652	0.0345376	0.558115	5.94872e-86	1.28063e-83
1704	cg22774472	COL5A2	0.688461	0.130405	0.558056	1.34584e-83	2.25974e-81
1705	cg11485451	TCF7	0.713007	0.154955	0.558052	1.27698e-61	3.78469e-60
1706	cg07138399	#NA	0.842262	0.284224	0.558038	1.59633e-77	1.47902e-75
1707	cg05931439	MMP14	0.608305	0.0502817	0.558023	3.05988e-75	2.35387e-73
1708	cg11942971	#NA	0.640618	0.0826269	0.557991	2.35851e-85	4.73198e-83
1709	cg25348776	SORCS2	0.662406	0.104423	0.557983	4.75679e-86	1.03531e-83
1710	cg12155547	#NA	0.784288	0.226307	0.557981	8.74698e-75	6.49004e-73
1711	cg03711016	SHISA9	0.7666	0.208636	0.557963	3.42421e-74	2.42374e-72
1712	cg18376288	#NA	0.695913	0.138164	0.557749	6.17771e-66	2.4085e-64
1713	cg20012888	#NA	0.676758	0.119134	0.557624	5.80671e-73	3.72703e-71
1714	cg05501285	P4HA2	0.654503	0.0969794	0.557524	1.57117e-60	4.36836e-59
1715	cg05730365	GDNF	0.675861	0.118338	0.557523	1.06854e-69	5.33123e-68
1716	cg14174912	KLF6	0.830315	0.272892	0.557423	2.62944e-85	5.25954e-83
1717	cg21683708	#NA	0.699723	0.142302	0.557421	5.05978e-71	2.79469e-69
1718	cg07997076	IL17D	0.648777	0.0913877	0.55739	3.0142e-83	4.86072e-81
1719	cg08804207	#NA	0.658283	0.100976	0.557306	4.56018e-67	1.90449e-65
1720	cg23757738	DOK7	0.617331	0.0600369	0.557294	9.07459e-98	8.79101e-95
1721	cg16851771	#NA	0.698443	0.141159	0.557284	1.23016e-98	1.42587e-95
1722	cg19111999	VIM	0.714892	0.157621	0.557271	4.80863e-75	3.65292e-73
1723	cg12526869	DYNLT3	0.76781	0.210572	0.557238	1.54516e-89	5.03898e-87
1724	cg26906998	PLD6	0.768342	0.211197	0.557145	1.70561e-70	9.02104e-69
1725	cg03724964	FBXO17	0.707658	0.150562	0.557096	3.14281e-80	3.72361e-78
1726	cg18866529	C2CD4A	0.642693	0.0857311	0.556962	1.0747e-96	9.0958e-94
1727	cg09025960	TMEM63A	0.584137	0.0271783	0.556959	6.60229e-93	3.29074e-90
1728	cg03423149	MACROD1	0.595452	0.0385057	0.556947	5.93477e-94	3.37513e-91
1729	cg03295083	NRXN1	0.726536	0.169597	0.556939	5.00785e-68	2.23757e-66
1730	cg04194494	ALOX5	0.633095	0.0761871	0.556908	2.51655e-61	7.34126e-60
1731	cg18232861	#NA	0.836354	0.279448	0.556905	6.61656e-69	3.12747e-67
1732	cg24990131	F13A1	0.685422	0.128596	0.556826	1.98081e-88	5.69392e-86
1733	cg14785609	#NA	0.753351	0.196581	0.55677	1.16466e-87	3.09989e-85
1734	cg12780678	PXDN	0.584098	0.0274719	0.556626	2.56918e-94	1.55986e-91
1735	cg12187586	#NA	0.754839	0.19828	0.556559	1.42561e-66	5.77032e-65
1736	cg07067982	SLC43A3	0.677673	0.121205	0.556469	3.80056e-66	1.50052e-64
1737	cg09851528	TMPRSS13	0.806405	0.250011	0.556394	2.88741e-97	2.59374e-94
1738	cg17042098	#NA	0.640023	0.0836752	0.556348	5.91251e-76	4.81343e-74
1739	cg15374435	SPRY2	0.829007	0.272695	0.556312	2.83703e-75	2.18882e-73
1740	cg00634714	RHBDF2	0.751416	0.195227	0.556188	1.90386e-74	1.37468e-72
1741	cg27176828	G0S2	0.702144	0.146006	0.556138	1.88108e-63	6.24368e-62
1742	cg21940568	NCRNA00085	0.592988	0.0368577	0.556131	2.39144e-107	5.56011e-103
1743	cg12662576	#NA	0.728891	0.172852	0.556039	3.82112e-67	1.60431e-65
1744	cg03891590	C10orf140	0.644256	0.0883051	0.555951	6.66816e-100	1.04587e-96
1745	cg08469834	CASP4	0.789234	0.233329	0.555905	4.7551e-77	4.25697e-75
1746	cg20276103	ARTN	0.678929	0.12319	0.555738	5.54987e-96	4.18623e-93
1747	cg09363068	COX19	0.816463	0.260759	0.555704	1.38197e-84	2.57046e-82
1748	cg19899609	#NA	0.611121	0.0555534	0.555567	1.05111e-92	5.06647e-90
1749	cg26733301	SLC17A9	0.759464	0.203917	0.555547	5.75775e-83	9.06312e-81
1750	cg05505745	ISLR2	0.679933	0.124405	0.555527	5.35404e-81	6.84849e-79
1751	cg08614871	KLF6	0.781722	0.226276	0.555446	4.51141e-91	1.77603e-88
1752	cg03206445	GRIN1	0.76479	0.209361	0.55543	4.99014e-88	1.37446e-85
1753	cg02142483	#NA	0.746066	0.190674	0.555392	3.58909e-77	3.23656e-75
1754	cg09703323	#NA	0.706762	0.15139	0.555372	9.27817e-81	1.15941e-78
1755	cg19639041	#NA	0.860092	0.30486	0.555232	2.59383e-84	4.67706e-82
1756	cg05338083	BIRC3	0.684557	0.129343	0.555214	9.52927e-82	1.31694e-79
1757	cg02340053	NBEA	0.622863	0.0677245	0.555138	5.80671e-73	3.72703e-71
1758	cg01888869	ITGAX	0.742624	0.187523	0.555101	2.96877e-73	1.95177e-71
1759	cg17154395	#NA	0.746598	0.191498	0.5551	3.31119e-77	2.99348e-75
1760	cg04742550	ITGAX	0.782745	0.227694	0.555051	2.26011e-75	1.75848e-73
1761	cg17469359	POU6F2	0.865895	0.310907	0.554988	1.80031e-71	1.02828e-69
1762	cg08197943	ABCA5	0.599203	0.0442684	0.554935	8.61334e-100	1.29446e-96
1763	cg10921709	TRIOBP	0.744731	0.189844	0.554887	1.54516e-89	5.03898e-87
1764	cg08141395	MAML2	0.774605	0.219749	0.554856	4.02974e-57	9.26829e-56
1765	cg24500441	MEGF11	0.632769	0.0779339	0.554835	9.74714e-91	3.63792e-88
1766	cg02959637	RASGRP2	0.681927	0.127153	0.554774	3.73653e-77	3.36492e-75
1767	cg15186638	#NA	0.752646	0.197885	0.55476	3.87641e-81	5.03335e-79
1768	cg03018796	#NA	0.605713	0.0509559	0.554757	1.24981e-97	1.18463e-94
1769	cg01849970	FCHSD1	0.645199	0.0906954	0.554504	4.75679e-86	1.03531e-83
1770	cg01323148	NRP2	0.818112	0.263632	0.554479	2.92874e-67	1.23885e-65
1771	cg05833635	TMEM130	0.709565	0.155146	0.554419	2.71707e-79	2.94306e-77
1772	cg11371748	#NA	0.678068	0.123678	0.55439	1.09594e-67	4.78165e-66
1773	cg12158737	#NA	0.690529	0.136164	0.554365	5.58708e-75	4.21913e-73
1774	cg12835949	SSH3	0.6692	0.114863	0.554337	3.27113e-103	1.25526e-99
1775	cg10046767	KRT8	0.694466	0.14016	0.554306	1.54065e-94	9.6504e-92
1776	cg12876855	LITAF	0.650691	0.0964015	0.55429	8.6299e-87	2.03518e-84
1777	cg21695485	RHOD	0.728787	0.174498	0.554289	6.73728e-59	1.7094e-57
1778	cg10099415	NRXN1	0.707189	0.152918	0.554271	1.97001e-65	7.43834e-64
1779	cg22287064	MYO15B	0.729099	0.17483	0.55427	7.39621e-63	2.3623e-61
1780	cg00998372	#NA	0.775999	0.221841	0.554158	4.80415e-70	2.46187e-68
1781	cg24621790	NSUN7	0.629748	0.075662	0.554086	8.30527e-86	1.76108e-83
1782	cg03310242	FKBP4	0.792695	0.238637	0.554059	2.43874e-70	1.27552e-68
1783	cg20835282	C3orf62	0.625504	0.0715382	0.553966	4.69447e-88	1.30027e-85
1784	cg13877670	ONECUT1	0.728987	0.175038	0.553948	1.28604e-71	7.42923e-70
1785	cg14383422	AOX1	0.596399	0.0424542	0.553945	5.59651e-85	1.08432e-82
1786	cg12993543	#NA	0.689578	0.135694	0.553884	3.29789e-72	1.99067e-70
1787	cg14189304	DDB2	0.654477	0.100645	0.553832	3.67657e-79	3.93598e-77
1788	cg15869649	#NA	0.743822	0.190025	0.553797	2.19468e-80	2.64144e-78
1789	cg23837799	#NA	0.657159	0.103389	0.55377	5.60912e-80	6.51294e-78
1790	cg05896682	GALR1	0.757554	0.203788	0.553767	6.22913e-85	1.19925e-82
1791	cg17613259	#NA	0.698439	0.144826	0.553613	1.70561e-70	9.02104e-69
1792	cg12762029	#NA	0.682921	0.129339	0.553582	1.87974e-89	6.06502e-87
1793	cg09015280	#NA	0.726072	0.172551	0.553521	3.33129e-83	5.34807e-81
1794	cg01818121	GRAMD2	0.633732	0.0802285	0.553504	8.77047e-89	2.64621e-86
1795	cg17165580	CRABP2	0.638209	0.0847199	0.55349	8.11315e-88	2.19038e-85
1796	cg12470011	CDK18	0.596265	0.0428151	0.55345	1.2367e-87	3.28057e-85
1797	cg09314708	OPCML	0.685457	0.132045	0.553411	2.03975e-86	4.62012e-84
1798	cg07036370	PKIB	0.835487	0.282164	0.553323	3.33021e-69	1.60657e-67
1799	cg17131435	REPIN1	0.58708	0.0337865	0.553293	7.31565e-80	8.36906e-78
1800	cg13775299	#NA	0.610969	0.0576912	0.553278	2.78161e-71	1.56659e-69
1801	cg03755177	CAMK2B	0.658576	0.105345	0.553231	2.10342e-78	2.10475e-76
1802	cg09809276	COL19A1	0.607596	0.0543768	0.553219	3.77673e-78	3.6849e-76
1803	cg11092048	#NA	0.772847	0.219639	0.553208	1.35731e-70	7.23602e-69
1804	cg11075693	FAM46A	0.674069	0.120866	0.553203	2.82883e-92	1.2986e-89
1805	cg09238332	#NA	0.824614	0.271451	0.553163	2.23054e-83	3.65514e-81
1806	cg19843457	#NA	0.757568	0.204426	0.553143	2.21748e-84	4.03341e-82
1807	cg07703462	SSPO	0.809604	0.256476	0.553128	7.09309e-77	6.25931e-75
1808	cg15260268	RARG	0.689564	0.136484	0.55308	2.02528e-95	1.4269e-92
1809	cg08416650	LPCAT2	0.70836	0.155341	0.553019	2.1771e-67	9.30875e-66
1810	cg03687070	#NA	0.880426	0.327422	0.553004	1.65514e-62	5.16905e-61
1811	cg19645639	SLC16A1	0.774302	0.221345	0.552957	4.33814e-72	2.59678e-70
1812	cg22171829	PDK4	0.667912	0.114988	0.552925	9.80601e-86	2.05287e-83
1813	cg02236650	VIM	0.810975	0.258063	0.552912	9.02179e-69	4.22195e-67
1814	cg13144059	SPATS2L	0.917307	0.36447	0.552837	1.31597e-74	9.63928e-73
1815	cg19024296	#NA	0.667076	0.114261	0.552815	5.05012e-96	3.82387e-93
1816	cg10244364	#NA	0.753575	0.200762	0.552813	3.56952e-76	2.95776e-74
1817	cg01244034	#NA	0.589806	0.0369999	0.552806	1.24196e-91	5.25573e-89
1818	cg10012059	STAP2	0.623994	0.0712488	0.552745	1.56748e-76	1.34014e-74
1819	cg03283031	PNMT	0.717667	0.164968	0.552699	5.30432e-85	1.03074e-82
1820	cg11590053	#NA	0.688137	0.135439	0.552698	8.16845e-60	2.18546e-58
1821	cg15660293	#NA	0.635632	0.0829389	0.552693	9.27594e-92	4.02449e-89
1822	cg16126286	SDCCAG8	0.813864	0.261175	0.552689	1.99089e-71	1.13288e-69
1823	cg27048684	KIAA0556	0.928035	0.37545	0.552585	8.72765e-80	9.90412e-78
1824	cg04364517	#NA	0.656083	0.103557	0.552526	2.26788e-82	3.33103e-80
1825	cg08161922	CACNA1C	0.616412	0.0639236	0.552488	1.44852e-61	4.28155e-60
1826	cg00961326	MMP15	0.613186	0.0607137	0.552472	1.59987e-81	2.15451e-79
1827	cg19400725	RILP	0.627989	0.0755171	0.552472	9.76393e-99	1.15892e-95
1828	cg09026379	C11orf20	0.700339	0.147944	0.552395	1.78388e-91	7.4063e-89
1829	cg05824050	#NA	0.691339	0.138946	0.552393	6.22913e-85	1.19925e-82
1830	cg00670742	CD8A	0.644043	0.0917189	0.552325	8.42717e-75	6.25863e-73
1831	cg21158411	PIP5KL1	0.678763	0.12648	0.552283	2.23054e-83	3.65514e-81
1832	cg11976166	TGFB2	0.649735	0.0974996	0.552236	9.80601e-86	2.05287e-83
1833	cg02227503	ARSG	0.696771	0.144566	0.552205	1.15131e-86	2.68787e-84
1834	cg05188868	ENC1	0.597476	0.0452749	0.552201	6.35665e-83	9.97011e-81
1835	cg16844875	#NA	0.818302	0.266126	0.552176	2.53903e-51	4.32175e-50
1836	cg02783887	#NA	0.867019	0.314955	0.552064	2.29569e-80	2.75462e-78
1837	cg13848707	TET1	0.613508	0.0616858	0.551823	4.05985e-81	5.25772e-79
1838	cg24319381	CPEB1	0.673266	0.121504	0.551762	1.87872e-87	4.8502e-85
1839	cg01765545	SSBP2	0.662589	0.110866	0.551723	2.63019e-75	2.03521e-73
1840	cg24892139	SPEF2	0.648053	0.0963508	0.551702	4.45272e-81	5.7458e-79
1841	cg12695685	LMO2	0.843977	0.292323	0.551654	1.61448e-82	2.40801e-80
1842	cg20574436	BCL11B	0.704251	0.152659	0.551592	1.7756e-60	4.92704e-59
1843	cg09502015	#NA	0.687748	0.136159	0.551589	2.51873e-57	5.85778e-56
1844	cg25536787	C17orf108	0.795674	0.244107	0.551567	2.69243e-66	1.07255e-64
1845	cg27301343	EML2	0.746667	0.195108	0.55156	7.77179e-71	4.22299e-69
1846	cg10952190	PTPN14	0.62808	0.0765702	0.55151	5.18578e-79	5.48482e-77
1847	cg09619786	RPP25	0.633366	0.0819119	0.551454	5.88981e-98	5.93864e-95
1848	cg10715223	SNX31	0.650915	0.0995184	0.551396	1.36701e-63	4.58707e-62
1849	cg07181406	CAPN2	0.737963	0.186649	0.551314	1.56172e-63	5.21783e-62
1850	cg03980991	#NA	0.677765	0.126585	0.551179	2.20136e-71	1.24743e-69
1851	cg16065186	ERBB2	0.644168	0.093012	0.551156	5.93477e-94	3.37513e-91
1852	cg06059056	IQSEC1	0.743481	0.19237	0.551111	3.88993e-77	3.50147e-75
1853	cg04539503	#NA	0.741229	0.190133	0.551096	5.97522e-60	1.61011e-58
1854	cg21665738	COL19A1	0.686941	0.135874	0.551068	2.59383e-84	4.67706e-82
1855	cg14125353	#NA	0.752572	0.201507	0.551065	6.93299e-84	1.19714e-81
1856	cg26007189	#NA	0.780161	0.229133	0.551028	1.10005e-58	2.75849e-57
1857	cg17483297	HRH2	0.68633	0.135303	0.551027	7.58917e-64	2.59079e-62
1858	cg19936912	FAM160A1	0.619346	0.068323	0.551023	5.27683e-89	1.62943e-86
1859	cg18056303	ULK2	0.666735	0.115757	0.550979	9.04747e-85	1.71924e-82
1860	cg26170066	HSPA1B	0.597487	0.046576	0.550911	7.74408e-83	1.20033e-80
1861	cg24194467	#NA	0.609045	0.0581501	0.550895	4.49753e-86	9.81584e-84
1862	cg11837293	#NA	0.851215	0.300367	0.550848	1.64269e-57	3.85966e-56
1863	cg23799901	GPR37	0.703713	0.152909	0.550804	6.12067e-64	2.10219e-62
1864	cg07793808	KDM2B	0.621103	0.0703098	0.550793	9.03443e-79	9.3527e-77
1865	cg18062721	VGLL4	0.86441	0.31366	0.55075	3.35293e-65	1.24764e-63
1866	cg27355456	#NA	0.584602	0.0339011	0.550701	4.96263e-95	3.31892e-92
1867	cg26929348	#NA	0.575088	0.0243979	0.55069	1.35214e-100	2.49735e-97
1868	cg27346707	MEGF10	0.647361	0.0966985	0.550662	1.39411e-87	3.654e-85
1869	cg00054408	BRUNOL5	0.732444	0.181785	0.550659	1.45024e-88	4.23656e-86
1870	cg08305551	MAST1	0.731571	0.180928	0.550643	5.25601e-62	1.59717e-60
1871	cg00216305	#NA	0.777605	0.227039	0.550566	1.03273e-87	2.75801e-85
1872	cg11718806	#NA	0.639344	0.0888081	0.550536	3.30917e-94	1.97874e-91
1873	cg17052926	C7orf20	0.722133	0.171668	0.550465	3.9372e-78	3.83674e-76
1874	cg05350188	C2orf70	0.621397	0.0709901	0.550407	9.00706e-93	4.40599e-90
1875	cg18044572	CAMK2B	0.700904	0.15053	0.550373	2.33766e-72	1.42609e-70
1876	cg23523668	#NA	0.704069	0.153782	0.550287	4.35551e-89	1.35659e-86
1877	cg05877497	MEIS1	0.837727	0.287478	0.55025	1.19758e-66	4.87429e-65
1878	cg26930816	#NA	0.661114	0.11088	0.550235	1.15558e-83	1.96028e-81
1879	cg08666831	GRLF1	0.834594	0.284427	0.550167	1.2714e-70	6.79543e-69
1880	cg00929523	#NA	0.737697	0.187531	0.550166	3.03278e-84	5.4191e-82
1881	cg00050402	#NA	0.793256	0.243126	0.55013	5.86346e-80	6.80028e-78
1882	cg16837326	BIRC3	0.624691	0.0745831	0.550108	6.14569e-81	7.80304e-79
1883	cg04317962	#NA	0.825392	0.275321	0.550071	1.93707e-56	4.28923e-55
1884	cg26548288	RPP25	0.5989	0.0488385	0.550062	1.05111e-92	5.06647e-90
1885	cg11418112	MYADM	0.62767	0.077635	0.550035	8.44136e-67	3.46788e-65
1886	cg02231729	HAPLN3	0.592428	0.042418	0.550009	4.73546e-71	2.62178e-69
1887	cg18567682	#NA	0.617343	0.0673433	0.55	2.02187e-81	2.70256e-79
1888	cg20358158	PRODH	0.591722	0.0417846	0.549937	1.52008e-103	6.53055e-100
1889	cg02527669	OBSL1	0.581176	0.0312743	0.549902	2.19468e-80	2.64144e-78
1890	cg05496203	MEIS1	0.735405	0.185564	0.549841	4.30378e-68	1.9304e-66
1891	cg04906816	C14orf181	0.770131	0.220546	0.549585	1.10513e-77	1.03582e-75
1892	cg04132199	#NA	0.768666	0.219089	0.549577	7.82175e-75	5.82871e-73
1893	cg11594731	PTH1R	0.674303	0.124882	0.549421	2.82031e-78	2.78334e-76
1894	cg01355392	SOX18	0.781048	0.23163	0.549419	7.7281e-89	2.34783e-86
1895	cg11967480	#NA	0.690344	0.140947	0.549397	5.5815e-77	4.96755e-75
1896	cg09261020	LDLRAP1	0.651217	0.101874	0.549344	1.47132e-77	1.36736e-75
1897	cg25705558	ISLR2	0.699974	0.150673	0.549301	1.01681e-72	6.39958e-71
1898	cg11482719	ARL9	0.643286	0.094027	0.549259	9.04747e-85	1.71924e-82
1899	cg07031551	ARAP1	0.642982	0.0937394	0.549243	2.82085e-101	6.26372e-98
1900	cg08935223	#NA	0.614268	0.0650265	0.549241	4.84132e-91	1.89646e-88
1901	cg17029019	HIC1	0.867841	0.318602	0.549239	1.19132e-68	5.52925e-67
1902	cg24977462	#NA	0.774818	0.225582	0.549236	4.26192e-66	1.67714e-64
1903	cg16170614	SOD3	0.829329	0.280119	0.549209	2.82438e-76	2.35912e-74
1904	cg03164275	CDK5R2	0.628795	0.0795999	0.549195	6.66816e-100	1.04587e-96
1905	cg18137308	MACROD1	0.636083	0.086973	0.54911	7.19545e-68	3.17908e-66
1906	cg06616710	MARVELD1	0.691531	0.142497	0.549034	1.10513e-77	1.03582e-75
1907	cg17431280	GRLF1	0.778261	0.229231	0.54903	1.43464e-57	3.38148e-56
1908	cg15754405	NIPSNAP3A	0.59702	0.0480663	0.548954	7.74543e-101	1.51554e-97
1909	cg19526130	LOC729467	0.648589	0.099692	0.548897	1.46776e-69	7.25257e-68
1910	cg12743460	#NA	0.616382	0.0675743	0.548808	1.44205e-85	2.97325e-83
1911	cg25138715	VEPH1	0.76785	0.219048	0.548802	6.62095e-70	3.35375e-68
1912	cg09936190	HNRNPF	0.617048	0.068288	0.54876	5.02709e-94	2.89644e-91
1913	cg27382405	KCNH3	0.597301	0.0486069	0.548694	1.39251e-76	1.19494e-74
1914	cg23208152	ZMYND10	0.613381	0.0646926	0.548689	7.25927e-75	5.42592e-73
1915	cg24733497	PIM3	0.642361	0.0937016	0.54866	9.04747e-85	1.71924e-82
1916	cg22119665	ZDHHC8P	0.821243	0.272618	0.548625	1.50846e-73	1.01501e-71
1917	cg12985773	PLEKHA7	0.567833	0.0192307	0.548603	6.66816e-100	1.04587e-96
1918	cg15389472	GLUL	0.734502	0.185975	0.548527	7.57343e-59	1.91639e-57
1919	cg00123762	#NA	0.903283	0.354769	0.548514	2.1479e-63	7.10246e-62
1920	cg19899694	SPRN	0.614433	0.065931	0.548502	8.77047e-89	2.64621e-86
1921	cg17927917	INSIG1	0.604898	0.056544	0.548354	4.35198e-97	3.83955e-94
1922	cg10900703	MLLT10	0.644617	0.0962805	0.548337	1.54379e-88	4.48663e-86
1923	cg22027897	40238	0.58138	0.0330626	0.548317	3.34569e-90	1.17965e-87
1924	cg07963181	HRH1	0.599037	0.0507213	0.548315	3.70114e-81	4.81685e-79
1925	cg23696834	GNMT	0.628982	0.0806945	0.548287	4.41284e-105	3.22996e-101
1926	cg26201811	SHANK3	0.803641	0.25538	0.548262	2.09806e-80	2.53518e-78
1927	cg03609308	KIAA0495	0.58785	0.0396355	0.548214	4.84132e-91	1.89646e-88
1928	cg07895149	CALHM2	0.64344	0.0952971	0.548143	8.86734e-72	5.19232e-70
1929	cg09630706	FAM20C	0.869563	0.321429	0.548133	4.51291e-66	1.77291e-64
1930	cg20955836	BMP7	0.774492	0.226377	0.548114	3.23019e-79	3.47315e-77
1931	cg06745511	CLNK	0.721494	0.173397	0.548097	2.76536e-73	1.82229e-71
1932	cg03417884	GNAL	0.705807	0.157761	0.548045	5.89697e-79	6.20878e-77
1933	cg10806146	SLC20A2	0.767734	0.219699	0.548035	9.80601e-86	2.05287e-83
1934	cg01501551	#NA	0.657705	0.109777	0.547927	2.21744e-95	1.55398e-92
1935	cg03623770	C10orf58	0.697618	0.149719	0.5479	1.06357e-67	4.6471e-66
1936	cg04878366	FLJ23834	0.605209	0.0573293	0.54788	5.41236e-73	3.48409e-71
1937	cg25523704	DIRC3	0.605228	0.0574976	0.54773	8.14992e-98	8.03305e-95
1938	cg01445809	KCNB1	0.580768	0.0331697	0.547598	6.8074e-89	2.08253e-86
1939	cg09315391	SGK1	0.612236	0.0646479	0.547588	8.66851e-82	1.20557e-79
1940	cg22196952	GRASP	0.581254	0.0337934	0.54746	5.41236e-73	3.48409e-71
1941	cg04623172	ZEB1	0.675708	0.128252	0.547456	6.66816e-100	1.04587e-96
1942	cg06980169	HVCN1	0.62456	0.0771793	0.547381	2.23352e-85	4.49491e-83
1943	cg06528559	LOC100132215	0.741274	0.193901	0.547373	9.15618e-64	3.10909e-62
1944	cg17411135	#NA	0.778317	0.230952	0.547365	6.53266e-72	3.85896e-70
1945	cg07162198	SLC2A10	0.66252	0.115184	0.547337	5.65125e-82	7.98305e-80
1946	cg04794299	KDELC2	0.606903	0.0596103	0.547293	2.82883e-92	1.2986e-89
1947	cg24846594	LGALS8	0.570882	0.0236077	0.547274	1.706e-84	3.13918e-82
1948	cg23693289	PTK2B	0.615449	0.0682159	0.547234	3.10011e-59	8.01439e-58
1949	cg03654433	#NA	0.5868	0.0395673	0.547233	3.94041e-103	1.46929e-99
1950	cg24873592	TINAGL1	0.769816	0.222662	0.547154	2.51655e-61	7.34126e-60
1951	cg12516305	EBAG9	0.746033	0.198903	0.54713	5.60611e-73	3.60706e-71
1952	cg16174121	AGBL2	0.701929	0.154826	0.547104	1.21649e-73	8.24874e-72
1953	cg13957558	TSPAN16	0.697359	0.150257	0.547103	1.87628e-67	8.05735e-66
1954	cg25274503	CAV2	0.765836	0.218797	0.54704	4.69639e-67	1.9591e-65
1955	cg12435551	SPAG17	0.767222	0.220196	0.547026	1.10513e-77	1.03582e-75
1956	cg10778862	PICK1	0.619475	0.0724546	0.54702	1.8284e-94	1.1345e-91
1957	cg15506477	LYPD1	0.619396	0.0724283	0.546968	6.53266e-72	3.85896e-70
1958	cg13726682	RAB11FIP4	0.618762	0.0719446	0.546818	1.47574e-90	5.41081e-88
1959	cg06100461	FLJ37307	0.629897	0.083096	0.546801	9.15712e-73	5.79375e-71
1960	cg08774969	FGFRL1	0.662539	0.115795	0.546744	4.59415e-96	3.50548e-93
1961	cg13487666	NEK6	0.712466	0.165806	0.54666	1.88108e-63	6.24368e-62
1962	cg24003508	KLF6	0.74139	0.194793	0.546597	9.72364e-94	5.39028e-91
1963	cg15022039	#NA	0.800378	0.253824	0.546555	2.55297e-81	3.37141e-79
1964	cg17855264	#NA	0.727941	0.181389	0.546552	5.91793e-58	1.424e-56
1965	cg16269418	#NA	0.760287	0.213765	0.546521	1.18832e-89	3.8978e-87
1966	cg03072984	RFX4	0.64043	0.0939366	0.546494	1.69314e-90	6.16219e-88
1967	cg20067049	#NA	0.648103	0.101655	0.546448	3.19472e-84	5.69046e-82
1968	cg12014181	DIP2C	0.914297	0.367858	0.546438	1.29751e-72	8.0813e-71
1969	cg18464137	SEMA3E	0.811833	0.265399	0.546433	4.99258e-75	3.78611e-73
1970	cg16523424	SYN1	0.757126	0.210746	0.54638	1.53361e-86	3.52622e-84
1971	cg26804185	#NA	0.628714	0.0823382	0.546376	1.66773e-87	4.3281e-85
1972	cg25756780	#NA	0.624792	0.0784586	0.546333	3.75809e-80	4.42869e-78
1973	cg23008871	#NA	0.701767	0.155434	0.546333	1.23682e-76	1.06853e-74
1974	cg17630389	CTHRC1	0.679727	0.133418	0.546309	1.2714e-70	6.79543e-69
1975	cg10546219	#NA	0.760936	0.214634	0.546302	6.5606e-54	1.27168e-52
1976	cg20499861	ZEB1	0.628437	0.0821622	0.546275	2.33792e-99	3.18642e-96
1977	cg16890051	LOC145845	0.756617	0.210404	0.546213	2.49552e-77	2.27533e-75
1978	cg03157040	KLF16	0.656595	0.110445	0.54615	1.98495e-76	1.67891e-74
1979	cg22728534	CD8A	0.623599	0.0774587	0.546141	1.56673e-78	1.5866e-76
1980	cg26705574	NFATC4	0.653408	0.107287	0.54612	1.21941e-86	2.83514e-84
1981	cg19975936	#NA	0.593073	0.0469704	0.546102	4.83557e-84	8.46439e-82
1982	cg17711717	CNTFR	0.68723	0.14115	0.54608	1.77944e-82	2.64607e-80
1983	cg24878755	C6orf115	0.619126	0.0730633	0.546062	8.1189e-75	6.03762e-73
1984	cg06596991	#NA	0.665866	0.11986	0.546006	6.22938e-73	3.98925e-71
1985	cg22794704	TBR1	0.669904	0.123899	0.546005	2.39029e-54	4.73731e-53
1986	cg09252495	#NA	0.701955	0.155979	0.545976	8.11645e-68	3.57201e-66
1987	cg27627209	CPA2	0.612947	0.0670493	0.545898	1.59633e-77	1.47902e-75
1988	cg06679334	#NA	0.910607	0.364722	0.545885	2.15909e-86	4.8709e-84
1989	cg24960158	MINA	0.646283	0.100408	0.545875	1.33858e-76	1.15141e-74
1990	cg01781974	NID2	0.598022	0.0522201	0.545802	9.91834e-84	1.69194e-81
1991	cg07636846	DPYSL5	0.622524	0.0769277	0.545596	5.97905e-91	2.29216e-88
1992	cg22213386	NIPAL4	0.679269	0.133675	0.545594	4.01995e-86	8.83696e-84
1993	cg18319799	SORCS2	0.56944	0.0238556	0.545584	6.67867e-83	1.04379e-80
1994	cg27295963	MT3	0.820543	0.275011	0.545532	1.56748e-76	1.34014e-74
1995	cg08683938	OPCML	0.804693	0.259199	0.545494	4.36743e-79	4.6379e-77
1996	cg18027174	ADPRH	0.75758	0.212103	0.545477	1.03631e-85	2.16377e-83
1997	cg25330232	FABP5	0.693887	0.148411	0.545476	3.07429e-71	1.72552e-69
1998	cg18411150	SHANK1	0.682609	0.137153	0.545456	3.68367e-74	2.60134e-72
[truncated: 7,556 more rows]
