# Supplementary material for: DNA methylation signatures for 2016 WHO classification subtypes of diffuse gliomas
Source: Clin Epigenetics. 2017 Apr 4;9:32. doi: 10.1186/s13148-017-0331-9 (PMC5379538; doi:10.1186/s13148-017-0331-9)
Supplement: Supplementary file 1 — Sample size and diffuse glioma subsets of various cohorts used in this study. Table S2. List of differentially methylated CpGs between LGG IDH mutant and WT used as PAM input in the training (TCGA) set. Table S3A. List of the 14 CpG methylation signatures for LGG IDH mutant versus IDH WT in the test set (TCGA) and validation set (GSE48462). Table S3B. List of the 14 CpG methylation signatures for oligodendroglioma (ODG) versus diffuse astrocytoma (DA) in the test set (TCGA) and validation set (GSE48462). Table S4. List of differentially methylated CpGs between oligodendroglioma and diffuse astrocytoma used as PAM input in the training (TCGA) set. Table S5. List of 259 differentially methylated CpG probes between GBM IDH mutant and WT used as PAM input in the training (TCGA) set. Table S6. Molecular analysis of discordant samples identified by CpG methylation signatures. Table S7A. Molecular status for IDH, TP53, ATRX, and 1p/19q in LGG samples from TCGA used in this study. Table S7B. Molecular status for IDH, TP53, ATRX, and 1p/19q in LGG samples from GSE58218 used in this study. Table S7C. Molecular status for IDH, TP53, ATRX, and 1p/19q in LGG samples from GSE48462 used in this study. Table S8. Patient IDs of the discordant samples derived from all datasets used in this study. Table S9A. Molecular status of IDH, TP53, ATRX, EGFR, and PTEN in GBM samples from TCGA dataset used in this study. Table S9B. Molecular status of IDH, TP53, ATRX, EGFR, and PTEN in GBM samples from GSE38278 dataset used in this study. (ZIP 1601 kb) [file 13148_2017_331_MOESM1_ESM.zip › Paul and Mondal et al 2016 Additional File 2 Table S3.xlsx]

## Sheet: Table S3A
Table S3A: List of the 14-CpG methylation signature for LGG IDH1 Mutant versus IDH WT in the test set (TCGA) and Validation set (GSE48462 )
			Test set (TCGA cohort)					Validation set (GSE48462 cohort)
No.	CpG ID	Gene Name	Average β in Mutant	Average β in WT	∆β=(Avg β in Mutant-Avg β in WT)	p value	FDR	Average β in Mutant	Average β in WT	∆β=(Avg β in Mutant-Avg β in WT)	p value	FDR
1	cg00976453	KCNB1	0.789147	0.0411356	0.748012	7.35e-26	1.07e-25	0.834509	0.376611	0.457898	1.91e-08	1.74e-07
2	cg02423318	#NA	0.861488	0.075049	0.786439	3.01e-25	3.51e-25	0.831241	0.345116	0.486125	6.8e-07	1.77e-06
3	cg03300177	GNAO1	0.827593	0.103338	0.724255	8.4e-26	1.07e-25	0.820553	0.304459	0.516094	5.34e-08	2.49e-07
4	cg05866411	FGFRL1	0.779331	0.137148	0.642183	5.89e-26	1.07e-25	0.626144	0.297739	0.328406	2.56e-05	2.56e-05
5	cg07355841	TPPP3	0.82808	0.0552004	0.77288	2.89e-27	1.08e-26	0.83708	0.399176	0.437904	7.57e-07	1.77e-06
6	cg08231710	MMP23A	0.872878	0.167425	0.705453	3.36e-25	3.62e-25	0.712969	0.453458	0.259511	3.53e-07	1.23e-06
7	cg08442798	#NA	0.759153	0.0224915	0.736662	2.46e-27	1.08e-26	0.862125	0.299766	0.562359	9.36e-07	1.87e-06
8	cg10064339	UCP2	0.771057	0.0643491	0.706707	3.09e-27	1.08e-26	0.820787	0.377159	0.443628	9.76e-06	1.05e-05
9	cg10504751	GNAO1	0.821458	0.109315	0.712143	8.21e-26	1.07e-25	0.828693	0.310016	0.518677	2.48e-08	1.74e-07
10	cg11302533	#NA	0.770327	0.0343281	0.735999	2.76e-27	1.08e-26	0.861486	0.345445	0.516041	1.57e-06	2.44e-06
11	cg12565681	RHBDF2	0.834083	0.0697013	0.764382	4.22e-26	9.84e-26	0.846284	0.496901	0.349383	9.76e-06	1.05e-05
12	cg20564913	FGFRL1	0.828476	0.141472	0.687004	6.73e-26	1.07e-25	0.846316	0.402616	0.4437	2.86e-06	4.01e-06
13	cg25499397	GPR62	0.811446	0.0983972	0.713049	4.09e-25	4.09e-25	0.812435	0.397244	0.415191	1.15e-06	2.02e-06
14	cg25813864	RAPGEFL1	0.84094	0.0564259	0.784515	5.21e-27	1.46e-26	0.740182	0.335926	0.404257	5.1e-06	6.49e-06

## Sheet: Table S3B
Table S3B: List of the 14-CpG methylation signature for Oligodendroglioma (ODG) versus Diffuse astrocytoma (DA) in the test set (TCGA) and Validation set (GSE48462)
			Test set (TCGA cohort)					Validation set (GSE48462 cohort)
No.	CpG ID	Gene Name	Average β in ODG	Average β in DA	∆β=(Avg β in ODG-Avg β in DA)	p value	FDR	Average β in ODG	Average β in DA	∆β=(Avg β in ODG-Avg β in DA)	p value	FDR
1	cg00873351	CD300LB	0.749845	0.262051	0.487794	2.97e-29	5.94e-29	0.406444	0.511134	0.10469	0.0690475	0.0878787
2	cg03492827	#NA	0.61512	0.212932	0.402187	3.74e-31	2.62e-30	0.50308	0.727482	0.224402	0.0273955	0.0613287
3	cg04437966	FLJ37543	0.462867	0.104644	0.358223	3.54e-29	6.2e-29	0.219291	0.316489	0.0971971	0.103523	0.111486
4	cg07250222	FGFR2	0.720278	0.191112	0.529166	9.14e-28	1.16e-27	0.411673	0.690729	0.279056	0.00674339	0.0275305
5	cg07847030	TCF7L1	0.699098	0.189927	0.509171	4.72e-25	4.72e-25	0.506674	0.826789	0.320115	9.72e-06	0.000136103
6	cg07893801	PLCG1	0.816393	0.34069	0.475703	2.64e-32	3.69e-31	0.521383	0.744543	0.22316	0.00786587	0.0275305
7	cg08935418	PTPRN2	0.706707	0.221184	0.485523	2.94e-27	3.17e-27	0.584918	0.788611	0.203694	0.035045	0.0613287
8	cg09772154	FGFR2	0.696109	0.19142	0.504689	3.34e-28	5.19e-28	0.501771	0.732308	0.230536	0.0273955	0.0613287
9	cg10363569	PRKAG2	0.659541	0.182665	0.476876	2.05e-27	2.39e-27	0.340772	0.475344	0.134572	0.0766636	0.0894409
10	cg12210255	#NA	0.629094	0.174147	0.454946	2.11e-30	5.91e-30	0.448558	0.761425	0.312867	0.00576106	0.0275305
11	cg13412754	MAPKAP1	0.766468	0.348579	0.41789	2.06e-30	5.91e-30	0.445061	0.651341	0.20628	0.035045	0.0613287
12	cg13598010	#NA	0.753133	0.219823	0.533309	5.67e-31	2.64e-30	0.468686	0.748081	0.279395	0.0394817	0.0614159
13	cg19093820	GPR156	0.201571	0.708451	-0.50688	1.36e-29	3.17e-29	0.429094	0.304432	-0.124661	0.768812	0.768812
14	cg23759393	PTPRN2	0.708102	0.203625	0.504477	6.98e-28	9.77e-28	0.559476	0.763107	0.203631	0.0556167	0.0778633

## Sheet: Table S3C
Table S3C: List of the 13-CpG methylation signature for GBM IDH1 mutant versus IDH WT in the test set (TCGA)
No.	CpG ID	Gene Name	Test set (TCGA cohort)
			Average β in Mutant	Average β in WT	∆β=(Avg β in Mutant-Avg β in WT)	p value	FDR
1	cg02629106	PCDP1	0.879884	0.140605	0.739279	0.00435019	0.00853355
2	cg03539765	LOC144571	0.720819	0.125033	0.595786	0.00535474	0.00853355
3	cg08173692	PRR18	0.803047	0.123894	0.679153	0.00656427	0.00853355
4	cg10366093	YPEL4	0.631685	0.268074	0.36361	0.0243696	0.0243696
5	cg12662576	#NA	0.813436	0.306493	0.506943	0.0118001	0.0127835
6	cg15198101	SRRM3	0.802376	0.155508	0.646868	0.00656427	0.00853355
7	cg15389472	GLUL	0.771618	0.213198	0.55842	0.00884153	0.0104491
8	cg15454486	OBFC2A	0.909181	0.299821	0.60936	0.00535474	0.00853355
9	cg16264705	ATP5G2	0.814867	0.139638	0.675229	0.00482888	0.00853355
10	cg16725050	TUBA4B	0.837557	0.263009	0.574547	0.00535474	0.00853355
11	cg16917193	#NA	0.784357	0.150258	0.634099	0.00593178	0.00853355
12	cg21000447	CHADL	0.65592	0.104926	0.550994	0.00656427	0.00853355
13	cg25664381	#NA	0.926417	0.163828	0.762589	0.00535474	0.00853355
