# Supplementary material for: DNA methylation signatures for 2016 WHO classification subtypes of diffuse gliomas
Source: Clin Epigenetics. 2017 Apr 4;9:32. doi: 10.1186/s13148-017-0331-9 (PMC5379538; doi:10.1186/s13148-017-0331-9)
Supplement: Supplementary file 1 — Sample size and diffuse glioma subsets of various cohorts used in this study. Table S2. List of differentially methylated CpGs between LGG IDH mutant and WT used as PAM input in the training (TCGA) set. Table S3A. List of the 14 CpG methylation signatures for LGG IDH mutant versus IDH WT in the test set (TCGA) and validation set (GSE48462). Table S3B. List of the 14 CpG methylation signatures for oligodendroglioma (ODG) versus diffuse astrocytoma (DA) in the test set (TCGA) and validation set (GSE48462). Table S4. List of differentially methylated CpGs between oligodendroglioma and diffuse astrocytoma used as PAM input in the training (TCGA) set. Table S5. List of 259 differentially methylated CpG probes between GBM IDH mutant and WT used as PAM input in the training (TCGA) set. Table S6. Molecular analysis of discordant samples identified by CpG methylation signatures. Table S7A. Molecular status for IDH, TP53, ATRX, and 1p/19q in LGG samples from TCGA used in this study. Table S7B. Molecular status for IDH, TP53, ATRX, and 1p/19q in LGG samples from GSE58218 used in this study. Table S7C. Molecular status for IDH, TP53, ATRX, and 1p/19q in LGG samples from GSE48462 used in this study. Table S8. Patient IDs of the discordant samples derived from all datasets used in this study. Table S9A. Molecular status of IDH, TP53, ATRX, EGFR, and PTEN in GBM samples from TCGA dataset used in this study. Table S9B. Molecular status of IDH, TP53, ATRX, EGFR, and PTEN in GBM samples from GSE38278 dataset used in this study. (ZIP 1601 kb) [file 13148_2017_331_MOESM1_ESM.zip › Paul and Mondal et al 2016 Additional File 2 Table S4.xlsx]

## Sheet: Sheet1
Table S4: List of differentially methylated CpGs between Olgodendroglioma vs. Diffuse astrocytome used as PAM input in the training (TCGA) set.
No.	CpG ID	Gene Symbol	Avg β value for Codel (ODG)	Avg β value for Non-Codel (DA)	∆β = Avg β value for Codel-Avg β value for Non-Codel	p value	FDR
1	cg13598010	#NA	0.765548	0.197484	0.568064	3.08525e-94	6.09723e-89
2	cg07095997	SIX4	0.743832	0.193647	0.550185	5.40142e-64	1.04652e-60
3	cg07250222	FGFR2	0.736833	0.188706	0.548128	4.43617e-74	2.69753e-70
4	cg07847030	TCF7L1	0.714584	0.176284	0.5383	1.34292e-70	5.6467e-67
5	cg09772154	FGFR2	0.714758	0.192619	0.522139	5.17207e-75	3.58642e-71
6	cg06396724	SIX4	0.790082	0.270699	0.519384	5.34293e-57	5.1133e-54
7	cg23759393	PTPRN2	0.714975	0.203536	0.51144	7.95275e-76	5.9308e-72
8	cg00873351	CD300LB	0.752595	0.244657	0.507938	1.03295e-83	1.94417e-79
9	cg20241952	CBX2	0.596565	0.099852	0.496713	2.4266e-64	4.89343e-61
10	cg08935418	PTPRN2	0.720977	0.225933	0.495044	4.69657e-73	2.61453e-69
11	cg10363569	PRKAG2	0.667299	0.172447	0.494853	7.39993e-74	4.3654e-70
12	cg10148473	KCNC2	0.72631	0.232808	0.493502	4.14193e-68	1.19496e-64
13	cg17203063	KCNC2	0.711418	0.220994	0.490425	4.76203e-64	9.27188e-61
14	cg12210255	#NA	0.645728	0.156689	0.489039	7.90417e-90	3.47125e-85
15	cg07893801	PLCG1	0.811693	0.326344	0.485349	1.36702e-91	1.08063e-86
16	cg24899806	KCND2	0.771787	0.286811	0.484976	2.18787e-80	2.62047e-76
17	cg12913879	TCF7L1	0.75116	0.275333	0.475828	1.74401e-61	2.70321e-58
18	cg16370491	KCNC2	0.725997	0.273357	0.45264	1.8046e-64	3.67663e-61
19	cg17484733	TCF7L1	0.676334	0.227459	0.448875	5.76656e-69	1.85303e-65
20	cg14831162	KIFC2	0.493982	0.0455826	0.4484	5.39071e-56	4.5821e-53
21	cg20624391	BVES	0.568964	0.12184	0.447125	2.65773e-76	2.14381e-72
22	cg26099281	REST	0.543877	0.0972488	0.446628	2.1695e-78	2.25657e-74
23	cg02301929	ARSA	0.514815	0.0689583	0.445856	6.05389e-54	4.18321e-51
24	cg13412754	MAPKAP1	0.774262	0.329579	0.444683	9.26051e-86	2.61444e-81
25	cg06180356	PLOD2	0.566632	0.128732	0.437899	8.94932e-68	2.50866e-64
26	cg06699519	CD81	0.635926	0.199586	0.43634	3.24975e-60	4.31028e-57
27	cg24719575	REST	0.702938	0.268002	0.434937	9.36545e-70	3.55932e-66
28	cg25408497	ARSA	0.492163	0.0608078	0.431355	4.35235e-54	3.0719e-51
29	cg03492827	#NA	0.631075	0.202341	0.428735	1.69748e-92	1.67733e-87
30	cg21794428	LATS2	0.677195	0.252433	0.424762	9.65876e-49	3.93164e-46
31	cg14060111	ISM1	0.528216	0.104555	0.423661	1.38393e-56	1.24601e-53
32	cg01252526	WDR90	0.687358	0.264747	0.422611	4.67188e-43	1.03623e-40
33	cg00781519	TUSC1	0.720668	0.298171	0.422497	5.19804e-68	1.47808e-64
34	cg02802029	PLOD2	0.698634	0.276615	0.422019	3.26061e-64	6.44377e-61
35	cg26578983	KIAA0513	0.791513	0.372775	0.418737	2.98934e-46	9.27424e-44
36	cg15209808	HORMAD2	0.697205	0.279576	0.417629	1.32832e-46	4.32468e-44
37	cg20540235	#NA	0.736638	0.320063	0.416575	2.18775e-68	6.55081e-65
38	cg03621841	ZNF423	0.766076	0.352737	0.413338	4.95867e-70	1.95991e-66
39	cg08995368	FSCN1	0.639602	0.228316	0.411286	1.33433e-42	2.84157e-40
40	cg12664209	ISM1	0.49778	0.0893105	0.408469	7.03627e-57	6.63743e-54
41	cg13303069	TCF7L1	0.551101	0.142883	0.408218	1.24103e-69	4.41907e-66
42	cg02911875	CBLN1	0.531067	0.123264	0.407803	5.90865e-72	2.8832e-68
43	cg00445824	ISYNA1	0.580865	0.17359	0.407275	5.49953e-60	6.92257e-57
44	cg18407955	PTPRN2	0.667107	0.260238	0.406869	1.46204e-69	5.06905e-66
45	cg21773872	CRHR2	0.512486	0.107694	0.404792	7.50039e-58	7.68013e-55
46	cg18532215	PLOD2	0.620243	0.219185	0.401059	3.01278e-69	1.00916e-65
47	cg24790788	PLOD2	0.618559	0.221606	0.396954	7.24361e-64	1.38311e-60
48	cg02246190	PCDH20	0.570328	0.174219	0.39611	1.6803e-51	9.07294e-49
49	cg07850527	#NA	0.473024	0.0772278	0.395796	5.04265e-74	3.01986e-70
50	cg27323784	#NA	0.652215	0.256969	0.395245	2.91044e-39	4.394e-37
51	cg21843594	HORMAD2	0.611383	0.216393	0.39499	8.26885e-54	5.60594e-51
52	cg19658829	UBC	0.591831	0.197008	0.394823	3.2216e-46	9.93244e-44
53	cg00827210	#NA	0.759561	0.365701	0.39386	1.35497e-58	1.46726e-55
54	cg08447387	ASAP1	0.678145	0.285131	0.393014	1.05318e-69	3.92708e-66
55	cg15944026	CCDC88C	0.612922	0.220633	0.392289	1.04154e-60	1.49697e-57
56	cg09428893	CDH15	0.511178	0.119702	0.391476	4.67068e-51	2.40376e-48
57	cg11051055	XKR6	0.452402	0.0618032	0.390599	2.14101e-63	4.02968e-60
58	cg01141459	HORMAD2	0.740675	0.35116	0.389514	1.21083e-45	3.51897e-43
59	cg00114393	PLOD2	0.476232	0.0871985	0.389034	7.01337e-73	3.79731e-69
60	cg26512254	HOXA13	0.537419	0.150571	0.386848	4.5271e-60	5.77205e-57
61	cg04437966	FLJ37543	0.481345	0.0962955	0.38505	3.84143e-85	8.43515e-81
62	cg13707768	CDC42EP2	0.688147	0.303365	0.384782	2.75256e-44	7.00097e-42
63	cg23052437	GAD2	0.623934	0.239261	0.384673	1.53447e-59	1.84346e-56
64	cg06204735	TMEM90A	0.587714	0.20466	0.383055	6.7292e-43	1.4719e-40
65	cg16933181	CHST9	0.562445	0.179738	0.382707	5.85684e-57	5.56471e-54
66	cg14509403	HORMAD2	0.539017	0.157926	0.381091	9.87994e-52	5.46161e-49
67	cg05346855	PPP2R5A	0.731986	0.352698	0.379288	9.0065e-55	6.75488e-52
68	cg10777103	DRD2	0.525172	0.146819	0.378353	1.08971e-71	5.06713e-68
69	cg00561803	EXD3	0.679962	0.301956	0.378006	4.30317e-70	1.71801e-66
70	cg04016660	KIAA0513	0.735912	0.358779	0.377133	5.19805e-47	1.76506e-44
71	cg04847275	CLMN	0.842993	0.466169	0.376824	1.12852e-53	7.50923e-51
72	cg16997203	TP53I11	0.673123	0.296533	0.376589	1.60327e-45	4.59196e-43
73	cg20509080	ARHGEF3	0.462626	0.0865163	0.37611	8.54711e-58	8.66217e-55
74	cg15371815	CRIM1	0.815107	0.439593	0.375514	2.62636e-68	7.74677e-65
75	cg23793686	#NA	0.772014	0.396616	0.375398	6.45966e-59	7.2948e-56
76	cg26433141	MAP3K8	0.473216	0.0980851	0.375131	1.51596e-56	1.35256e-53
77	cg18771357	EFNB2	0.601975	0.22721	0.374766	1.02888e-45	3.01679e-43
78	cg01016119	ARHGEF3	0.751456	0.376758	0.374698	5.36296e-65	1.19085e-61
79	cg25796439	ISM1	0.469154	0.0982818	0.370873	3.65713e-54	2.60447e-51
80	cg08701937	ANXA11	0.517318	0.146644	0.370674	2.833e-44	7.19168e-42
81	cg26243894	IMPDH1	0.663545	0.293061	0.370484	1.38586e-43	3.24504e-41
82	cg14852134	#NA	0.472065	0.1032	0.368865	3.78674e-54	2.69192e-51
83	cg07106881	FGFRL1	0.52616	0.158038	0.368122	1.01471e-56	9.3054e-54
84	cg15468521	TLX1NB	0.477733	0.111227	0.366506	1.17552e-45	3.4214e-43
85	cg01204606	#NA	0.606825	0.241585	0.365241	3.89106e-43	8.69384e-41
86	cg06603923	RHEB	0.593535	0.228762	0.364773	9.43146e-57	8.68948e-54
87	cg14326196	KIF12	0.549022	0.184293	0.364729	1.64322e-43	3.81153e-41
88	cg02179499	FGFR2	0.537361	0.173151	0.36421	1.80153e-74	1.14847e-70
89	cg02103647	#NA	0.866286	0.503017	0.363268	4.53669e-83	7.17251e-79
90	cg10557828	PLOD2	0.477657	0.11476	0.362898	3.21122e-62	5.33292e-59
91	cg03644271	LDHA	0.640032	0.277235	0.362797	5.31758e-34	4.86409e-32
92	cg20039443	NFATC2	0.741727	0.379383	0.362343	4.66626e-56	4.00074e-53
93	cg07836661	SLMO1	0.466882	0.10486	0.362022	1.23252e-58	1.3532e-55
94	cg23861617	TMEM150C	0.818404	0.456745	0.361658	1.30056e-69	4.58968e-66
95	cg14848772	HIST1H2AG	0.509652	0.14838	0.361272	2.15352e-51	1.14714e-48
96	cg24976104	PRR5	0.444758	0.083761	0.360997	1.15677e-69	4.23345e-66
97	cg13326686	SYCE2	0.525357	0.165153	0.360204	1.3093e-43	3.08035e-41
98	cg09491991	ISM1	0.429107	0.0694717	0.359635	5.17844e-54	3.62261e-51
99	cg26532253	HAR1A	0.629606	0.270058	0.359547	1.12305e-44	2.95726e-42
100	cg19490297	REST	0.450555	0.0920316	0.358523	4.35028e-91	2.45635e-86
101	cg07998908	#NA	0.791415	0.43291	0.358505	2.01224e-67	5.52317e-64
102	cg21943117	#NA	0.706778	0.348371	0.358408	3.9499e-60	5.15247e-57
103	cg07973470	NETO2	0.558005	0.199843	0.358163	1.92049e-43	4.42609e-41
104	cg22762615	FGFR2	0.445196	0.087248	0.357948	4.67203e-71	2.09843e-67
105	cg22967016	MICAL2	0.59742	0.239982	0.357438	3.57581e-61	5.41509e-58
106	cg06344807	SLC9A3R1	0.464171	0.106873	0.357298	4.2026e-70	1.71245e-66
107	cg04069951	CD81	0.574362	0.217949	0.356413	7.03351e-71	3.02173e-67
108	cg01590314	KIFC2	0.568856	0.212629	0.356227	3.47336e-64	6.83008e-61
109	cg09785391	ZFP161	0.66878	0.313622	0.355158	7.92284e-45	2.1116e-42
110	cg13045134	#NA	0.739698	0.384956	0.354743	5.79623e-28	2.90842e-26
111	cg04654429	#NA	0.861562	0.50701	0.354552	2.29286e-49	9.95883e-47
112	cg09374949	ISYNA1	0.459244	0.105138	0.354107	2.93436e-64	5.82817e-61
113	cg12276019	XKR6	0.474687	0.122022	0.352665	3.59249e-63	6.66635e-60
114	cg08450106	SYCE2	0.518085	0.165509	0.352576	1.27971e-42	2.72819e-40
115	cg04424621	HIST1H2BJ	0.688429	0.336337	0.352093	7.96501e-40	1.26942e-37
116	cg04618002	FSCN1	0.407202	0.055176	0.352026	2.96086e-62	4.93789e-59
117	cg15906794	YBX2	0.534203	0.182178	0.352025	2.69189e-40	4.516e-38
118	cg01560399	JAG1	0.44112	0.0894541	0.351666	4.53845e-61	6.82061e-58
119	cg07503059	EPB41L4A	0.629271	0.277663	0.351608	5.16532e-36	5.74611e-34
120	cg06250127	CRISPLD2	0.742691	0.392447	0.350244	3.67216e-42	7.45848e-40
121	cg20919922	POLE4	0.591927	0.242115	0.349812	4.29388e-43	9.54532e-41
122	cg01813033	CTGF	0.476984	0.127827	0.349157	4.83945e-79	5.16971e-75
123	cg05969659	C3orf58	0.540897	0.191866	0.34903	4.98765e-51	2.56022e-48
124	cg26816688	C7orf13	0.537291	0.188915	0.348376	4.40902e-50	2.07213e-47
125	cg24181266	DOCK6	0.506403	0.159026	0.347377	6.11931e-49	2.53528e-46
126	cg21895526	CHST9	0.538925	0.192022	0.346903	8.39349e-55	6.33116e-52
127	cg18629334	HIST1H2BJ	0.601968	0.25509	0.346878	1.90236e-41	3.58393e-39
128	cg21104965	DCBLD1	0.755116	0.408506	0.34661	1.99408e-36	2.30794e-34
129	cg12461469	RNF13	0.539421	0.192822	0.346599	9.72318e-35	9.5623e-33
130	cg24561419	#NA	0.782838	0.437295	0.345543	1.15958e-62	2.05527e-59
131	cg26694713	REST	0.379263	0.0341811	0.345082	1.53513e-89	6.06759e-85
132	cg15655500	SLMO1	0.493777	0.149317	0.34446	1.42713e-60	1.98617e-57
133	cg19544662	FOXI3	0.533139	0.188694	0.344446	6.69036e-46	1.99424e-43
134	cg13584882	P4HA1	0.680009	0.33589	0.34412	5.29438e-56	4.50993e-53
135	cg05877550	#NA	0.768034	0.424062	0.343973	3.98664e-72	1.96965e-68
136	cg20138711	ARHGEF3	0.411941	0.0687294	0.343212	7.85056e-54	5.34989e-51
137	cg14159026	BVES	0.378291	0.0350817	0.343209	9.64405e-72	4.53787e-68
138	cg24890054	KCNS3	0.512278	0.16922	0.343058	2.6526e-61	4.04803e-58
139	cg27005794	LOC100287216	0.599448	0.25686	0.342588	1.18617e-51	6.50257e-49
140	cg24553170	AGBL4	0.648037	0.306004	0.342032	4.10692e-60	5.32217e-57
141	cg11299333	DSCR6	0.386828	0.045183	0.341645	1.21229e-69	4.35597e-66
142	cg15752043	NANOS1	0.409599	0.0680263	0.341573	1.99341e-93	2.62631e-88
143	cg04346572	BFSP1	0.69418	0.354221	0.339958	4.89558e-45	1.33355e-42
144	cg14804181	#NA	0.852066	0.512157	0.339909	4.37892e-27	2.02145e-25
145	cg06123544	FSCN1	0.405588	0.0661759	0.339413	5.02877e-55	3.85198e-52
146	cg22928016	NRG3	0.560466	0.221374	0.339092	4.8021e-36	5.36925e-34
147	cg23411981	CRIP2	0.587815	0.249154	0.338661	1.57915e-30	1.01176e-28
148	cg14598976	#NA	0.57588	0.237278	0.338602	2.39162e-42	4.96213e-40
149	cg03847279	FGFRL1	0.56945	0.231614	0.337836	2.12086e-38	2.94958e-36
150	cg21293611	PRR5	0.630794	0.293216	0.337578	1.73412e-32	1.3527e-30
151	cg05892213	CD300C	0.891037	0.553707	0.33733	1.5829e-80	1.95513e-76
152	cg26695445	SLC7A5	0.46845	0.131547	0.336903	1.64008e-46	5.25742e-44
153	cg04620015	EPB41L4A	0.514835	0.178498	0.336337	2.95805e-44	7.49468e-42
154	cg02601475	#NA	0.545563	0.209294	0.336269	6.78291e-57	6.42913e-54
155	cg06457011	PLCG1	0.870671	0.534746	0.335925	1.81518e-61	2.80254e-58
156	cg22530232	PTPRN2	0.866702	0.530972	0.33573	3.0055e-60	4.01326e-57
157	cg06262436	ISM1	0.427529	0.0920889	0.33544	1.12852e-51	6.2037e-49
158	cg20419623	SNAI1	0.605012	0.269658	0.335354	4.42341e-37	5.45507e-35
159	cg15110403	ANKLE1	0.504601	0.169617	0.334984	5.89285e-48	2.18699e-45
160	cg19846827	MAP3K8	0.429981	0.095142	0.334839	1.7983e-57	1.79037e-54
161	cg19191560	LGR4	0.709804	0.375063	0.334741	2.35408e-67	6.32959e-64
162	cg00081417	#NA	0.723785	0.389067	0.334717	5.38001e-69	1.74299e-65
163	cg21527621	ACOT11	0.464823	0.131417	0.333406	9.80854e-48	3.56982e-45
164	cg16723445	TGIF1	0.532188	0.199419	0.332769	1.20494e-37	1.5508e-35
165	cg15617297	ANXA11	0.405976	0.0738353	0.332141	6.72629e-49	2.77512e-46
166	cg15740366	IMPDH1	0.374078	0.0420261	0.332052	3.80314e-74	2.34874e-70
167	cg26333652	IRX2	0.640635	0.308812	0.331824	8.57479e-38	1.11633e-35
168	cg04534926	CBLN1	0.419558	0.0877504	0.331807	1.15677e-69	4.23345e-66
169	cg08400159	ZMYND8	0.418704	0.087303	0.331401	6.80965e-60	8.5445e-57
170	cg19888787	UBC	0.542434	0.211086	0.331349	2.58485e-43	5.88177e-41
171	cg07515196	DOCK6	0.662432	0.331138	0.331293	9.16364e-45	2.42919e-42
172	cg26913669	COL11A1	0.637296	0.30618	0.331116	2.16996e-59	2.59117e-56
173	cg09962458	SIPA1L1	0.765909	0.435656	0.330253	1.73283e-57	1.73393e-54
174	cg13709765	TGIF1	0.535331	0.20531	0.330021	1.70791e-35	1.80351e-33
175	cg13811417	TUSC1	0.73018	0.400565	0.329615	3.83377e-31	2.61258e-29
176	cg22519017	SLC2A4RG	0.536306	0.207071	0.329235	1.33095e-83	2.28721e-79
177	cg21277995	IRF4	0.431462	0.10325	0.328212	1.28108e-48	5.13535e-46
178	cg21941030	RCN3	0.637015	0.30933	0.327685	3.59131e-31	2.45837e-29
179	cg02930242	FGFRL1	0.508778	0.181475	0.327304	4.00057e-44	9.94481e-42
180	cg25804860	NETO2	0.468554	0.141321	0.327234	2.53047e-59	3.00351e-56
181	cg17619311	ZNF662	0.554879	0.227845	0.327034	1.39126e-42	2.95326e-40
182	cg21638161	MAFA	0.463595	0.136612	0.326984	3.38815e-53	2.14955e-50
183	cg01718447	CRHR2	0.42626	0.0995209	0.326739	5.9736e-51	3.04261e-48
184	cg27201297	CTDSPL	0.565302	0.239225	0.326077	7.90394e-48	2.90338e-45
185	cg26376245	SLC9A3R1	0.62628	0.300287	0.325992	3.78715e-55	2.9466e-52
186	cg25541209	ZMYND8	0.610648	0.285255	0.325393	4.51976e-51	2.33216e-48
187	cg04432319	ISM1	0.480731	0.155363	0.325369	8.22698e-52	4.58634e-49
188	cg26296488	DRD5	0.661529	0.336569	0.32496	5.21283e-29	2.88365e-27
189	cg11459006	ELOVL3	0.535879	0.211032	0.324847	5.18866e-35	5.22235e-33
190	cg12941249	#NA	0.620205	0.295732	0.324473	2.61863e-47	9.1513e-45
191	cg10138338	#NA	0.701086	0.376691	0.324394	8.73362e-40	1.38577e-37
192	cg14185541	#NA	0.661697	0.337521	0.324177	2.73416e-31	1.89926e-29
193	cg22263131	EPHA7	0.385881	0.0621408	0.32374	4.04328e-81	5.51071e-77
194	cg26584545	NTN4	0.464273	0.140717	0.323556	9.57338e-44	2.28495e-41
195	cg02683085	JAG1	0.4026	0.0793197	0.32328	4.9133e-61	7.32823e-58
196	cg22943762	SIX4	0.429008	0.105786	0.323222	4.04383e-58	4.23959e-55
197	cg00871979	IMPA2	0.547216	0.22405	0.323166	7.08099e-52	3.96425e-49
198	cg24391122	SNAPC2	0.385837	0.0628296	0.323007	2.01438e-91	1.32698e-86
199	cg03825790	JAG1	0.521034	0.198245	0.322789	6.1864e-43	1.35843e-40
200	cg18433260	OBFC1	0.490846	0.168356	0.32249	4.7069e-42	9.45808e-40
201	cg08530008	KISS1	0.829449	0.507003	0.322446	1.19554e-60	1.68763e-57
202	cg02021606	SIK1	0.651543	0.329555	0.321988	1.28768e-30	8.33533e-29
203	cg01316516	LDHA	0.636928	0.315229	0.321699	1.17704e-40	2.04855e-38
204	cg26439324	#NA	0.871708	0.550046	0.321663	5.33126e-27	2.43605e-25
205	cg19809499	FOXE3	0.460377	0.138766	0.321611	2.12877e-39	3.2701e-37
206	cg27638126	MEOX2	0.512698	0.191587	0.32111	2.95618e-49	1.26454e-46
207	cg00986824	KCNC2	0.545705	0.225504	0.320201	5.84746e-54	4.04765e-51
208	cg26230759	PHYH	0.44628	0.126207	0.320074	1.07288e-43	2.54689e-41
209	cg24026757	SLMO1	0.449302	0.129628	0.319673	3.11516e-55	2.44785e-52
210	cg00828689	PIGZ	0.565723	0.246297	0.319427	1.06799e-35	1.15334e-33
211	cg11537367	#NA	0.404637	0.0852363	0.3194	2.82351e-81	3.98569e-77
212	cg05276360	DOCK6	0.728539	0.409178	0.319361	1.46151e-53	9.62767e-51
213	cg26987597	FOXF2	0.547488	0.228685	0.318803	5.77414e-35	5.78658e-33
214	cg24453580	PRPH	0.737597	0.419067	0.31853	1.13173e-30	7.37539e-29
215	cg07440414	TCF7	0.514648	0.19651	0.318138	1.25843e-62	2.21064e-59
216	cg05794042	#NA	0.431827	0.113972	0.317855	2.97721e-48	1.14469e-45
217	cg06041469	#NA	0.497639	0.180096	0.317543	3.9892e-42	8.07751e-40
218	cg06976202	ADM2	0.589454	0.272678	0.316776	7.8762e-33	6.3701e-31
219	cg10836809	GLIS3	0.44769	0.131901	0.315789	4.61655e-65	1.0309e-61
220	cg01396112	NOS2	0.366969	0.0513116	0.315658	4.1104e-64	8.04275e-61
221	cg21424782	SNAI1	0.58982	0.274166	0.315654	9.68133e-43	2.09101e-40
222	cg18251222	KLF11	0.40491	0.0894655	0.315444	8.12702e-54	5.52875e-51
223	cg25096566	MAP7	0.613098	0.297741	0.315356	2.00033e-28	1.04415e-26
224	cg04026354	SMG6	0.602585	0.287551	0.315034	2.61235e-46	8.14941e-44
225	cg13190306	LDHA	0.653635	0.338797	0.314838	1.27142e-49	5.72356e-47
226	cg21686812	#NA	0.586473	0.271657	0.314816	2.7925e-44	7.0934e-42
227	cg26849830	SSH1	0.830587	0.51597	0.314616	7.0628e-70	2.73684e-66
228	cg10123654	ADCY9	0.580516	0.265952	0.314563	1.30834e-50	6.43186e-48
229	cg00447208	TMC8	0.76421	0.450032	0.314179	5.66069e-90	2.79674e-85
230	cg07153588	HRNBP3	0.602905	0.288854	0.314052	3.95312e-47	1.35396e-44
231	cg27042081	ATL3	0.362278	0.0482497	0.314028	3.19218e-56	2.77299e-53
232	cg07759394	GLB1L2	0.366342	0.052658	0.313684	4.69849e-58	4.88705e-55
233	cg26057751	CD8A	0.578848	0.265764	0.313083	2.05128e-49	9.00854e-47
234	cg14611892	C4orf32	0.402104	0.0895395	0.312565	3.04541e-51	1.58799e-48
235	cg24085039	PWWP2B	0.76558	0.453504	0.312077	1.03001e-35	1.11416e-33
236	cg23463310	NEAT1	0.48914	0.177155	0.311986	2.8985e-51	1.52142e-48
237	cg21134096	RHEB	0.453241	0.141351	0.311889	9.51087e-48	3.46467e-45
238	cg10168763	ADCY9	0.379016	0.0672237	0.311792	1.02291e-59	1.24401e-56
239	cg15001032	DDC	0.711255	0.39967	0.311585	1.67942e-36	1.95751e-34
240	cg12599700	#NA	0.456643	0.145449	0.311193	1.89522e-73	1.07012e-69
241	cg04686763	#NA	0.729693	0.418633	0.311061	4.90614e-49	2.04984e-46
242	cg06341513	LRRC10B	0.358712	0.0477256	0.310987	1.36982e-64	2.83466e-61
243	cg05409596	GJD3	0.529993	0.21904	0.310953	1.91817e-51	1.02871e-48
244	cg01606875	TUSC1	0.430552	0.120062	0.31049	2.11837e-52	1.24782e-49
245	cg26697605	#NA	0.780877	0.470402	0.310474	1.685e-44	4.36718e-42
246	cg21084284	SYNM	0.535187	0.225212	0.309975	1.5797e-40	2.70762e-38
247	cg14430499	TBC1D21	0.727231	0.417272	0.309959	2.91044e-39	4.394e-37
248	cg09017928	PTPRN2	0.820867	0.511453	0.309414	2.02043e-30	1.2812e-28
249	cg04980849	LOC145663	0.720782	0.411429	0.309353	2.79157e-35	2.8884e-33
250	cg23080179	FSCN1	0.358039	0.0488664	0.309173	3.47481e-42	7.07947e-40
251	cg26115633	FOXI2	0.65655	0.347841	0.308709	9.98684e-33	8.00507e-31
252	cg04999148	NEAT1	0.576797	0.268202	0.308595	2.95894e-47	1.0241e-44
253	cg26035625	CSRNP1	0.49013	0.181654	0.308475	5.13441e-37	6.28874e-35
254	cg19550733	LDLRAP1	0.408265	0.0998318	0.308433	3.85391e-62	6.24285e-59
255	cg17270100	#NA	0.56805	0.260178	0.307872	3.42451e-48	1.3065e-45
256	cg24531520	RHEB	0.426792	0.119066	0.307726	2.15352e-51	1.14714e-48
257	cg02091185	RANBP17	0.814546	0.506973	0.307572	2.11923e-37	2.67869e-35
258	cg00282704	MIR1915	0.678057	0.370954	0.307103	8.59314e-36	9.37465e-34
259	cg12175729	KCNK9	0.359646	0.0528969	0.306749	1.66704e-74	1.08016e-70
260	cg00369438	SPTBN4	0.352689	0.0459648	0.306725	1.12881e-42	2.42084e-40
261	cg22588144	ISM1	0.540046	0.233443	0.306603	6.61398e-32	4.88631e-30
262	cg12070159	RGS20	0.479705	0.173374	0.306331	1.8355e-35	1.93256e-33
263	cg21569714	GALNT10	0.723848	0.417841	0.306007	8.93328e-30	5.33204e-28
264	cg20638016	BSX	0.625812	0.31987	0.305942	7.15489e-45	1.92379e-42
265	cg27041875	SYCE2	0.577805	0.271951	0.305855	1.24137e-31	8.93233e-30
266	cg15462457	PPDPF	0.743549	0.437787	0.305762	2.23441e-40	3.78062e-38
267	cg22703724	ETS2	0.485275	0.179555	0.30572	2.14052e-42	4.46223e-40
268	cg06230736	FLJ45983	0.589566	0.284224	0.305342	7.52244e-36	8.25672e-34
269	cg24393316	FOXE1	0.416497	0.111414	0.305083	1.03912e-58	1.14724e-55
270	cg05638439	WDR90	0.683814	0.37885	0.304964	8.26242e-34	7.41199e-32
271	cg00827382	NCKAP5	0.8183	0.513461	0.304839	2.09587e-50	1.01271e-47
272	cg02312409	STL	0.500206	0.195494	0.304712	1.14705e-34	1.12138e-32
273	cg05684715	#NA	0.573027	0.268417	0.304609	6.54322e-43	1.4336e-40
274	cg07187103	LDHA	0.66239	0.357792	0.304598	3.80132e-40	6.25509e-38
275	cg06045408	HTATIP2	0.528433	0.224026	0.304407	3.63064e-31	2.48186e-29
276	cg16640358	#NA	0.584246	0.279926	0.30432	1.39383e-66	3.48677e-63
277	cg08023374	#NA	0.606683	0.302381	0.304302	3.20154e-45	8.89254e-43
278	cg23607033	MAP3K8	0.554197	0.25014	0.304057	9.38197e-50	4.29192e-47
279	cg05861567	MLC1	0.509232	0.206165	0.303067	1.07158e-53	7.17865e-51
280	cg22260478	CTGF	0.759678	0.456916	0.302761	1.18355e-62	2.08838e-59
281	cg07815287	ASAP2	0.671295	0.368962	0.302333	5.15701e-30	3.14651e-28
282	cg11674130	MLC1	0.518667	0.216533	0.302134	1.44752e-51	7.85895e-49
283	cg16077055	NCK2	0.542116	0.240069	0.302047	1.82779e-53	1.19214e-50
284	cg18224395	RCN3	0.442167	0.140223	0.301944	3.57711e-46	1.09347e-43
285	cg02157083	APOA5	0.774447	0.472576	0.301871	7.94315e-53	4.85995e-50
286	cg08273666	CMTM7	0.470605	0.169397	0.301209	4.4623e-49	1.87431e-46
287	cg20633595	SMAD6	0.559963	0.258796	0.301167	2.16495e-50	1.04353e-47
288	cg02511845	#NA	0.778917	0.477768	0.30115	4.17027e-33	3.47742e-31
289	cg25771451	#NA	0.754508	0.453377	0.301131	7.2599e-45	1.94937e-42
290	cg08315187	PERP	0.577896	0.276838	0.301058	7.78755e-33	6.30356e-31
291	cg19586576	GJC1	0.582527	0.281584	0.300943	1.69445e-49	7.49142e-47
292	cg02571054	AFF3	0.793151	0.492442	0.300709	1.39635e-50	6.8475e-48
293	cg15814736	ATL3	0.340219	0.039628	0.300591	2.94734e-60	3.94894e-57
294	cg16670864	DUSP14	0.456119	0.155882	0.300236	8.12501e-49	3.32789e-46
295	cg18302225	#NA	0.743641	0.443631	0.30001	2.30238e-33	1.97658e-31
296	cg01597553	C18orf1	0.562722	0.262725	0.299998	2.67287e-60	3.60563e-57
297	cg09191485	HAR1A	0.640147	0.340169	0.299978	4.65414e-41	8.39211e-39
298	cg05280133	GATM	0.430544	0.130601	0.299944	1.65793e-32	1.29531e-30
299	cg22447539	FSCN1	0.457065	0.157211	0.299854	1.09188e-36	1.29795e-34
300	cg11152302	NYNRIN	0.581612	0.281833	0.299779	4.58206e-59	5.29549e-56
301	cg24812837	TLX1	0.553768	0.254099	0.29967	5.85455e-32	4.35784e-30
302	cg09641077	ARHGEF3	0.386568	0.0870273	0.299541	3.77662e-62	6.14284e-59
303	cg00850538	CRIM1	0.86733	0.568093	0.299237	2.35408e-67	6.32959e-64
304	cg20536983	DLC1	0.571181	0.27205	0.299131	5.57057e-34	5.08609e-32
305	cg24166450	#NA	0.577717	0.278727	0.29899	7.01749e-28	3.49416e-26
306	cg14517743	#NA	0.774606	0.47563	0.298976	2.28032e-27	1.08186e-25
307	cg03778207	ME3	0.752662	0.453905	0.298757	9.43401e-45	2.49752e-42
308	cg10072995	NINJ1	0.525925	0.227276	0.298649	2.69605e-30	1.6885e-28
309	cg04798016	MAP3K11	0.73515	0.436511	0.298639	1.36637e-37	1.75343e-35
310	cg00767496	LOC145663	0.596137	0.297524	0.298613	1.44867e-32	1.14039e-30
311	cg10558616	MAP7	0.720586	0.421977	0.298609	3.355e-27	1.56394e-25
312	cg15806857	#NA	0.53819	0.239604	0.298586	3.99415e-55	3.08941e-52
313	cg17398252	BVES	0.324658	0.0263209	0.298337	2.23478e-79	2.52371e-75
314	cg01521258	CACHD1	0.48369	0.1855	0.298189	1.99407e-46	6.32549e-44
315	cg05904716	GFPT2	0.814634	0.516688	0.297946	1.20103e-31	8.65307e-30
316	cg21962423	#NA	0.488048	0.190103	0.297945	3.0597e-36	3.48615e-34
317	cg02909298	#NA	0.842192	0.544405	0.297787	8.55071e-61	1.23797e-57
318	cg08706670	KCNS2	0.443914	0.146165	0.297749	6.49633e-33	5.3095e-31
319	cg05214218	LRRC45	0.390974	0.0935428	0.297431	3.80132e-40	6.25509e-38
320	cg08748615	BMP8A	0.349766	0.0525713	0.297195	6.46607e-66	1.56792e-62
321	cg21561970	ISM1	0.368198	0.0710457	0.297152	6.81677e-53	4.20332e-50
322	cg24954668	#NA	0.605767	0.309209	0.296558	3.1635e-30	1.96599e-28
323	cg22874893	RBM24	0.391674	0.0951613	0.296513	1.00041e-58	1.1076e-55
324	cg24862514	TP53I11	0.541125	0.244661	0.296464	1.07599e-50	5.32937e-48
325	cg25270886	CBX2	0.597307	0.300995	0.296312	1.72974e-64	3.54237e-61
326	cg25668416	FNDC3B	0.512356	0.216164	0.296192	5.62168e-41	1.00542e-38
327	cg23514324	PPARG	0.607588	0.311412	0.296175	3.83148e-28	1.94877e-26
328	cg10092878	MLXIPL	0.401778	0.105771	0.296007	4.01954e-53	2.54196e-50
329	cg14878471	SIX4	0.581032	0.285287	0.295745	1.51596e-56	1.35256e-53
330	cg00056624	CTDSPL	0.598203	0.302532	0.295671	1.41854e-29	8.30758e-28
331	cg23072823	SLC6A6	0.467659	0.172077	0.295583	2.93166e-45	8.18319e-43
332	cg03563630	PPP1R16B	0.474906	0.179404	0.295502	8.29756e-57	7.69862e-54
333	cg04905434	MAFA	0.448631	0.153451	0.29518	9.91711e-51	4.9367e-48
334	cg20224984	MAFB	0.551563	0.256935	0.294628	2.46616e-33	2.11031e-31
335	cg24881205	SP8	0.471139	0.176526	0.294613	1.96223e-29	1.13222e-27
336	cg10234511	CASZ1	0.699337	0.404997	0.294339	3.05147e-49	1.30248e-46
337	cg27226949	EFNB2	0.383989	0.0897017	0.294287	1.40992e-72	7.23731e-69
338	cg07906520	PPP1R16B	0.388139	0.0941297	0.29401	4.16331e-51	2.15386e-48
339	cg16287766	PACSIN1	0.42556	0.131606	0.293954	8.08488e-41	1.42786e-38
340	cg06776703	STAP2	0.445864	0.152229	0.293635	8.76341e-41	1.53944e-38
341	cg19811337	MAP3K11	0.533823	0.240199	0.293624	7.47081e-32	5.48447e-30
342	cg15959715	GAD2	0.406827	0.113208	0.293619	1.26958e-46	4.16087e-44
343	cg06928346	GPR19	0.597628	0.304283	0.293345	8.01639e-25	2.98041e-23
344	cg03222834	SHISA9	0.826662	0.53339	0.293272	1.01348e-43	2.41312e-41
345	cg25908973	LOC145663	0.456767	0.163774	0.292993	3.083e-31	2.12737e-29
346	cg05245070	SLC9A3R1	0.522269	0.229305	0.292964	1.27691e-55	1.05585e-52
347	cg16588163	IL1RAP	0.571262	0.278326	0.292936	7.38873e-30	4.43694e-28
348	cg01947949	FGFRL1	0.752756	0.460201	0.292555	1.88061e-25	7.42345e-24
349	cg14018141	CD300A	0.527529	0.23504	0.292489	7.10502e-59	7.93293e-56
350	cg14861089	TLX1	0.755367	0.463015	0.292353	1.37612e-26	6.02673e-25
351	cg01048445	#NA	0.513977	0.221839	0.292138	2.6691e-51	1.40849e-48
352	cg11398452	VAX1	0.402688	0.110677	0.292012	2.60661e-45	7.33806e-43
353	cg02801786	#NA	0.693945	0.401946	0.291999	2.75839e-35	2.85557e-33
354	cg09132215	TAS1R1	0.691957	0.399993	0.291965	6.48345e-51	3.28116e-48
355	cg12505146	KIF19	0.56185	0.270141	0.291709	2.52796e-28	1.30765e-26
356	cg00586365	FSTL4	0.440356	0.148665	0.291691	1.29736e-36	1.5316e-34
357	cg10038009	TRIM72	0.446341	0.154819	0.291522	1.72829e-38	2.4258e-36
358	cg18789663	PLD5	0.534604	0.243324	0.29128	9.58038e-36	1.03943e-33
359	cg22789900	MIXL1	0.540702	0.249459	0.291243	1.87551e-36	2.1758e-34
360	cg07301537	FRAT2	0.416286	0.125159	0.291127	1.58912e-35	1.68256e-33
361	cg12331389	RBP4	0.408534	0.117458	0.291076	9.96082e-48	3.61858e-45
362	cg00551609	#NA	0.557478	0.266757	0.290721	1.5299e-31	1.08954e-29
363	cg14785464	HLCS	0.669909	0.379355	0.290554	1.00137e-19	2.31132e-18
364	cg00371920	RBMS1	0.355001	0.0644475	0.290553	1.54463e-24	5.58568e-23
365	cg25108022	DUSP1	0.597277	0.306723	0.290553	2.05735e-31	1.4464e-29
366	cg21840806	CREB5	0.686076	0.396209	0.289867	2.64147e-33	2.25349e-31
367	cg21606957	EPB41L4A	0.461061	0.171361	0.2897	4.63824e-30	2.83875e-28
368	cg27021986	LTK	0.586945	0.297262	0.289683	4.89357e-48	1.84208e-45
369	cg15186042	ANXA11	0.51453	0.22493	0.2896	4.10079e-42	8.29497e-40
370	cg24928938	SH3GL1	0.932244	0.642779	0.289465	1.17223e-60	1.66663e-57
371	cg21234914	RGS9	0.847183	0.557868	0.289315	6.97103e-59	7.80538e-56
372	cg12963656	LOC152225	0.63632	0.34706	0.289259	1.48643e-34	1.4361e-32
373	cg26523565	GFPT2	0.688712	0.399517	0.289195	3.67399e-36	4.15849e-34
374	cg15690342	#NA	0.674938	0.385787	0.289151	5.2228e-23	1.63717e-21
375	cg13417420	GPR19	0.544019	0.254944	0.289075	4.8171e-31	3.25518e-29
376	cg03532030	#NA	0.837026	0.548141	0.288885	6.88873e-31	4.58533e-29
377	cg12946225	HMG20B	0.438035	0.149279	0.288756	1.51793e-58	1.63477e-55
378	cg01515896	HRNBP3	0.44642	0.157917	0.288504	1.85948e-53	1.2108e-50
379	cg06576873	#NA	0.511668	0.223274	0.288394	1.69017e-46	5.41362e-44
380	cg19171596	STL	0.461909	0.173518	0.288391	1.8355e-35	1.93256e-33
381	cg13879457	#NA	0.758693	0.470846	0.287847	8.48986e-36	9.27223e-34
382	cg18710929	SLC35F1	0.42657	0.138786	0.287784	9.62851e-31	6.31647e-29
383	cg25206134	#NA	0.409613	0.121864	0.287749	1.15085e-39	1.80936e-37
384	cg10682803	FAM38A	0.585098	0.29735	0.287747	1.25225e-25	5.02336e-24
385	cg04640216	ATL3	0.331539	0.0440168	0.287522	7.31672e-48	2.69017e-45
386	cg11908384	BSX	0.475903	0.188382	0.287521	5.98552e-59	6.7982e-56
387	cg14404746	RNF208	0.672546	0.385047	0.287499	1.87551e-36	2.1758e-34
388	cg16438655	DOC2B	0.555585	0.268183	0.287402	1.67918e-25	6.66495e-24
389	cg14951193	PLIN5	0.552062	0.265168	0.286895	9.69098e-26	3.92656e-24
390	cg10562114	NANOS1	0.701087	0.414307	0.28678	6.35062e-33	5.19579e-31
391	cg07809452	FGFRL1	0.555731	0.269088	0.286644	2.28171e-36	2.63005e-34
392	cg03381047	#NA	0.606317	0.319688	0.286629	9.24682e-41	1.62148e-38
393	cg08169341	KIAA0146	0.495579	0.209063	0.286516	9.99868e-45	2.64346e-42
394	cg06564827	#NA	0.488015	0.201685	0.28633	1.53897e-53	1.00875e-50
395	cg16589830	#NA	0.446007	0.159687	0.28632	1.04441e-44	2.75569e-42
396	cg15928132	CCKAR	0.788783	0.502485	0.286298	1.31395e-47	4.71698e-45
397	cg00050482	#NA	0.646888	0.360831	0.286057	1.19655e-41	2.30927e-39
398	cg00938619	EPB41L4A	0.465078	0.179056	0.286022	6.47797e-34	5.86848e-32
399	cg03395898	TGFB3	0.527034	0.241054	0.285981	2.60366e-49	1.12593e-46
400	cg12832857	SLC12A5	0.519167	0.233208	0.28596	1.50257e-24	5.44204e-23
401	cg08210688	OTX1	0.545508	0.259698	0.28581	3.10854e-35	3.19961e-33
402	cg03822198	MAP1LC3B2	0.723862	0.438574	0.285288	6.59049e-51	3.32681e-48
403	cg17266581	MBP	0.631671	0.346851	0.28482	2.13143e-30	1.35008e-28
404	cg02145932	ISM1	0.342881	0.0584248	0.284457	1.21191e-49	5.47436e-47
405	cg02250594	ONECUT2	0.55937	0.274924	0.284445	2.4526e-40	4.13211e-38
406	cg17683908	SH3PXD2A	0.567916	0.283548	0.284368	9.1689e-34	8.17691e-32
407	cg23082454	TMEM179	0.43124	0.146939	0.284301	2.04113e-37	2.58327e-35
408	cg04774559	ANXA11	0.40851	0.124298	0.284212	3.02628e-39	4.56193e-37
409	cg00932063	LHPP	0.746014	0.46208	0.283934	4.81771e-47	1.64155e-44
410	cg06374766	GPR157	0.509423	0.225531	0.283892	2.51826e-25	9.81405e-24
411	cg16442712	KIAA1217	0.823718	0.53983	0.283888	2.18605e-49	9.54738e-47
412	cg08228703	TMEM90A	0.558352	0.274466	0.283886	1.53248e-32	1.203e-30
413	cg00095976	SLC35F1	0.435791	0.152088	0.283703	3.4488e-37	4.28795e-35
414	cg04230699	GPR19	0.421397	0.137726	0.28367	4.65207e-29	2.58903e-27
415	cg13585675	NPTX2	0.889014	0.605849	0.283165	1.85127e-41	3.49602e-39
416	cg08795557	WBSCR17	0.795986	0.51289	0.283097	1.10552e-28	5.91283e-27
417	cg26945996	SYT9	0.591521	0.30849	0.283032	1.28306e-31	9.21549e-30
418	cg18372896	JDP2	0.576994	0.293986	0.283007	1.1612e-38	1.65991e-36
419	cg05348776	CLMN	0.834948	0.552007	0.282941	2.22143e-55	1.78459e-52
420	cg25528916	STAP2	0.471265	0.188572	0.282693	3.58593e-24	1.25473e-22
421	cg08222913	STAB1	0.848381	0.565721	0.28266	1.00331e-59	1.22394e-56
422	cg21300072	GPR19	0.577672	0.295045	0.282627	3.89044e-27	1.8029e-25
423	cg11012046	GLB1L2	0.691666	0.409373	0.282293	4.46603e-27	2.05998e-25
424	cg17305266	FOXF2	0.431485	0.149429	0.282056	1.11581e-33	9.87954e-32
425	cg00741410	TAS1R1	0.638875	0.356832	0.282042	1.30844e-46	4.27407e-44
426	cg20110765	#NA	0.757798	0.475991	0.281807	3.71689e-28	1.89171e-26
427	cg26870192	SLC35D3	0.647769	0.365996	0.281772	7.00986e-26	2.88039e-24
428	cg09631909	#NA	0.817337	0.535569	0.281768	7.26422e-37	8.77769e-35
429	cg04986616	C11orf95	0.625178	0.34354	0.281638	5.11819e-33	4.22861e-31
430	cg02263932	NFATC2	0.558575	0.277161	0.281413	1.28528e-64	2.67371e-61
431	cg20926035	SIX2	0.408169	0.127137	0.281031	9.27488e-46	2.73167e-43
432	cg03846249	#NA	0.702003	0.420978	0.281025	8.91047e-36	9.69943e-34
433	cg09347430	#NA	0.716236	0.435351	0.280886	2.6452e-45	7.4414e-43
434	cg05783915	EMX2	0.37485	0.0939646	0.280885	1.83087e-45	5.22869e-43
435	cg23936402	GPX5	0.610234	0.329449	0.280786	1.61628e-31	1.14919e-29
436	cg13471114	OTX1	0.581852	0.301138	0.280714	9.32211e-23	2.85227e-21
437	cg14473102	HOXD8	0.430557	0.149893	0.280664	8.53083e-37	1.02518e-34
438	cg00051068	JAG1	0.483358	0.203119	0.280239	7.7621e-46	2.30155e-43
439	cg26491697	TGIF1	0.465895	0.185693	0.280202	6.68768e-32	4.93891e-30
440	cg18016194	RALYL	0.476612	0.196488	0.280124	1.35164e-50	6.63645e-48
441	cg25824052	CAND2	0.402668	0.122715	0.279953	1.19356e-42	2.55418e-40
442	cg01709589	CRISPLD2	0.766372	0.486424	0.279947	1.58857e-37	2.02673e-35
443	cg07399094	#NA	0.558846	0.278921	0.279925	1.07587e-25	4.34716e-24
444	cg13647155	#NA	0.663858	0.383957	0.279901	2.67499e-36	3.06283e-34
445	cg16832267	KCNS3	0.39746	0.117655	0.279804	3.23979e-43	7.2923e-41
446	cg12061649	#NA	0.785796	0.506016	0.279779	1.62544e-70	6.76268e-67
447	cg25720825	#NA	0.815443	0.535711	0.279732	1.41084e-46	4.57453e-44
448	cg20911718	NYNRIN	0.626704	0.346979	0.279726	3.40453e-55	2.65412e-52
449	cg06051411	KCTD2	0.693494	0.413785	0.279709	1.09023e-53	7.27897e-51
450	cg23054189	TRIM58	0.429787	0.150089	0.279698	1.83741e-42	3.86501e-40
451	cg25266629	TLX1	0.617716	0.338054	0.279662	7.96967e-27	3.57793e-25
452	cg18419694	FUCA2	0.596176	0.316518	0.279658	1.30562e-21	3.5959e-20
453	cg17907003	#NA	0.579132	0.29977	0.279361	1.79596e-38	2.51721e-36
454	cg11938120	MAP3K1	0.554674	0.275353	0.27932	6.82832e-37	8.2839e-35
455	cg17919186	CCDC88C	0.756603	0.477647	0.278956	5.69797e-41	1.01814e-38
456	cg19865916	NCDN	0.796971	0.518158	0.278813	5.77565e-78	5.30889e-74
457	cg25649641	#NA	0.446472	0.168148	0.278324	3.81216e-38	5.14602e-36
458	cg22815953	SNAI1	0.592194	0.314108	0.278086	2.91798e-38	3.99353e-36
459	cg16324314	#NA	0.802324	0.524341	0.277983	5.65523e-49	2.35288e-46
460	cg17265829	FAT4	0.386451	0.108708	0.277743	2.73511e-43	6.2058e-41
461	cg17985646	TBX20	0.391806	0.11408	0.277726	1.05518e-35	1.14013e-33
462	cg14038391	#NA	0.424468	0.147134	0.277334	4.78464e-27	2.19822e-25
463	cg14812474	SORCS2	0.591261	0.314059	0.277202	8.15221e-51	4.08904e-48
464	cg03451296	CRIP2	0.362269	0.0851366	0.277132	6.8905e-40	1.1053e-37
465	cg07479670	NID1	0.346743	0.0697517	0.276991	7.71088e-47	2.58063e-44
466	cg04739729	PBX3	0.688559	0.411635	0.276924	2.45775e-45	6.94373e-43
467	cg09963123	FLJ13197	0.670231	0.393459	0.276772	2.27769e-35	2.37722e-33
468	cg11657970	ABLIM3	0.413839	0.137212	0.276628	2.06945e-35	2.16963e-33
469	cg16918846	IGFBPL1	0.439418	0.162901	0.276516	1.05594e-51	5.82905e-49
470	cg09465142	NFATC2	0.544275	0.26787	0.276405	1.38245e-65	3.2142e-62
471	cg25254074	MDFI	0.537289	0.260933	0.276356	8.31714e-47	2.7718e-44
472	cg22753382	#NA	0.578938	0.302667	0.27627	1.29937e-37	1.67017e-35
473	cg02143877	CYP24A1	0.374482	0.0982633	0.276218	3.24285e-42	6.62395e-40
474	cg05477405	#NA	0.794032	0.517847	0.276185	1.52913e-30	9.81147e-29
475	cg19861110	GAS2L3	0.435393	0.159243	0.276151	6.37715e-54	4.3836e-51
476	cg15573925	#NA	0.495941	0.219882	0.276059	2.31893e-29	1.32892e-27
477	cg06528267	VWC2	0.444393	0.168356	0.276037	8.91047e-36	9.69943e-34
478	cg17301635	TGIF1	0.482589	0.206558	0.276031	1.72829e-38	2.4258e-36
479	cg00558689	MDFI	0.415543	0.13955	0.275993	2.08973e-34	1.9922e-32
480	cg12493075	#NA	0.645907	0.369967	0.27594	5.9033e-36	6.53397e-34
481	cg01755562	CLSTN2	0.365262	0.0898862	0.275375	3.17376e-46	9.80023e-44
482	cg24300924	SLMO1	0.39331	0.117958	0.275352	9.16657e-55	6.86191e-52
483	cg07297397	IGF2BP3	0.390743	0.115405	0.275339	1.40959e-41	2.69933e-39
484	cg23376526	SLC27A3	0.410118	0.13478	0.275338	1.00803e-38	1.45198e-36
485	cg22680204	CRMP1	0.602864	0.327587	0.275277	5.37703e-29	2.96992e-27
486	cg06129210	XYLT1	0.665122	0.389879	0.275243	4.86083e-36	5.43185e-34
487	cg01275038	SORCS2	0.755284	0.480178	0.275107	2.39627e-27	1.13428e-25
488	cg27298243	PMP22	0.357241	0.0822782	0.274963	2.04813e-48	8.05496e-46
489	cg09656848	LRRC10B	0.319889	0.0449823	0.274907	2.79309e-78	2.75992e-74
490	cg22871233	HEPN1	0.730238	0.455536	0.274702	7.03351e-71	3.02173e-67
491	cg26463621	C18orf1	0.444738	0.170117	0.274622	6.50082e-65	1.42747e-61
492	cg24827357	#NA	0.669493	0.394964	0.274529	4.0898e-35	4.15765e-33
493	cg06192497	LOC100132215	0.617971	0.343477	0.274494	7.3694e-27	3.32051e-25
494	cg12821804	KCNQ1DN	0.446483	0.172017	0.274466	1.9453e-27	9.29499e-26
495	cg14255256	FAM110C	0.347353	0.0729836	0.274369	4.05979e-54	2.87054e-51
496	cg12664806	FOXO3	0.529212	0.254917	0.274294	2.26176e-76	1.86242e-72
497	cg21026257	PHACTR2	0.619782	0.345599	0.274182	8.1065e-24	2.74417e-22
498	cg15694715	TMEM25	0.47841	0.204372	0.274038	6.11931e-49	2.53528e-46
499	cg01351037	PDE8A	0.476496	0.202638	0.273858	1.09107e-29	6.45096e-28
500	cg24399122	COL9A1	0.499085	0.225387	0.273698	1.37345e-30	8.85859e-29
501	cg07337234	#NA	0.375637	0.102051	0.273586	2.14523e-35	2.24551e-33
502	cg14065127	AVP	0.369564	0.0960019	0.273562	7.84955e-38	1.02529e-35
503	cg13539030	ARL4C	0.403536	0.130078	0.273457	3.36438e-41	6.17636e-39
504	cg08054078	PLLP	0.510562	0.23718	0.273382	5.01604e-26	2.08694e-24
505	cg01348004	SYNM	0.454627	0.18126	0.273367	3.29829e-34	3.08338e-32
506	cg05376227	FMO6P	0.572275	0.299109	0.273166	5.33827e-59	6.09813e-56
507	cg12198913	TP53I11	0.532304	0.259221	0.273083	1.04981e-39	1.6571e-37
508	cg20429911	LDHA	0.61627	0.343224	0.273046	5.63862e-35	5.65364e-33
509	cg03443017	CDH15	0.393966	0.120942	0.273024	3.11547e-40	5.1739e-38
510	cg10541864	HAND2	0.350982	0.077958	0.273024	1.09107e-29	6.45096e-28
511	cg16658473	SHISA9	0.873418	0.600658	0.27276	6.7292e-43	1.4719e-40
512	cg17199181	MBP	0.62762	0.35491	0.27271	6.19139e-26	2.55791e-24
513	cg25280433	BVES	0.334624	0.0619819	0.272642	4.19198e-61	6.32397e-58
514	cg20103692	MAS1L	0.647389	0.374944	0.272445	4.25213e-36	4.77866e-34
515	cg12320322	ATL3	0.328582	0.0562106	0.272371	9.33278e-54	6.31641e-51
516	cg12511214	CACNA1I	0.664632	0.392328	0.272304	9.32198e-31	6.12249e-29
517	cg06993703	STL	0.57228	0.300371	0.271909	2.10487e-28	1.09698e-26
518	cg03957108	OTX1	0.524326	0.252418	0.271908	5.50626e-35	5.52653e-33
519	cg17652435	HNF1B	0.446083	0.17419	0.271893	4.71741e-41	8.49843e-39
520	cg08946658	DARS	0.553995	0.282199	0.271796	6.81677e-53	4.20332e-50
521	cg11510825	CDH11	0.469077	0.19737	0.271707	2.0614e-43	4.73428e-41
522	cg02401454	HBQ1	0.479533	0.207855	0.271678	6.57042e-33	5.3634e-31
523	cg27578811	CPEB1	0.453567	0.1819	0.271667	1.67942e-36	1.95751e-34
524	cg00793280	#NA	0.579005	0.307362	0.271644	4.59615e-28	2.32484e-26
525	cg08487063	TLX1	0.524429	0.253232	0.271197	5.66925e-33	4.66148e-31
526	cg17101450	#NA	0.592843	0.321656	0.271187	1.98777e-22	5.89087e-21
527	cg06005891	FOXF2	0.536761	0.265596	0.271165	4.14049e-26	1.73858e-24
528	cg04293085	ADRA1D	0.539586	0.268456	0.271129	8.10152e-31	5.35831e-29
529	cg03173570	SOD1	0.703476	0.432365	0.271112	7.0257e-34	6.34287e-32
530	cg04840652	NINJ2	0.549103	0.278044	0.271059	4.71783e-35	4.76545e-33
531	cg08358803	RANBP17	0.83311	0.562131	0.270979	3.66948e-38	4.97551e-36
532	cg01357135	PPM1L	0.662739	0.392181	0.270558	4.73751e-28	2.39297e-26
533	cg10188823	NEFH	0.451327	0.180792	0.270535	2.61986e-27	1.23553e-25
534	cg18006328	#NA	0.486075	0.21563	0.270445	1.11728e-38	1.60292e-36
535	cg20741567	TMCC3	0.424286	0.153886	0.2704	1.76818e-46	5.64061e-44
536	cg04554576	SATB2	0.55797	0.287718	0.270251	1.84975e-46	5.88657e-44
537	cg24932289	BCOR	0.534013	0.26396	0.270054	3.66554e-21	9.70333e-20
538	cg19860245	#NA	0.703551	0.433529	0.270022	1.0757e-31	7.78274e-30
539	cg24603235	ITPR3	0.445191	0.175205	0.269985	4.9501e-29	2.74485e-27
540	cg05566591	MGC23284	0.36392	0.0940445	0.269876	8.90276e-43	1.92917e-40
541	cg26371206	BFSP1	0.621711	0.351895	0.269815	3.02624e-42	6.20717e-40
542	cg14451382	#NA	0.378129	0.108372	0.269757	1.49194e-37	1.90591e-35
543	cg24826867	IRF8	0.318747	0.0491234	0.269624	1.05529e-54	7.85507e-52
544	cg14019050	ABCA1	0.511812	0.242277	0.269535	3.01902e-45	8.4092e-43
545	cg10415767	SREBF1	0.488101	0.21857	0.269531	2.42019e-40	4.08097e-38
546	cg24328539	LOC145663	0.471462	0.201945	0.269517	1.29444e-32	1.02244e-30
547	cg24109679	EPB41L4A	0.376549	0.107172	0.269377	3.88731e-44	9.69375e-42
548	cg11754206	KCNB2	0.645949	0.376575	0.269374	1.10642e-39	1.74367e-37
549	cg03349134	SCGN	0.742542	0.473178	0.269364	1.3891e-29	8.14121e-28
550	cg10760299	GATM	0.443336	0.173995	0.269341	2.03494e-31	1.43166e-29
551	cg04025675	LOC145663	0.453646	0.184334	0.269312	1.58505e-32	1.24156e-30
552	cg10700424	GLB1L2	0.324027	0.0549087	0.269119	5.32674e-62	8.55851e-59
553	cg27064063	DCBLD1	0.537761	0.268644	0.269117	7.26422e-37	8.77769e-35
554	cg27182133	PEX14	0.87156	0.602555	0.269005	8.99182e-51	4.49876e-48
555	cg03532263	#NA	0.522231	0.253467	0.268764	1.22366e-33	1.07934e-31
556	cg13791254	FOXE1	0.45874	0.190018	0.268722	7.8762e-33	6.3701e-31
557	cg18572219	FZD7	0.403598	0.134994	0.268603	4.67123e-48	1.76174e-45
558	cg06281297	KCNQ1DN	0.598013	0.329535	0.268478	3.91814e-31	2.66778e-29
559	cg14869141	GCLC	0.549598	0.281166	0.268432	1.51534e-32	1.19073e-30
560	cg25476577	#NA	0.662823	0.394399	0.268423	3.25827e-28	1.66753e-26
561	cg05146888	#NA	0.534469	0.266066	0.268403	1.03431e-38	1.48875e-36
562	cg16808310	FAM83D	0.504552	0.23628	0.268272	1.30437e-29	7.66278e-28
563	cg15897310	CTGF	0.325452	0.0572007	0.268251	4.1474e-65	9.31398e-62
564	cg09530163	MMP2	0.682046	0.413855	0.268192	4.91236e-41	8.82951e-39
565	cg10633463	AZI1	0.690998	0.422811	0.268187	4.94656e-33	4.09623e-31
566	cg18228326	PADI2	0.469556	0.201405	0.26815	9.71849e-30	5.77629e-28
567	cg02605292	GAS7	0.750609	0.482698	0.267911	6.63e-34	6.0007e-32
568	cg06802812	PTGER4	0.392201	0.12434	0.267861	6.04229e-34	5.49268e-32
569	cg21799346	CDKN1C	0.564541	0.296848	0.267693	8.20702e-27	3.67864e-25
570	cg09948076	SYNM	0.560857	0.293214	0.267643	8.53822e-20	1.98339e-18
571	cg07377985	#NA	0.579323	0.311719	0.267604	1.37037e-24	4.98745e-23
572	cg12656312	OR56A4	0.662936	0.395459	0.267477	3.68525e-24	1.28777e-22
573	cg18765366	DOC2B	0.54907	0.28163	0.26744	7.45363e-28	3.70339e-26
574	cg14150468	SGK3	0.669381	0.402028	0.267354	2.06657e-25	8.12585e-24
575	cg18132007	TP53I11	0.530827	0.263508	0.267319	4.10692e-60	5.32217e-57
576	cg07937239	FGFRL1	0.394171	0.126986	0.267185	9.72318e-35	9.5623e-33
577	cg01664670	MAFB	0.388584	0.121458	0.267126	1.43247e-32	1.12785e-30
578	cg10281977	TMEM179	0.42427	0.157194	0.267076	5.26902e-23	1.65061e-21
579	cg27101125	ANKLE1	0.370829	0.10383	0.267	1.09514e-48	4.43044e-46
580	cg16326242	#NA	0.604292	0.337333	0.266959	2.20029e-37	2.77848e-35
581	cg12196045	MAP1LC3B2	0.713753	0.44686	0.266893	2.47708e-28	1.28234e-26
582	cg03045635	DRD5	0.580783	0.313925	0.266859	1.39005e-23	4.60032e-22
583	cg08112737	KIAA1211	0.789812	0.523018	0.266794	6.26754e-54	4.31576e-51
584	cg03976856	#NA	0.830704	0.563968	0.266735	4.59172e-41	8.29469e-39
585	cg07747181	#NA	0.466616	0.199897	0.26672	3.41756e-51	1.77502e-48
586	cg17010895	#NA	0.677699	0.41105	0.266648	6.42498e-35	6.41768e-33
587	cg16946439	MICAL2	0.665128	0.398595	0.266533	2.40559e-53	1.54603e-50
588	cg16818414	FBLN1	0.418148	0.151817	0.266331	1.86255e-28	9.75451e-27
589	cg24191285	TRIM65	0.504356	0.238086	0.26627	1.79595e-30	1.14455e-28
590	cg02843755	CTDSPL	0.362498	0.0962576	0.26624	2.06135e-53	1.34005e-50
591	cg14482968	COL5A1	0.814702	0.548604	0.266098	3.19929e-40	5.30419e-38
592	cg17593584	NHEJ1	0.474287	0.208333	0.265953	5.21195e-26	2.16594e-24
593	cg15505642	AK5	0.793661	0.527714	0.265947	1.69043e-42	3.57104e-40
594	cg18815943	FOXE3	0.417703	0.151759	0.265944	6.57933e-37	7.98919e-35
595	cg01477179	#NA	0.550245	0.284303	0.265943	2.49129e-34	2.35965e-32
596	cg01381171	#NA	0.38202	0.116356	0.265664	1.82624e-41	3.4504e-39
597	cg02407659	POPDC3	0.509356	0.243707	0.265649	2.56718e-32	1.9691e-30
598	cg01369479	#NA	0.554854	0.289207	0.265646	7.51179e-44	1.81481e-41
599	cg21752469	#NA	0.676021	0.410424	0.265597	4.5714e-34	4.20882e-32
600	cg04056576	PPM1L	0.714696	0.449463	0.265234	5.48934e-29	3.02645e-27
601	cg22198603	BTBD9	0.616033	0.350815	0.265218	1.4378e-33	1.25979e-31
602	cg26970841	IRF8	0.354904	0.0898297	0.265075	2.5311e-45	7.14073e-43
603	cg23162310	DUSP1	0.526909	0.261847	0.265062	1.31161e-31	9.4052e-30
604	cg27019712	PRKCA	0.708624	0.443621	0.265003	5.80747e-44	1.41867e-41
605	cg23208271	ELMO1	0.788324	0.523341	0.264984	7.07457e-40	1.13345e-37
606	cg24081688	#NA	0.339977	0.0750427	0.264935	4.96571e-84	9.81349e-80
607	cg11532513	LRTM1	0.625814	0.360892	0.264922	1.20899e-40	2.09953e-38
608	cg04263118	BFSP1	0.518317	0.25351	0.264808	4.66203e-35	4.71512e-33
609	cg17324671	#NA	0.614467	0.349672	0.264796	5.60403e-23	1.75057e-21
610	cg11031701	TBX2	0.391682	0.126981	0.264701	3.07055e-38	4.18784e-36
611	cg02458516	ZMAT4	0.715125	0.450495	0.264629	3.28111e-37	4.09104e-35
612	cg14263858	STAP2	0.326671	0.0621148	0.264556	4.15774e-42	8.39728e-40
613	cg05017639	SHISA9	0.880055	0.615537	0.264518	8.18354e-44	1.96629e-41
614	cg17495912	CCNA1	0.335066	0.0706233	0.264443	5.79696e-50	2.68296e-47
615	cg02481642	WISP2	0.573813	0.309403	0.26441	2.8985e-41	5.35093e-39
616	cg03177631	LDHA	0.523356	0.258964	0.264392	8.91047e-36	9.69943e-34
617	cg00338735	RASL11B	0.464041	0.199824	0.264217	2.5503e-34	2.4115e-32
618	cg07098752	PRLHR	0.528821	0.264709	0.264112	8.15857e-28	4.03942e-26
619	cg02884176	FOXI3	0.36162	0.0977009	0.263919	2.18006e-48	8.55679e-46
620	cg02692964	PTRF	0.793526	0.529612	0.263914	4.35409e-20	1.04036e-18
621	cg00876704	PKN1	0.529398	0.265495	0.263903	2.18675e-25	8.57792e-24
622	cg22778421	GPR19	0.442278	0.178415	0.263863	8.47494e-25	3.1438e-23
623	cg05138949	IL17RD	0.542523	0.278792	0.263731	8.15221e-51	4.08904e-48
624	cg01053411	#NA	0.406754	0.143058	0.263696	5.03541e-25	1.90582e-23
625	cg11972708	REST	0.298778	0.0350838	0.263694	2.18775e-68	6.55081e-65
626	cg13117439	psiTPTE22	0.565721	0.302062	0.263659	1.53248e-32	1.203e-30
627	cg14444140	C6orf145	0.503909	0.240263	0.263645	1.96913e-31	1.3866e-29
628	cg00157796	FNDC1	0.619058	0.355443	0.263615	9.01934e-28	4.44667e-26
629	cg09985802	LHPP	0.793869	0.530261	0.263608	1.64573e-48	6.53744e-46
630	cg06392169	IRF4	0.341224	0.0776265	0.263597	4.21588e-46	1.2759e-43
631	cg23946695	FOXC1	0.50262	0.239095	0.263525	7.10507e-29	3.87242e-27
632	cg27135125	IGF2BP3	0.520387	0.256894	0.263493	3.53756e-34	3.29692e-32
633	cg11840540	FXYD5	0.338382	0.0749778	0.263405	2.00033e-28	1.04415e-26
634	cg11213520	LHX5	0.759223	0.49608	0.263143	3.4827e-26	1.4727e-24
635	cg21882300	#NA	0.64005	0.377008	0.263042	5.00313e-33	4.13787e-31
636	cg18376163	KIFC2	0.343381	0.0803498	0.263031	3.44514e-45	9.52899e-43
637	cg26667075	SYCE2	0.653445	0.390705	0.26274	1.34425e-30	8.68159e-29
638	cg06748078	FGFRL1	0.435171	0.172672	0.2625	2.23209e-38	3.09121e-36
639	cg12788464	#NA	0.664032	0.401568	0.262463	8.56456e-30	5.11969e-28
640	cg12798118	PMP22	0.375244	0.112846	0.262398	2.28442e-37	2.88104e-35
641	cg11939465	PAK6	0.393514	0.131246	0.262268	2.8985e-41	5.35093e-39
642	cg11383981	LRTM1	0.781402	0.519375	0.262027	2.85804e-46	8.88082e-44
643	cg05835105	PITX2	0.56743	0.305458	0.261972	7.9463e-20	1.85209e-18
644	cg15602740	#NA	0.518773	0.256858	0.261914	1.75396e-21	4.7771e-20
645	cg03718079	#NA	0.584983	0.323183	0.2618	7.56577e-26	3.09883e-24
646	cg13238350	PPM1M	0.611792	0.350174	0.261618	1.37345e-30	8.85859e-29
647	cg23677039	KIF17	0.696124	0.434532	0.261592	2.75236e-24	9.73223e-23
648	cg17610755	SIK1	0.602644	0.341098	0.261546	1.62108e-32	1.26828e-30
649	cg00341191	FAM53B	0.619583	0.35805	0.261533	1.962e-32	1.52174e-30
650	cg26389316	SRGAP3	0.886758	0.625271	0.261487	8.59314e-36	9.37465e-34
651	cg06367659	ADM2	0.426702	0.165339	0.261363	3.49652e-34	3.26021e-32
652	cg10000952	#NA	0.482781	0.221553	0.261227	2.74546e-41	5.0874e-39
653	cg08630923	#NA	0.754807	0.4937	0.261107	1.82215e-46	5.80342e-44
654	cg09887059	#NA	0.706925	0.445852	0.261073	7.47428e-24	2.53776e-22
655	cg12666279	DPP10	0.420103	0.159041	0.261062	4.53474e-37	5.58714e-35
656	cg17537252	ARHGEF3	0.367217	0.106157	0.26106	8.10832e-60	9.98384e-57
657	cg14341131	KCNT1	0.686504	0.425512	0.260992	5.73709e-25	2.1629e-23
658	cg07682600	FLT4	0.449572	0.188851	0.26072	2.05201e-32	1.58627e-30
659	cg18558859	C3orf64	0.423241	0.162905	0.260336	3.4652e-44	8.70705e-42
660	cg23519022	CAPZB	0.779174	0.519197	0.259976	7.72083e-42	1.51597e-39
661	cg01108392	PPDPF	0.735258	0.475355	0.259903	1.37309e-33	1.20603e-31
662	cg17644827	ABTB1	0.4933	0.233472	0.259828	2.78269e-21	7.44253e-20
663	cg04289575	CD276	0.809311	0.549526	0.259785	1.54036e-65	3.53969e-62
664	cg00355389	CLSTN2	0.574652	0.314911	0.259742	4.06599e-41	7.38888e-39
665	cg21398275	#NA	0.496197	0.236457	0.25974	8.64379e-31	5.6979e-29
666	cg13829550	TMEM90A	0.561202	0.301468	0.259734	1.29624e-33	1.14107e-31
667	cg10637512	SYNM	0.515202	0.255487	0.259715	1.15548e-19	2.65047e-18
668	cg19560758	ERRFI1	0.391845	0.132157	0.259688	7.92284e-45	2.1116e-42
669	cg14394550	EGR3	0.46047	0.200851	0.259619	3.63085e-25	1.39709e-23
670	cg10376408	SCUBE2	0.562137	0.302525	0.259612	2.08852e-17	3.85291e-16
671	cg22274829	RASGEF1B	0.661731	0.402325	0.259406	9.07031e-22	2.53288e-20
672	cg08304190	MIR663	0.50348	0.244193	0.259287	1.16627e-26	5.14762e-25
673	cg15688370	NPHP3	0.327229	0.0679536	0.259275	5.18476e-41	9.31066e-39
674	cg15114474	#NA	0.560123	0.300949	0.259173	2.63595e-41	4.89366e-39
675	cg07565505	#NA	0.460149	0.201025	0.259124	2.32602e-27	1.10314e-25
676	cg16900102	#NA	0.621101	0.361983	0.259118	1.77351e-32	1.38151e-30
677	cg23042796	FLJ40330	0.43886	0.179875	0.258985	1.23001e-27	5.98574e-26
678	cg25655593	SNAI1	0.716307	0.45745	0.258857	1.44284e-28	7.62921e-27
679	cg27598407	ATF7IP	0.754251	0.495427	0.258824	9.48294e-42	1.84637e-39
680	cg02501827	USP47	0.667222	0.408407	0.258815	2.69109e-21	7.20681e-20
681	cg18055007	DDAH2	0.40207	0.143284	0.258786	4.17027e-33	3.47742e-31
682	cg21273407	NOS1	0.533864	0.275079	0.258784	1.61021e-27	7.751e-26
683	cg21718267	#NA	0.643144	0.384493	0.258651	4.12303e-33	3.44239e-31
684	cg18561261	#NA	0.849559	0.59102	0.25854	2.54923e-52	1.48611e-49
685	cg19852958	NKX3-2	0.330663	0.0721488	0.258514	1.262e-42	2.6948e-40
686	cg27184438	#NA	0.612832	0.354321	0.258511	8.39561e-40	1.33428e-37
687	cg00117651	SMC1B	0.469061	0.210663	0.258398	1.10734e-35	1.19226e-33
688	cg09966364	FXYD5	0.360033	0.10167	0.258363	2.84128e-17	5.17113e-16
689	cg15427886	#NA	0.557613	0.299398	0.258215	5.99815e-27	2.72816e-25
690	cg02820309	OPN3	0.636351	0.37814	0.258212	2.96913e-34	2.78818e-32
691	cg16423461	XKR9	0.474569	0.216362	0.258207	1.24681e-30	8.0893e-29
692	cg19513744	ARHGEF3	0.427861	0.169778	0.258083	1.07158e-53	7.17865e-51
693	cg07907917	SERTAD3	0.439231	0.181201	0.25803	1.61628e-31	1.14919e-29
694	cg10233913	PADI2	0.588313	0.330288	0.258026	2.41032e-33	2.06387e-31
695	cg25258843	SOX7	0.523554	0.265603	0.257951	2.26436e-40	3.82802e-38
696	cg20209308	GSC2	0.389832	0.131994	0.257838	2.00598e-61	3.07311e-58
697	cg04837025	NID1	0.333961	0.0762209	0.257741	9.37175e-41	1.64192e-38
698	cg16660345	FGFRL1	0.409808	0.152115	0.257693	7.09464e-44	1.72245e-41
699	cg13915212	FSCN1	0.308111	0.0504672	0.257644	1.13574e-43	2.68481e-41
700	cg02071005	SP9	0.353279	0.0958593	0.257419	1.93505e-46	6.14813e-44
701	cg23358933	#NA	0.563411	0.306079	0.257332	1.4481e-31	1.03333e-29
702	cg12835048	FGFR2	0.296761	0.0395408	0.25722	9.94939e-73	5.24333e-69
703	cg10088041	LOC145663	0.424513	0.167314	0.257199	9.51601e-30	5.66105e-28
704	cg13458335	BMP8B	0.347169	0.0899909	0.257178	7.47453e-45	2.00292e-42
705	cg10220068	GFPT2	0.807168	0.550032	0.257136	3.00445e-47	1.03894e-44
706	cg04360458	REST	0.290662	0.0335601	0.257102	1.92273e-85	5.0664e-81
707	cg05896902	LOC145663	0.441874	0.184791	0.257083	5.91986e-32	4.40314e-30
708	cg10819259	ACTN2	0.459005	0.201985	0.25702	2.02041e-35	2.12103e-33
709	cg00134776	CLSTN2	0.349222	0.0922869	0.256935	2.44279e-43	5.57777e-41
710	cg07628084	LAMA4	0.737452	0.480549	0.256903	1.52652e-29	8.91485e-28
711	cg02761940	ATL3	0.289433	0.0325351	0.256898	6.45488e-56	5.43986e-53
712	cg12132894	GPR157	0.296928	0.0400603	0.256868	4.18709e-56	3.61342e-53
713	cg18525611	FSTL4	0.524029	0.267241	0.256789	3.31467e-39	4.98146e-37
714	cg08690336	D2HGDH	0.436772	0.180202	0.25657	1.51244e-42	3.2036e-40
715	cg18484034	#NA	0.444253	0.187688	0.256564	2.10064e-33	1.81284e-31
716	cg01445052	LHX9	0.469061	0.212575	0.256487	1.63174e-33	1.4209e-31
717	cg11302401	#NA	0.854521	0.598039	0.256483	2.54573e-50	1.21816e-47
718	cg18870532	DENND3	0.446367	0.190002	0.256365	1.95809e-47	6.89781e-45
719	cg27533288	VAX1	0.358734	0.102435	0.256299	4.29388e-43	9.54532e-41
720	cg14192291	BARHL1	0.521817	0.265659	0.256158	1.07443e-17	2.0361e-16
721	cg19519310	FOXF2	0.479914	0.22383	0.256084	1.28306e-31	9.21549e-30
722	cg18437144	CASZ1	0.711684	0.455619	0.256065	1.52191e-48	6.06385e-46
723	cg21415530	KCNK9	0.609752	0.353716	0.256036	2.54791e-48	9.912e-46
724	cg16397794	MKX	0.313497	0.0575007	0.255996	1.4003e-51	7.61305e-49
725	cg01532168	KCNK9	0.311876	0.0560743	0.255802	5.64564e-57	5.37697e-54
726	cg02128567	KCNK5	0.457971	0.202182	0.255789	3.88012e-32	2.93123e-30
727	cg25730441	#NA	0.474108	0.218439	0.255669	1.24718e-45	3.6193e-43
728	cg18952796	NPTX2	0.364656	0.109053	0.255603	1.45185e-34	1.40441e-32
729	cg04672538	ARSG	0.580022	0.324479	0.255543	2.81453e-20	6.85043e-19
730	cg10092374	RAC3	0.391628	0.13621	0.255419	1.39049e-41	2.66404e-39
731	cg08163855	#NA	0.67553	0.420253	0.255277	1.43226e-46	4.63257e-44
732	cg11503875	#NA	0.633613	0.378338	0.255275	2.38914e-47	8.37151e-45
733	cg22538054	USP44	0.372164	0.116952	0.255212	1.06799e-35	1.15334e-33
734	cg11229185	#NA	0.389803	0.134669	0.255134	6.62113e-49	2.73459e-46
735	cg13560871	C1orf115	0.536744	0.281661	0.255083	6.18841e-32	4.58734e-30
736	cg21495612	#NA	0.49619	0.241129	0.255061	1.34483e-22	4.05018e-21
737	cg06828936	DPP10	0.40884	0.153789	0.25505	1.23503e-36	1.46239e-34
738	cg14721108	#NA	0.490044	0.235067	0.254978	8.64379e-31	5.6979e-29
739	cg06790324	GRB10	0.374496	0.11954	0.254956	3.39618e-70	1.39827e-66
740	cg18435832	LOC145663	0.583017	0.328067	0.254949	9.32926e-26	3.78504e-24
741	cg21773967	PMP22	0.373848	0.118902	0.254945	1.67032e-37	2.12691e-35
742	cg09962400	#NA	0.382349	0.12741	0.254939	2.62255e-39	3.98525e-37
743	cg00312553	C5orf52	0.518096	0.263189	0.254907	7.80059e-36	8.54778e-34
744	cg15590217	FLJ32065	0.366067	0.111276	0.254791	2.56858e-45	7.24131e-43
745	cg00651497	FBN1	0.820186	0.565458	0.254727	7.95243e-35	7.87374e-33
746	cg10530883	IRX1	0.391181	0.136553	0.254628	2.57647e-22	7.54835e-21
747	cg16747164	#NA	0.821467	0.56686	0.254607	2.32546e-40	3.92963e-38
748	cg17302062	TGIF1	0.451145	0.196538	0.254607	1.96223e-29	1.13222e-27
749	cg24780501	KCNQ1DN	0.532942	0.27834	0.254602	2.21343e-27	1.05126e-25
750	cg11731737	CRHR1	0.395769	0.141167	0.254601	4.63652e-40	7.5758e-38
751	cg26775866	PTTG1	0.44252	0.187944	0.254576	7.84054e-44	1.88962e-41
752	cg01555853	KCNS3	0.422608	0.168099	0.254509	4.18774e-60	5.40917e-57
753	cg18245660	RGS20	0.293594	0.0391398	0.254454	3.54575e-58	3.72728e-55
754	cg05029588	#NA	0.491313	0.236885	0.254428	1.12078e-35	1.20574e-33
755	cg24306340	CACHD1	0.433114	0.178781	0.254332	3.8238e-39	5.71186e-37
756	cg00544449	KIAA1024	0.591161	0.336971	0.254191	3.18391e-23	1.01774e-21
757	cg14452015	#NA	0.480986	0.226845	0.254141	4.86378e-21	1.27278e-19
758	cg03602280	FAM38B	0.332752	0.0786196	0.254133	3.14518e-47	1.08571e-44
759	cg18187680	FLJ45983	0.447791	0.193709	0.254083	1.82954e-40	3.11022e-38
760	cg09786479	LMF1	0.626361	0.372373	0.253989	6.61398e-32	4.88631e-30
761	cg26835327	SLC27A3	0.472113	0.218125	0.253988	5.9033e-36	6.53397e-34
762	cg01145430	GATM	0.385907	0.131962	0.253945	1.84545e-25	7.29342e-24
763	cg07847233	SYCE2	0.569752	0.315807	0.253944	6.2724e-36	6.92698e-34
764	cg04062682	MAN2A1	0.345141	0.0912863	0.253855	4.5714e-34	4.20882e-32
765	cg22236066	#NA	0.618688	0.364875	0.253812	1.41843e-30	9.12636e-29
766	cg20448717	DSP	0.291224	0.0374182	0.253805	5.54591e-59	6.31707e-56
767	cg09684233	#NA	0.502781	0.249046	0.253734	4.99766e-23	1.56934e-21
768	cg04809597	SMAD3	0.603484	0.34981	0.253674	8.85288e-37	1.06227e-34
769	cg01885071	#NA	0.687255	0.433635	0.25362	9.14765e-22	2.55376e-20
770	cg05053979	FOXN3	0.554988	0.301387	0.253602	1.01617e-30	6.6486e-29
771	cg04134305	C7orf13	0.292511	0.0390474	0.253464	4.75354e-49	1.99029e-46
772	cg15968604	C5orf52	0.41033	0.156909	0.253421	4.73801e-43	1.04913e-40
773	cg07067659	SLC7A5	0.307977	0.0546143	0.253363	1.67032e-37	2.12691e-35
774	cg03557391	PDE5A	0.317057	0.063696	0.253361	6.67986e-72	3.21977e-68
775	cg19802865	FOXA1	0.425472	0.172188	0.253285	6.50905e-30	3.93019e-28
776	cg01159515	SLC12A2	0.611837	0.358614	0.253223	2.76927e-20	6.74525e-19
777	cg25836567	WNT9B	0.605845	0.352651	0.253195	8.75446e-34	7.8232e-32
778	cg25984671	TCF15	0.56911	0.315941	0.25317	5.4101e-23	1.6924e-21
779	cg04415176	HOXD13	0.412029	0.15906	0.252969	2.44736e-35	2.54624e-33
780	cg00033220	TGIF1	0.427426	0.174476	0.25295	1.14398e-30	7.4503e-29
781	cg04574700	#NA	0.501919	0.249051	0.252868	7.30535e-28	3.63246e-26
782	cg09232937	IRX1	0.413824	0.160998	0.252826	2.55596e-30	1.60509e-28
783	cg13854874	CHAF1B	0.460426	0.207615	0.252811	2.50391e-38	3.44834e-36
784	cg08971281	PTRF	0.803395	0.550619	0.252776	2.78451e-22	8.12894e-21
785	cg08296831	OVOL1	0.367687	0.114968	0.252719	7.78909e-30	4.66531e-28
786	cg12229979	MYO9B	0.60807	0.355414	0.252655	1.92041e-28	1.00442e-26
787	cg01940425	OTX1	0.450066	0.197412	0.252655	2.90312e-32	2.21946e-30
788	cg16427096	CACNA1H	0.285539	0.0330317	0.252508	3.65713e-54	2.60447e-51
789	cg20449074	#NA	0.610146	0.357668	0.252478	3.94622e-43	8.80217e-41
790	cg10221240	FGFRL1	0.386678	0.134201	0.252477	3.14154e-50	1.48884e-47
791	cg07648740	HTR5A	0.838619	0.586197	0.252422	7.20889e-42	1.4204e-39
792	cg16460860	#NA	0.696431	0.444142	0.252289	1.26116e-48	5.06577e-46
793	cg10185478	NDE1	0.572981	0.320762	0.252219	7.22679e-32	5.31817e-30
794	cg04791390	#NA	0.692212	0.440024	0.252188	1.35318e-23	4.4847e-22
795	cg18493348	MAP3K9	0.485106	0.232957	0.252149	4.06173e-26	1.7066e-24
796	cg07238066	NEAT1	0.378208	0.126075	0.252133	3.20014e-49	1.36299e-46
797	cg08347183	FLJ45983	0.416734	0.164701	0.252032	3.1635e-30	1.96599e-28
798	cg18867659	NETO2	0.466018	0.214013	0.252005	1.91558e-42	4.01661e-40
799	cg19863411	PCYT2	0.598992	0.347069	0.251924	5.51144e-28	2.77009e-26
800	cg10919111	#NA	0.628497	0.376592	0.251905	7.35902e-34	6.63168e-32
801	cg06223767	IRF4	0.72605	0.474323	0.251727	4.55486e-27	2.09851e-25
802	cg18940113	RBMS1	0.278461	0.0268034	0.251657	4.84871e-29	2.69127e-27
803	cg11410023	EPHA6	0.376069	0.124422	0.251647	9.82724e-34	8.74036e-32
804	cg14993820	SLMO1	0.380255	0.12862	0.251636	2.05325e-42	4.29163e-40
805	cg07030339	ALDH1A3	0.315126	0.0635194	0.251606	9.21406e-49	3.75449e-46
806	cg03690837	ETS2	0.371151	0.119624	0.251527	3.82059e-29	2.14075e-27
807	cg06089988	SLC27A3	0.416678	0.165303	0.251375	4.45448e-42	8.95996e-40
808	cg02646491	KCNQ1DN	0.421352	0.169985	0.251367	1.15181e-28	6.15126e-27
809	cg09054633	SPOCK1	0.517669	0.266309	0.25136	8.56456e-30	5.11969e-28
810	cg27005749	EIF2C2	0.574435	0.323263	0.251172	2.66063e-18	5.34656e-17
811	cg05208605	#NA	0.62824	0.377314	0.250926	8.10152e-31	5.35831e-29
812	cg00884093	CELSR1	0.360703	0.109818	0.250885	3.97512e-34	3.68213e-32
813	cg00751156	CHP	0.451787	0.20109	0.250696	9.5754e-29	5.15273e-27
814	cg23665973	WNT10A	0.360695	0.110005	0.25069	1.49664e-31	1.06643e-29
815	cg08878368	SALL1	0.43745	0.186945	0.250505	1.44074e-23	4.76093e-22
816	cg03637781	CTDSPL	0.31905	0.0686258	0.250424	3.05147e-49	1.30248e-46
817	cg00099766	RRAGD	0.563362	0.312966	0.250396	1.74944e-35	1.84587e-33
818	cg12459759	ACN9	0.608459	0.358105	0.250354	6.47797e-34	5.86848e-32
819	cg22973003	#NA	0.36402	0.113777	0.250244	1.25826e-64	2.63137e-61
820	cg27529628	GAS2L3	0.66941	0.419182	0.250228	4.26635e-33	3.55529e-31
821	cg23847712	DRD5	0.554499	0.304285	0.250215	2.35779e-25	9.21595e-24
822	cg07357346	CABP1	0.695577	0.44537	0.250207	3.42763e-28	1.7499e-26
823	cg10014308	EGR4	0.707103	0.456901	0.250202	9.1689e-34	8.17691e-32
824	cg17386057	#NA	0.584522	0.334355	0.250167	3.76336e-22	1.08574e-20
825	cg12628659	ANKRD34C	0.541118	0.290974	0.250144	2.57432e-20	6.28746e-19
826	cg24582168	CYP24A1	0.429714	0.179672	0.250042	7.33774e-67	1.88327e-63
827	cg02100674	NRG3	0.566668	0.316665	0.250003	5.43709e-27	2.48182e-25
828	cg21282131	MAP7	0.586947	0.336965	0.249982	4.06569e-22	1.1687e-20
829	cg07483650	OR2T4	0.759968	0.510159	0.249809	1.67191e-34	1.60745e-32
830	cg16639691	FLT3	0.473598	0.223955	0.249643	1.21804e-56	1.1042e-53
831	cg14405753	CSRP2	0.487034	0.237392	0.249642	4.50978e-29	2.51232e-27
832	cg09284026	#NA	0.479397	0.229757	0.249639	7.58907e-27	3.41677e-25
833	cg10511669	ESRP2	0.533294	0.283701	0.249593	1.01532e-23	3.40553e-22
834	cg03323636	NRIP3	0.348361	0.0988079	0.249553	1.11502e-52	6.73869e-50
835	cg18956481	CYP24A1	0.417577	0.168037	0.24954	4.29742e-39	6.39035e-37
836	cg26248586	CLMN	0.651829	0.402574	0.249255	1.07519e-44	2.835e-42
837	cg00679738	FAM89A	0.348699	0.099533	0.249166	8.38915e-58	8.54591e-55
838	cg15031106	C2CD4A	0.716081	0.466954	0.249127	3.79227e-31	2.58653e-29
839	cg08890418	KIF17	0.315701	0.0665995	0.249102	1.72943e-41	3.27531e-39
840	cg11671688	GPR6	0.664524	0.415435	0.249089	5.655e-27	2.57772e-25
841	cg11443787	MLLT10	0.493382	0.244314	0.249067	1.9901e-25	7.83843e-24
842	cg19974445	HTATIP2	0.45019	0.20115	0.249041	3.01431e-26	1.28108e-24
843	cg07569918	LPGAT1	0.605638	0.35669	0.248948	3.27359e-24	1.14859e-22
844	cg13709271	39508	0.527437	0.278529	0.248908	2.10292e-31	1.47791e-29
845	cg15728256	BMP8B	0.467112	0.218218	0.248893	3.51479e-33	2.95642e-31
846	cg02157467	INSM2	0.50725	0.258426	0.248823	1.31566e-30	8.50532e-29
847	cg06516150	ACACB	0.346122	0.0974547	0.248667	4.34073e-35	4.40594e-33
848	cg22701032	PCYOX1	0.381801	0.133194	0.248606	2.62563e-54	1.89376e-51
849	cg12760041	C2orf67	0.352821	0.104325	0.248496	7.10021e-46	2.11004e-43
850	cg26029902	RAB22A	0.42314	0.17474	0.2484	7.82589e-52	4.37508e-49
851	cg02450800	FARP1	0.442021	0.19364	0.248381	1.65216e-31	1.17302e-29
852	cg19041648	ABCB4	0.463222	0.214884	0.248338	1.95997e-28	1.02416e-26
853	cg08956724	SLC7A5P1	0.317873	0.0696589	0.248214	5.85198e-46	1.7536e-43
854	cg01505590	PHLDA2	0.304217	0.0560359	0.248181	1.51134e-45	4.34125e-43
855	cg15462501	#NA	0.605834	0.357678	0.248156	2.93408e-24	1.03433e-22
856	cg26786924	PNKD	0.322784	0.0746393	0.248145	1.26777e-65	2.96501e-62
857	cg01350440	ATL3	0.318269	0.0701833	0.248085	1.53447e-59	1.84346e-56
858	cg04617948	FOXI2	0.48521	0.237168	0.248042	4.17475e-43	9.30141e-41
859	cg09130288	PMP22	0.333163	0.0852016	0.247961	5.29192e-40	8.60399e-38
860	cg12053155	EFNB2	0.721403	0.473453	0.24795	5.27912e-27	2.4139e-25
861	cg23164999	STEAP3	0.429327	0.181405	0.247922	3.97267e-23	1.25787e-21
862	cg11399097	ULBP3	0.406389	0.15856	0.247829	1.67564e-27	8.05226e-26
863	cg18803655	GPR19	0.376755	0.128929	0.247825	5.73813e-28	2.87999e-26
864	cg15622309	ATL3	0.327458	0.0797256	0.247733	7.434e-57	6.94631e-54
865	cg17302155	PRDM13	0.538848	0.291179	0.247669	1.27637e-22	3.85399e-21
866	cg23972860	CAMTA1	0.859927	0.612282	0.247645	3.70088e-62	6.04451e-59
867	cg01115565	PTPRU	0.550266	0.302647	0.247619	1.81378e-32	1.41038e-30
868	cg18489440	SEL1L3	0.669105	0.421491	0.247614	1.23819e-24	4.52767e-23
869	cg00802728	LHX5	0.743881	0.496336	0.247545	1.46506e-32	1.15306e-30
870	cg14704921	RASL11B	0.373162	0.125716	0.247446	3.40959e-49	1.44597e-46
871	cg15139163	ATG7	0.806486	0.559056	0.24743	4.96767e-45	1.35132e-42
872	cg06167719	HLCS	0.616227	0.368913	0.247315	2.29765e-17	4.22276e-16
873	cg07092896	#NA	0.558413	0.311148	0.247265	4.50147e-24	1.56057e-22
874	cg16514113	#NA	0.604328	0.357096	0.247232	1.46677e-23	4.84168e-22
875	cg02984614	ACCN1	0.368089	0.120917	0.247173	1.11581e-33	9.87954e-32
876	cg04742780	GATA5	0.658279	0.411222	0.247057	1.8594e-20	4.59963e-19
877	cg01867395	PAX6	0.430302	0.183483	0.246819	4.85243e-38	6.46418e-36
878	cg26945413	NINJ1	0.475343	0.228537	0.246805	1.35086e-25	5.40304e-24
879	cg10433327	NEDD4	0.72546	0.478701	0.246759	3.06726e-25	1.18728e-23
880	cg12368188	#NA	0.325392	0.0786428	0.246749	2.78518e-42	5.73355e-40
881	cg13152952	ANK1	0.460915	0.214379	0.246537	1.86037e-21	5.05403e-20
882	cg16498391	SLMO1	0.524385	0.277876	0.246509	6.40325e-34	5.80878e-32
883	cg21978521	ASAM	0.378614	0.132178	0.246435	2.00651e-32	1.55291e-30
884	cg15236483	#NA	0.391168	0.144739	0.246429	3.78116e-29	2.11956e-27
885	cg00835825	#NA	0.818767	0.572361	0.246406	5.66925e-33	4.66148e-31
886	cg00816224	psiTPTE22	0.29443	0.0480833	0.246347	3.20717e-76	2.48556e-72
887	cg03835983	COL9A3	0.636709	0.39051	0.246198	4.12132e-41	7.48255e-39
888	cg13680696	FRAT2	0.44674	0.200607	0.246133	2.42749e-32	1.86449e-30
889	cg02355558	CTDSPL	0.776961	0.530941	0.24602	1.13438e-35	1.2197e-33
890	cg24384244	ZNF662	0.346912	0.10091	0.246003	1.40148e-34	1.35735e-32
891	cg12008034	GRM4	0.776765	0.530824	0.245942	2.74144e-47	9.54672e-45
892	cg13697193	GPR19	0.521131	0.275262	0.245869	3.4009e-31	2.33328e-29
893	cg15680624	CRYBA2	0.492259	0.246538	0.245721	7.71753e-22	2.16829e-20
894	cg14070845	SPAG5	0.451578	0.205911	0.245667	6.04941e-31	4.04779e-29
895	cg16162970	PACS2	0.450508	0.204871	0.245637	1.16199e-31	8.38553e-30
896	cg25499543	THBS1	0.780886	0.535304	0.245582	1.05611e-34	1.0358e-32
897	cg03358588	KCNT1	0.656109	0.41058	0.245528	5.57907e-40	9.04854e-38
898	cg11938738	#NA	0.614323	0.368908	0.245415	4.15679e-37	5.13749e-35
899	cg27471156	MAP4K4	0.654199	0.408806	0.245393	1.6905e-43	3.91659e-41
900	cg02986266	#NA	0.450024	0.204645	0.245378	1.00681e-31	7.30037e-30
901	cg08900409	PGPEP1	0.769598	0.524315	0.245283	4.80595e-25	1.82264e-23
902	cg04739306	TFR2	0.381584	0.136345	0.245239	1.27548e-40	2.21015e-38
903	cg04597433	DRD5	0.451705	0.206478	0.245228	3.70318e-27	1.71975e-25
904	cg13861126	ADAMTS17	0.717286	0.47206	0.245226	6.82882e-24	2.3272e-22
905	cg09925747	#NA	0.646259	0.401096	0.245163	2.56845e-27	1.2123e-25
906	cg22201588	CCDC151	0.521289	0.27621	0.245079	9.78518e-27	4.34854e-25
907	cg03287339	WDR90	0.623598	0.378566	0.245032	3.39427e-32	2.57601e-30
908	cg25540871	#NA	0.460719	0.215734	0.244985	3.54575e-58	3.72728e-55
909	cg24989739	POPDC3	0.333848	0.088888	0.24496	1.2492e-35	1.33916e-33
910	cg00531978	#NA	0.561051	0.316099	0.244952	3.9377e-23	1.2481e-21
911	cg13099890	LOC283392	0.517885	0.272951	0.244934	6.9745e-25	2.609e-23
912	cg02577881	FBXO34	0.365341	0.120483	0.244858	2.31716e-47	8.13374e-45
913	cg14903221	PHYH	0.376859	0.132097	0.244761	1.72829e-38	2.4258e-36
914	cg04295144	ICAM5	0.563081	0.318351	0.244731	3.79661e-18	7.51922e-17
915	cg22499964	EGLN2	0.397006	0.152397	0.244609	2.56864e-38	3.53501e-36
916	cg18163252	SLC27A3	0.32653	0.0819285	0.244601	2.1462e-36	2.47964e-34
917	cg17480646	SIPA1	0.510549	0.265956	0.244593	1.60028e-22	4.78376e-21
918	cg21838115	#NA	0.484083	0.239711	0.244373	1.45767e-28	7.7066e-27
919	cg11573219	HCRTR1	0.688878	0.444578	0.244299	4.54996e-28	2.30206e-26
920	cg18937330	ANTXR2	0.495122	0.25086	0.244263	3.43234e-32	2.6029e-30
921	cg15674917	#NA	0.607131	0.362911	0.24422	8.75446e-34	7.8232e-32
922	cg17183414	PADI2	0.433685	0.189482	0.244203	6.10892e-30	3.69876e-28
923	cg09664259	LEKR1	0.275839	0.0316417	0.244197	4.5854e-54	3.21915e-51
924	cg15185794	PADI2	0.446337	0.20225	0.244087	2.72561e-35	2.8231e-33
925	cg13482308	PAX5	0.575432	0.331428	0.244004	3.80479e-25	1.45934e-23
926	cg03348475	REST	0.377218	0.133416	0.243803	2.99282e-50	1.42177e-47
927	cg03869498	FOXC1	0.287142	0.0433995	0.243742	1.91817e-51	1.02871e-48
928	cg13402155	CEBPD	0.323917	0.0803634	0.243554	1.12992e-50	5.58252e-48
929	cg21121336	GPR19	0.527004	0.283507	0.243497	3.24387e-24	1.13857e-22
930	cg23142799	SHISA2	0.419478	0.176027	0.24345	5.89333e-52	3.34195e-49
931	cg20049415	NKX2-4	0.346453	0.103034	0.243419	1.44466e-49	6.47395e-47
932	cg11431346	GATM	0.374985	0.131577	0.243408	1.53048e-24	5.53907e-23
933	cg01770755	#NA	0.411782	0.168406	0.243376	8.26885e-54	5.60594e-51
934	cg18260625	#NA	0.422836	0.179527	0.243308	1.63412e-31	1.16146e-29
935	cg07784293	WWTR1	0.841825	0.598534	0.243291	3.15491e-45	8.77535e-43
936	cg09554951	KCNQ1DN	0.428645	0.185373	0.243272	1.40301e-25	5.60255e-24
937	cg12026891	#NA	0.679939	0.436684	0.243255	1.34281e-35	1.43484e-33
938	cg07510230	ZNRF2	0.496704	0.253455	0.24325	1.64786e-28	8.66918e-27
939	cg25757598	RALYL	0.456988	0.213782	0.243207	6.15724e-28	3.08369e-26
940	cg25326776	ABLIM3	0.504619	0.261478	0.24314	4.84525e-34	4.44748e-32
941	cg05460318	KIAA1383	0.521764	0.278682	0.243082	2.45194e-20	6.00192e-19
942	cg07157830	NID1	0.345992	0.102913	0.243078	1.89275e-39	2.92117e-37
943	cg07018435	#NA	0.782771	0.539728	0.243043	1.43532e-56	1.28934e-53
944	cg03342674	#NA	0.642393	0.399356	0.243037	2.01899e-47	7.10603e-45
945	cg27579953	LOC283392	0.358592	0.115565	0.243027	1.79595e-30	1.14455e-28
946	cg04278225	KLF11	0.317517	0.0746496	0.242867	4.58278e-56	3.9377e-53
947	cg21287554	PEBP4	0.819173	0.576311	0.242863	1.16209e-29	6.85649e-28
948	cg04038680	SHISA9	0.66157	0.418722	0.242848	5.15701e-30	3.14651e-28
949	cg14178748	NPR1	0.440743	0.197991	0.242753	1.08936e-26	4.82054e-25
950	cg01236734	PON2	0.535452	0.29271	0.242743	4.38395e-38	5.88173e-36
951	cg04504441	FSTL4	0.388002	0.145271	0.242731	2.74118e-36	3.13408e-34
952	cg11823511	BARHL2	0.327853	0.0851542	0.242699	7.69545e-45	2.05933e-42
953	cg05903710	IL4R	0.770114	0.52761	0.242504	1.22873e-25	4.93201e-24
954	cg15540138	TLL1	0.524908	0.282472	0.242436	7.17802e-21	1.84937e-19
955	cg10861807	PTRF	0.771278	0.528885	0.242393	2.35435e-20	5.77341e-19
956	cg20078119	RIBC2	0.389933	0.147695	0.242238	1.25033e-36	1.48006e-34
957	cg13518530	SYCE2	0.365458	0.123285	0.242173	3.85325e-35	3.9293e-33
958	cg14904923	HAS2	0.4889	0.246808	0.242091	1.5473e-27	7.45727e-26
959	cg06819445	DUSP1	0.494747	0.252806	0.241941	1.0266e-36	1.2244e-34
960	cg19025525	#NA	0.489364	0.247451	0.241913	9.97225e-24	3.34794e-22
961	cg16407471	MIR129-2	0.342022	0.100117	0.241905	8.94521e-53	5.45616e-50
962	cg06782849	NPHP3	0.324875	0.0829914	0.241884	3.69062e-49	1.56347e-46
963	cg00346247	LOC285830	0.36051	0.118717	0.241793	1.4571e-39	2.2683e-37
964	cg08861826	LDHA	0.473911	0.232122	0.24179	1.39924e-28	7.41054e-27
965	cg02527669	OBSL1	0.726875	0.48516	0.241715	2.14884e-22	6.34347e-21
966	cg01060026	PLXND1	0.271527	0.0298802	0.241647	9.8027e-69	3.09961e-65
967	cg17632937	HORMAD2	0.453623	0.212016	0.241607	1.32832e-46	4.32468e-44
968	cg18325389	#NA	0.752014	0.510487	0.241527	1.77351e-32	1.38151e-30
969	cg08764162	ZNF438	0.686084	0.44458	0.241504	1.28688e-38	1.83425e-36
970	cg04577253	#NA	0.55087	0.30939	0.241481	1.01736e-22	3.10248e-21
971	cg26584339	XK	0.630915	0.389451	0.241464	1.69014e-19	3.81381e-18
972	cg02150674	PHYH	0.306165	0.0648418	0.241323	3.18695e-41	5.86973e-39
973	cg23928824	GALNTL1	0.518197	0.276978	0.241218	4.99245e-20	1.18593e-18
974	cg27189973	FAM38A	0.580104	0.338906	0.241198	1.88061e-25	7.42345e-24
975	cg18936744	AK7	0.514729	0.273593	0.241136	8.12714e-27	3.64449e-25
976	cg10837843	DUSP1	0.396325	0.1552	0.241125	1.18526e-43	2.79853e-41
977	cg19587226	PHYH	0.537219	0.296094	0.241125	1.62893e-37	2.07689e-35
978	cg01881474	#NA	0.787102	0.545981	0.241122	2.37677e-60	3.21719e-57
979	cg03596280	GAD2	0.549863	0.308753	0.24111	1.45712e-21	3.99587e-20
980	cg02608019	SYK	0.432778	0.1917	0.241078	1.18334e-19	2.71155e-18
981	cg13805400	GAS2L3	0.370601	0.129525	0.241077	3.93221e-59	4.58468e-56
982	cg00716257	JDP2	0.633346	0.392303	0.241043	2.65974e-28	1.37258e-26
983	cg19567866	SPOCK1	0.801884	0.560861	0.241022	3.70188e-40	6.09907e-38
984	cg02828687	C21orf29	0.865327	0.624323	0.241003	5.42245e-36	6.02537e-34
985	cg07217075	BFSP1	0.309807	0.0688141	0.240993	5.37157e-53	3.37002e-50
986	cg26957187	CALN1	0.73755	0.49674	0.24081	7.79639e-25	2.90162e-23
987	cg26353448	OR2T4	0.810496	0.569703	0.240793	6.53523e-25	2.45002e-23
988	cg23352695	NF1	0.72962	0.488856	0.240765	3.40831e-29	1.91954e-27
989	cg10608256	#NA	0.488838	0.2482	0.240638	4.78367e-21	1.25315e-19
990	cg21396456	FAM198A	0.612207	0.37158	0.240627	1.09247e-20	2.76299e-19
991	cg26511997	CDH15	0.343065	0.102484	0.240582	2.69176e-39	4.08101e-37
992	cg26155556	GREM2	0.837887	0.597317	0.24057	3.34557e-45	9.27305e-43
993	cg01945562	PLOD2	0.289238	0.0486781	0.24056	5.01553e-56	4.28162e-53
994	cg14382719	#NA	0.758582	0.518112	0.24047	2.25022e-33	1.93389e-31
995	cg25539045	FOXI2	0.368921	0.128466	0.240455	8.91985e-33	7.18625e-31
996	cg03780132	#NA	0.387404	0.147153	0.24025	5.86382e-39	8.62872e-37
997	cg21416682	#NA	0.616038	0.375829	0.240209	1.58785e-24	5.73674e-23
998	cg26529911	TLL1	0.555013	0.314871	0.240142	9.65764e-21	2.45557e-19
999	cg19044229	MAP3K11	0.699687	0.459579	0.240108	1.40069e-40	2.41229e-38
1000	cg13191049	SYNM	0.35668	0.116595	0.240085	9.12355e-41	1.60057e-38
1001	cg11516606	TDRD7	0.422873	0.182831	0.240041	5.94013e-39	8.73451e-37
1002	cg07703401	HBQ1	0.519159	0.279152	0.240007	5.3571e-32	3.99659e-30
1003	cg01692233	#NA	0.561924	0.32192	0.240004	4.92285e-31	3.32381e-29
1004	cg04204669	TH	0.78745	0.547452	0.239998	1.3104e-51	7.1637e-49
1005	cg24602369	PDZRN3	0.762386	0.522422	0.239964	6.73062e-42	1.32947e-39
1006	cg12696259	POLE4	0.307275	0.0673466	0.239929	1.23143e-49	5.5562e-47
1007	cg10601972	CAND2	0.312978	0.0730506	0.239927	7.63313e-43	1.66317e-40
1008	cg18729886	PRKCH	0.288058	0.0481539	0.239904	3.87538e-50	1.83004e-47
1009	cg19734013	#NA	0.867158	0.627261	0.239897	8.18737e-36	8.95671e-34
1010	cg17143518	CABLES1	0.375575	0.135868	0.239708	1.20914e-53	8.01868e-51
1011	cg12592716	CUL1	0.756507	0.516832	0.239676	3.17161e-33	2.68145e-31
1012	cg16968885	COL11A1	0.537582	0.297989	0.239593	5.15474e-43	1.13885e-40
1013	cg27409650	CARD10	0.315927	0.0763349	0.239593	1.28462e-45	3.72248e-43
1014	cg20265043	IGF2BP3	0.494081	0.254634	0.239447	1.59618e-30	1.02218e-28
1015	cg11859594	CYTH1	0.730749	0.491375	0.239374	2.72791e-40	4.57062e-38
1016	cg26083396	IMPDH1	0.274757	0.0354171	0.23934	1.00309e-68	3.1466e-65
1017	cg24804544	GRID2IP	0.750436	0.511121	0.239315	2.28442e-16	3.81881e-15
1018	cg12296326	LOC285830	0.464659	0.225408	0.239251	1.17229e-23	3.90616e-22
1019	cg24389606	#NA	0.371569	0.132344	0.239225	3.67793e-43	8.25031e-41
1020	cg02138756	NINJ2	0.593925	0.354753	0.239172	1.962e-32	1.52174e-30
1021	cg15862215	OTX1	0.464142	0.225013	0.239129	1.82933e-20	4.52864e-19
1022	cg03538436	NOS1	0.463221	0.224202	0.239019	4.38565e-32	3.29674e-30
1023	cg21158501	#NA	0.518693	0.279692	0.239001	3.57731e-38	4.8572e-36
1024	cg23454038	FOXD1	0.31955	0.080588	0.238962	1.13761e-65	2.69245e-62
1025	cg02168857	EPHA7	0.285662	0.0468364	0.238826	3.84143e-85	8.43515e-81
1026	cg21628504	#NA	0.431883	0.19306	0.238823	2.28218e-44	5.84595e-42
1027	cg04492943	#NA	0.670336	0.431534	0.238802	2.47216e-38	3.40817e-36
1028	cg04521957	SKAP2	0.597813	0.359025	0.238789	5.5719e-18	1.08702e-16
1029	cg07963234	CRMP1	0.314015	0.0752272	0.238788	8.42043e-44	2.02075e-41
1030	cg07986525	NFE2L3	0.47132	0.232567	0.238753	1.62107e-38	2.28261e-36
1031	cg00115040	#NA	0.303629	0.0650179	0.238611	5.36143e-54	3.7374e-51
1032	cg03552359	#NA	0.438544	0.199951	0.238593	8.87467e-27	3.96173e-25
1033	cg07581395	#NA	0.470407	0.231948	0.238458	2.69176e-39	4.08101e-37
1034	cg21716444	CARD10	0.405795	0.167352	0.238444	1.79654e-27	8.61857e-26
1035	cg17825572	#NA	0.441684	0.20325	0.238434	4.16833e-19	9.03997e-18
1036	cg26938272	SIM2	0.442637	0.204253	0.238384	3.87221e-30	2.3858e-28
1037	cg26735846	HMX3	0.422923	0.184543	0.238379	3.79401e-34	3.52097e-32
1038	cg02435495	HNF1B	0.523321	0.28509	0.238231	1.55567e-17	2.90504e-16
1039	cg02445447	FHL2	0.410934	0.172779	0.238155	1.43815e-39	2.24055e-37
1040	cg19091447	FAM83D	0.34844	0.110292	0.238148	3.81434e-52	2.18179e-49
1041	cg25506127	CLK3	0.334399	0.0963756	0.238024	7.08665e-37	8.58149e-35
1042	cg10049708	JAKMIP1	0.435156	0.197151	0.238005	5.98422e-31	4.00824e-29
1043	cg05181795	#NA	0.833805	0.595807	0.237997	1.02121e-60	1.47311e-57
1044	cg06268694	CELSR1	0.428283	0.190286	0.237997	1.36372e-25	5.4517e-24
1045	cg04966297	LATS2	0.334898	0.0969067	0.237991	2.88893e-45	8.06961e-43
1046	cg18940830	#NA	0.624569	0.386579	0.237989	2.25687e-21	6.08934e-20
1047	cg06794581	#NA	0.582251	0.344278	0.237973	5.17954e-50	2.40849e-47
1048	cg25432336	RHOB	0.390867	0.152953	0.237915	3.3578e-23	1.07107e-21
1049	cg06829830	RASGRF2	0.540887	0.303056	0.237831	1.11752e-25	4.50806e-24
1050	cg14551002	DOC2B	0.496495	0.258671	0.237824	5.11136e-24	1.76365e-22
1051	cg24342409	ST8SIA2	0.412194	0.174419	0.237775	4.5134e-21	1.18557e-19
1052	cg26164440	CSRNP1	0.443726	0.205969	0.237757	8.63914e-35	8.5259e-33
1053	cg10658666	OTX1	0.51903	0.281308	0.237723	5.14131e-31	3.46303e-29
1054	cg03011500	CGN	0.38995	0.1523	0.237649	3.67039e-31	2.50817e-29
1055	cg07435294	OVOL1	0.335907	0.098276	0.237631	1.40113e-37	1.79455e-35
1056	cg12421755	ONECUT1	0.515172	0.277553	0.237619	1.26955e-18	2.62593e-17
1057	cg14835517	#NA	0.623183	0.385581	0.237602	2.01723e-20	4.97572e-19
1058	cg11931949	TMEM87B	0.463799	0.226214	0.237585	1.17769e-26	5.19569e-25
1059	cg25599475	#NA	0.43889	0.201313	0.237577	1.4481e-31	1.03333e-29
1060	cg00927554	USP44	0.701897	0.46437	0.237527	1.3969e-21	3.8366e-20
1061	cg26823505	CLPS	0.811167	0.573729	0.237438	7.58343e-54	5.17677e-51
1062	cg13985784	TUSC1	0.371082	0.133669	0.237413	1.16138e-40	2.02219e-38
1063	cg26322248	ISM1	0.288378	0.0510544	0.237324	3.75093e-52	2.14863e-49
1064	cg13482233	HEPH	0.767762	0.530489	0.237273	2.86405e-27	1.34508e-25
1065	cg10775273	CRYBA2	0.589085	0.35195	0.237135	9.50004e-21	2.4169e-19
1066	cg05873285	AIM1	0.386731	0.149733	0.236997	7.22645e-27	3.26019e-25
1067	cg07737781	MLXIPL	0.359167	0.122203	0.236964	6.1554e-53	3.82535e-50
1068	cg21070161	TMEM132E	0.619439	0.382597	0.236842	3.51882e-30	2.17621e-28
1069	cg15457058	FOXE3	0.319226	0.0823941	0.236832	1.41402e-36	1.66287e-34
1070	cg14108909	#NA	0.693989	0.457221	0.236767	4.68675e-36	5.24472e-34
1071	cg19442493	HRNBP3	0.74956	0.512802	0.236758	1.64322e-43	3.81153e-41
1072	cg22531889	PHTF1	0.352525	0.115811	0.236715	1.17486e-31	8.47688e-30
1073	cg07881061	CMTM7	0.344935	0.108224	0.236712	3.26847e-48	1.2518e-45
1074	cg03774514	FOXA2	0.369238	0.132577	0.236661	3.18555e-31	2.19392e-29
1075	cg19586661	#NA	0.467929	0.231271	0.236658	1.01281e-21	2.81772e-20
1076	cg25670330	FOXL2	0.500019	0.263368	0.236651	7.63512e-20	1.78198e-18
1077	cg00940786	ARSG	0.473271	0.236764	0.236507	9.04231e-21	2.30564e-19
1078	cg24189559	CAND2	0.378853	0.142364	0.236489	3.49652e-34	3.26021e-32
1079	cg03846767	TP73	0.851427	0.61495	0.236477	2.44346e-69	8.32568e-66
1080	cg10778288	#NA	0.465243	0.228766	0.236476	8.74904e-39	1.26484e-36
1081	cg09935282	VAX1	0.309864	0.0733892	0.236474	2.09242e-41	3.92142e-39
1082	cg12978433	CYP24A1	0.304166	0.0677219	0.236445	1.09023e-53	7.27897e-51
1083	cg13888838	NHEJ1	0.404714	0.168447	0.236267	2.59403e-27	1.22393e-25
1084	cg17382198	STL	0.397101	0.160835	0.236265	2.86405e-27	1.34508e-25
1085	cg18534176	FABP5L3	0.3865	0.150311	0.236189	2.17497e-75	1.56301e-71
1086	cg04460771	#NA	0.547717	0.311564	0.236154	6.92315e-18	1.33638e-16
1087	cg23164938	ESR1	0.542281	0.30617	0.236112	1.73926e-21	4.73901e-20
1088	cg07035503	NEUROG1	0.358889	0.122791	0.236098	4.03095e-22	1.15914e-20
1089	cg27278843	#NA	0.729495	0.493491	0.236004	2.2457e-31	1.57239e-29
1090	cg00003298	LHX5	0.716925	0.480937	0.235989	4.65721e-23	1.46674e-21
1091	cg19647755	#NA	0.701134	0.465207	0.235927	1.47207e-27	7.10511e-26
1092	cg15642209	ARSG	0.540676	0.304833	0.235843	1.50741e-65	3.48423e-62
1093	cg16265553	ITPKB	0.626535	0.390707	0.235828	2.80533e-50	1.33752e-47
1094	cg21235151	#NA	0.499975	0.264169	0.235806	5.30233e-22	1.50914e-20
1095	cg14289461	LAMA4	0.617853	0.382126	0.235727	9.06675e-26	3.68119e-24
1096	cg02162202	#NA	0.63816	0.402462	0.235698	1.18966e-21	3.28773e-20
1097	cg18006626	#NA	0.55273	0.317043	0.235687	8.72181e-32	6.35798e-30
1098	cg21475544	GPR19	0.345629	0.109989	0.23564	2.37262e-27	1.1239e-25
1099	cg27649073	PITX3	0.451565	0.215963	0.235601	2.41032e-33	2.06387e-31
1100	cg11251499	REST	0.305074	0.0694992	0.235575	1.07833e-80	1.37487e-76
1101	cg09053680	UTF1	0.271521	0.0360436	0.235478	3.70711e-45	1.02178e-42
1102	cg18652900	PGLYRP2	0.416773	0.181312	0.235461	8.88564e-20	2.05997e-18
1103	cg06577045	POPDC3	0.305909	0.070517	0.235392	1.3628e-36	1.60646e-34
1104	cg17559156	SLC43A1	0.758138	0.522768	0.23537	5.26669e-45	1.42775e-42
1105	cg06740710	PIAS1	0.50791	0.272543	0.235367	8.7762e-19	1.84324e-17
1106	cg13802013	#NA	0.546072	0.310765	0.235307	5.71081e-27	2.60136e-25
1107	cg01952088	PTGER4	0.305571	0.0704486	0.235122	2.50915e-68	7.45669e-65
1108	cg11482794	TGFBI	0.487923	0.252887	0.235036	1.13094e-23	3.77505e-22
1109	cg14670974	C5orf52	0.31387	0.0788351	0.235035	3.81216e-38	5.14602e-36
1110	cg12019614	DOCK6	0.882331	0.647358	0.234973	1.08127e-23	3.61657e-22
1111	cg17976121	#NA	0.637378	0.402433	0.234945	5.15214e-39	7.61835e-37
1112	cg03933279	GPR19	0.518884	0.283947	0.234937	9.02789e-30	5.38445e-28
1113	cg12466037	FAM53B	0.723081	0.488162	0.23492	1.58188e-28	8.33763e-27
1114	cg09340741	CHST7	0.430696	0.195813	0.234883	2.12725e-27	1.01228e-25
1115	cg00844376	MARVELD1	0.530105	0.295276	0.234829	4.03634e-24	1.40536e-22
1116	cg08124446	#NA	0.630762	0.396003	0.234759	5.11214e-21	1.33389e-19
1117	cg20639658	C2CD4A	0.562862	0.328116	0.234746	1.24829e-23	4.15099e-22
1118	cg02196294	KCNK5	0.356173	0.121436	0.234737	3.33648e-30	2.06894e-28
1119	cg14173969	CD300C	0.860975	0.62627	0.234705	7.74399e-76	5.88617e-72
1120	cg19295951	DUOX1	0.601104	0.366449	0.234655	1.12895e-20	2.84995e-19
1121	cg14588003	#NA	0.642865	0.408225	0.234641	2.96148e-33	2.5124e-31
1122	cg15993383	ADCY5	0.488884	0.254271	0.234613	3.96357e-24	1.38124e-22
1123	cg00250879	ARHGEF6	0.549846	0.315239	0.234607	9.04981e-27	4.03535e-25
1124	cg00580978	LOC283392	0.428688	0.194094	0.234595	4.8739e-26	2.03015e-24
1125	cg00966974	RGS16	0.38745	0.152901	0.234549	5.08587e-39	7.52598e-37
1126	cg23032674	COL9A1	0.441809	0.207305	0.234504	4.00726e-27	1.85508e-25
1127	cg21056992	ANKLE1	0.440509	0.206162	0.234347	6.28246e-28	3.14401e-26
1128	cg25052176	WNK3	0.634807	0.400516	0.234291	4.62813e-17	8.26675e-16
1129	cg08060857	#NA	0.626234	0.39195	0.234284	1.8546e-30	1.17926e-28
1130	cg07439128	KCNQ1DN	0.574384	0.340102	0.234282	5.98103e-30	3.62577e-28
1131	cg17215863	RALYL	0.534264	0.299984	0.23428	2.9213e-27	1.37082e-25
1132	cg19906926	KLHL5	0.603643	0.369381	0.234262	2.14604e-21	5.80101e-20
1133	cg09970023	SIX4	0.653358	0.419146	0.234212	8.56345e-26	3.48759e-24
1134	cg16877924	NOTO	0.715962	0.481816	0.234146	1.71111e-18	3.49535e-17
1135	cg12877723	PENK	0.587323	0.353266	0.234058	6.13117e-22	1.73729e-20
1136	cg03623155	MESP2	0.561625	0.327569	0.234056	4.92027e-36	5.49361e-34
1137	cg25244722	#NA	0.537004	0.303073	0.233931	2.06945e-35	2.16963e-33
1138	cg25475603	FSTL4	0.348914	0.114988	0.233927	7.27425e-34	6.55977e-32
1139	cg10376598	LPAR2	0.512033	0.278192	0.233841	1.63445e-18	3.34568e-17
1140	cg22734397	NEUROG1	0.452565	0.218727	0.233837	3.78728e-24	1.32202e-22
1141	cg03730428	#NA	0.390428	0.156605	0.233823	4.46435e-31	3.02561e-29
1142	cg17118599	CABP1	0.461622	0.227926	0.233696	8.20702e-27	3.67864e-25
1143	cg24386135	#NA	0.777447	0.543761	0.233686	1.82624e-41	3.4504e-39
1144	cg13954457	FBLL1	0.416773	0.18311	0.233663	4.25012e-20	1.01631e-18
1145	cg26541003	WEE1	0.622163	0.388513	0.23365	1.11505e-17	2.10934e-16
1146	cg14353137	#NA	0.351035	0.117484	0.233551	7.35888e-33	5.97494e-31
1147	cg17871610	MYBPC2	0.553281	0.319762	0.23352	2.37769e-24	8.46116e-23
1148	cg26998044	PIK3R5	0.407543	0.174031	0.233512	2.34324e-29	1.34208e-27
1149	cg06464008	TLX1NB	0.595664	0.362225	0.233439	6.4683e-24	2.20911e-22
1150	cg17784403	EPHA7	0.291749	0.0583239	0.233425	1.94676e-74	1.22136e-70
1151	cg02490736	FOXF2	0.577575	0.344163	0.233412	7.44191e-27	3.35281e-25
1152	cg16550264	#NA	0.837772	0.604364	0.233408	1.70955e-44	4.4279e-42
1153	cg01180479	MAP3K11	0.615128	0.381888	0.233239	1.6495e-37	2.10243e-35
1154	cg04765098	#NA	0.67532	0.442088	0.233232	1.471e-25	5.86515e-24
1155	cg01821058	MMP2	0.35419	0.120968	0.233222	3.75003e-34	3.48261e-32
1156	cg25533556	HTATIP2	0.435801	0.202584	0.233217	2.69888e-27	1.27113e-25
1157	cg10096145	RBM24	0.287347	0.0541352	0.233211	2.2211e-49	9.65774e-47
1158	cg08324703	DIP2C	0.773771	0.540596	0.233174	4.13367e-50	1.94504e-47
1159	cg18861547	HSPG2	0.713881	0.48074	0.233141	1.3093e-43	3.08035e-41
1160	cg14237975	#NA	0.266923	0.0338362	0.233086	3.61351e-68	1.05018e-64
1161	cg09488352	C6orf142	0.625071	0.392319	0.232752	1.65216e-31	1.17302e-29
1162	cg22691256	WBSCR17	0.668593	0.435847	0.232746	5.48894e-18	1.07152e-16
1163	cg03671371	#NA	0.675297	0.442603	0.232694	8.37918e-19	1.76454e-17
1164	cg27659049	#NA	0.576104	0.343482	0.232622	6.39435e-23	1.98708e-21
1165	cg23721586	TGFBR3	0.542041	0.309436	0.232605	1.25512e-31	9.02465e-30
1166	cg13865352	IMPACT	0.354728	0.122129	0.2326	1.20564e-25	4.84575e-24
1167	cg11007120	#NA	0.763603	0.531061	0.232543	1.00528e-30	6.5806e-29
1168	cg18452973	#NA	0.382283	0.149766	0.232517	9.08109e-48	3.31422e-45
1169	cg12203636	GAS2L3	0.293111	0.0605973	0.232514	4.21776e-52	2.40906e-49
1170	cg17191178	SHOX2	0.517754	0.285258	0.232496	5.31564e-23	1.66482e-21
1171	cg03628148	LDHA	0.554333	0.321859	0.232474	4.4642e-36	5.01414e-34
1172	cg14363981	EFNB2	0.635648	0.403213	0.232435	3.96794e-27	1.83731e-25
1173	cg05089059	IMPDH1	0.259549	0.0271478	0.232401	8.09566e-77	6.95611e-73
1174	cg08572513	KIRREL3	0.60796	0.375564	0.232396	2.33844e-18	4.7212e-17
1175	cg27569300	SYNM	0.731992	0.4996	0.232393	2.01617e-24	7.21755e-23
1176	cg11181726	#NA	0.760665	0.528291	0.232374	3.00207e-32	2.29111e-30
1177	cg16118529	FAM78B	0.315866	0.0836025	0.232263	8.02005e-51	4.03298e-48
1178	cg13641920	C9orf47	0.719724	0.487538	0.232186	7.48068e-29	4.0676e-27
1179	cg06738602	PTGER2	0.575266	0.343167	0.232099	2.08613e-25	8.19789e-24
1180	cg23402821	#NA	0.333748	0.10165	0.232099	8.76341e-41	1.53944e-38
1181	cg24570303	#NA	0.514759	0.2827	0.232058	7.81925e-24	2.65011e-22
1182	cg10168086	#NA	0.698964	0.467126	0.231838	2.10223e-18	4.25974e-17
1183	cg21515898	LEF1	0.359915	0.128098	0.231816	3.72579e-39	5.57177e-37
1184	cg19866811	#NA	0.774239	0.542439	0.2318	1.12104e-39	1.7653e-37
1185	cg26221971	PLLP	0.307854	0.0760766	0.231777	1.5879e-68	4.86527e-65
1186	cg07816247	TMEM51	0.654004	0.42226	0.231744	1.15612e-44	3.03829e-42
1187	cg15173134	SLC18A2	0.299104	0.0673696	0.231734	5.25614e-34	4.81011e-32
1188	cg06495631	ADAMTS2	0.500709	0.268987	0.231722	2.37834e-28	1.23316e-26
1189	cg14771954	MATN3	0.423774	0.19207	0.231705	5.22675e-25	1.97559e-23
1190	cg02760031	TCF15	0.516325	0.284631	0.231694	5.37703e-29	2.96992e-27
1191	cg23982858	USP44	0.424262	0.192593	0.231669	9.93381e-36	1.07571e-33
1192	cg05671070	FLJ45983	0.339601	0.108012	0.231589	1.63925e-39	2.54483e-37
1193	cg13939978	HOPX	0.486651	0.255107	0.231544	1.90818e-24	6.84522e-23
1194	cg18853935	#NA	0.307547	0.0764123	0.231135	1.69718e-50	8.27138e-48
1195	cg02094232	ST8SIA2	0.459308	0.228211	0.231097	2.43927e-23	7.89294e-22
1196	cg24065270	FGF1	0.450825	0.219799	0.231025	1.01002e-32	8.08777e-31
1197	cg18473521	HOXC4	0.789197	0.558246	0.230951	1.67666e-32	1.30942e-30
1198	cg09488203	GPR120	0.418235	0.187289	0.230945	9.82834e-25	3.6234e-23
1199	cg19187564	CEACAM4	0.612879	0.381934	0.230945	8.68368e-38	1.12976e-35
1200	cg20942931	#NA	0.814645	0.583712	0.230934	1.02778e-46	3.39656e-44
1201	cg01194712	C14orf159	0.376738	0.145837	0.230901	9.57566e-40	1.51512e-37
1202	cg18226098	KISS1R	0.508058	0.277173	0.230885	6.38606e-31	4.26511e-29
1203	cg09704223	SEPX1	0.391321	0.160451	0.230869	1.83409e-23	5.99854e-22
1204	cg19003797	#NA	0.402272	0.171456	0.230816	3.73991e-27	1.73579e-25
1205	cg04060366	#NA	0.439143	0.208349	0.230794	2.58856e-37	3.25112e-35
1206	cg21208686	COL5A1	0.858564	0.62783	0.230734	5.62932e-42	1.12203e-39
1207	cg25303150	PWWP2B	0.717467	0.486787	0.23068	2.64249e-36	3.02913e-34
1208	cg11054631	LOC283392	0.694711	0.464048	0.230663	1.38041e-22	4.15321e-21
1209	cg24033330	MAFB	0.321214	0.0905701	0.230644	2.70261e-33	2.30316e-31
1210	cg25738958	LOXL1	0.592679	0.362037	0.230641	2.1355e-20	5.254e-19
1211	cg10195763	#NA	0.399186	0.168577	0.230609	2.9162e-29	1.65275e-27
1212	cg03893271	WBSCR17	0.369155	0.138556	0.230599	9.38691e-47	3.12042e-44
1213	cg23938213	FOXO1	0.291342	0.0607854	0.230557	9.84368e-50	4.49794e-47
1214	cg04913057	ETNK2	0.485565	0.255035	0.23053	1.44336e-35	1.53564e-33
1215	cg23002268	DUSP1	0.492286	0.261771	0.230515	2.67507e-31	1.85952e-29
1216	cg16896847	MAFA	0.320347	0.0899198	0.230427	2.62789e-29	1.49729e-27
1217	cg24848602	RGS16	0.53567	0.305268	0.230402	5.25614e-34	4.81011e-32
1218	cg22994198	ADAMTSL5	0.659958	0.429595	0.230363	1.33837e-15	2.06992e-14
1219	cg13125627	C8orf4	0.765289	0.534951	0.230338	4.43472e-32	3.33236e-30
1220	cg14747563	NEUROG1	0.403595	0.173262	0.230333	5.80482e-23	1.81043e-21
1221	cg25149396	FAM129A	0.422252	0.191945	0.230307	4.0898e-35	4.15765e-33
1222	cg05597349	TLX1NB	0.460395	0.230099	0.230296	1.88061e-25	7.42345e-24
1223	cg14696396	TM6SF1	0.315473	0.0852282	0.230245	1.67583e-45	4.79285e-43
1224	cg07861180	#NA	0.614215	0.384005	0.23021	1.35115e-16	2.30847e-15
1225	cg26246928	NPR1	0.344583	0.114374	0.230209	1.64745e-35	1.74199e-33
1226	cg00049729	#NA	0.671975	0.441793	0.230182	2.07669e-33	1.79334e-31
1227	cg11579421	PWWP2B	0.743562	0.513454	0.230108	9.21166e-39	1.32977e-36
1228	cg17599809	TLR5	0.322671	0.0926352	0.230035	2.29518e-34	2.18175e-32
1229	cg12451676	CAST	0.329272	0.0992472	0.230025	6.88873e-29	3.75969e-27
1230	cg07045241	EBF3	0.312081	0.0820667	0.230014	3.32756e-31	2.28614e-29
1231	cg13331940	MYO1E	0.366434	0.136426	0.230008	1.63225e-25	6.48453e-24
1232	cg01231141	ADAMTS2	0.354569	0.124572	0.229997	3.7762e-17	6.8013e-16
1233	cg18514820	VIM	0.40314	0.173256	0.229883	7.61925e-34	6.85212e-32
1234	cg13629887	#NA	0.313789	0.0839499	0.229839	3.22048e-31	2.21566e-29
1235	cg17824391	PRELID2	0.3716	0.141823	0.229777	2.00418e-27	9.56126e-26
1236	cg03932723	HRASLS5	0.349089	0.119386	0.229703	2.67252e-34	2.52164e-32
1237	cg05355225	CA3	0.72456	0.494863	0.229697	7.91706e-22	2.22261e-20
1238	cg01642901	SH3RF1	0.866399	0.636876	0.229523	2.93462e-34	2.75775e-32
1239	cg13914004	ST6GALNAC6	0.438259	0.208738	0.229521	2.14363e-55	1.73266e-52
1240	cg16682899	#NA	0.808654	0.57917	0.229483	5.57057e-34	5.08609e-32
1241	cg09614415	FOXI2	0.431455	0.20199	0.229465	2.29487e-29	1.3157e-27
1242	cg25332298	ELAVL3	0.313475	0.0840133	0.229461	2.83435e-60	3.81046e-57
1243	cg13777668	ACTN1	0.765215	0.535779	0.229437	9.96327e-57	9.1581e-54
1244	cg05290058	KCNQ1DN	0.342792	0.11341	0.229382	7.66372e-27	3.4492e-25
1245	cg21686379	COL9A3	0.481447	0.252084	0.229363	3.02628e-39	4.56193e-37
1246	cg20807254	#NA	0.670582	0.441265	0.229318	2.91798e-38	3.99353e-36
1247	cg00292135	C7orf13	0.422579	0.193284	0.229295	1.03831e-30	6.78782e-29
1248	cg05560435	#NA	0.331205	0.10192	0.229285	1.41402e-36	1.66287e-34
1249	cg17093995	VWC2	0.285331	0.0560882	0.229243	6.74813e-29	3.68601e-27
1250	cg21473814	CRTC1	0.637556	0.408318	0.229238	2.76797e-34	2.60797e-32
1251	cg00537837	#NA	0.512524	0.283295	0.22923	2.48536e-26	1.06521e-24
1252	cg24908814	FSTL4	0.272148	0.0429424	0.229206	1.82954e-40	3.11022e-38
1253	cg11598403	MBP	0.59069	0.361545	0.229144	4.59992e-27	2.11803e-25
1254	cg22008625	SOX7	0.407841	0.178742	0.2291	6.78278e-25	2.53897e-23
1255	cg27382568	#NA	0.537227	0.308135	0.229093	2.69007e-22	7.86604e-21
1256	cg11485704	#NA	0.540644	0.311561	0.229083	1.18321e-17	2.2341e-16
1257	cg20810478	TRIM58	0.398135	0.169067	0.229068	2.40265e-28	1.24462e-26
1258	cg11924260	#NA	0.625897	0.396843	0.229055	4.71359e-31	3.1896e-29
1259	cg04812509	RNLS	0.576667	0.347748	0.228919	1.07209e-22	3.26234e-21
1260	cg12173661	FAM181A	0.782613	0.553704	0.228909	6.32939e-34	5.7431e-32
1261	cg00645339	LOC145663	0.372816	0.143948	0.228867	6.74086e-28	3.36362e-26
1262	cg17535691	TLX1NB	0.649922	0.421113	0.228809	4.11883e-21	1.08546e-19
1263	cg16438182	RPTOR	0.589519	0.360755	0.228763	4.82535e-37	5.92488e-35
1264	cg01437135	ABCA4	0.701386	0.47264	0.228747	7.83747e-28	3.88824e-26
1265	cg09836531	#NA	0.352212	0.123493	0.228719	2.27022e-41	4.23856e-39
1266	cg12245706	DYSF	0.815383	0.586668	0.228715	1.67684e-19	3.78423e-18
1267	cg22513169	RAB11FIP1	0.408975	0.180316	0.228659	2.00033e-28	1.04415e-26
1268	cg02378847	ISLR2	0.390223	0.161601	0.228622	9.67427e-29	5.20239e-27
1269	cg11256956	#NA	0.723351	0.494808	0.228543	4.73086e-38	6.31713e-36
1270	cg04055345	ABLIM1	0.779468	0.550929	0.228539	4.76506e-31	3.22223e-29
1271	cg17064051	HSPA12B	0.436282	0.207787	0.228495	4.64379e-20	1.10676e-18
1272	cg02661079	CDH22	0.329074	0.10063	0.228444	2.2312e-17	4.10578e-16
1273	cg20090162	TTC7A	0.663104	0.434759	0.228345	1.43247e-32	1.12785e-30
1274	cg24714497	ELAVL3	0.432282	0.203942	0.228339	1.45494e-37	1.86105e-35
1275	cg15032098	UCHL1	0.506279	0.278069	0.22821	1.55911e-22	4.66529e-21
1276	cg10530851	NKX2-8	0.321127	0.0929299	0.228197	7.15601e-27	3.22989e-25
1277	cg25132467	#NA	0.578044	0.349878	0.228167	3.98466e-20	9.56188e-19
1278	cg20278269	LRP5	0.781062	0.552945	0.228118	5.71326e-48	2.12234e-45
1279	cg06441106	TUFT1	0.553266	0.325151	0.228115	2.21255e-43	5.07257e-41
1280	cg00346326	#NA	0.356814	0.128719	0.228094	5.48869e-36	6.09726e-34
1281	cg19411146	ESR1	0.47366	0.245586	0.228074	5.39378e-22	1.53484e-20
1282	cg19414711	SND1	0.745874	0.517813	0.228061	3.90341e-40	6.41507e-38
1283	cg02668843	PTRF	0.817499	0.589534	0.227965	1.96854e-20	4.85927e-19
1284	cg10284771	#NA	0.548406	0.320489	0.227917	6.74086e-28	3.36362e-26
1285	cg23324086	BCL11B	0.52808	0.300166	0.227914	2.37769e-24	8.46116e-23
1286	cg21779611	SALL3	0.344886	0.116975	0.227912	7.55395e-32	5.54138e-30
1287	cg12340503	#NA	0.755528	0.527673	0.227855	1.21991e-36	1.44492e-34
1288	cg03593280	FLJ36031	0.583798	0.355978	0.227819	9.29747e-25	3.43859e-23
1289	cg05839235	NPR3	0.367871	0.140088	0.227782	1.41887e-47	5.08439e-45
1290	cg11509907	ARL4C	0.298305	0.0706032	0.227702	1.89204e-55	1.53558e-52
1291	cg03432338	FAM89A	0.745107	0.517462	0.227646	1.42983e-25	5.70616e-24
1292	cg19622358	FAH	0.469107	0.241464	0.227643	8.76733e-22	2.45087e-20
1293	cg11704780	MAN2A1	0.305705	0.0780701	0.227635	1.4964e-35	1.58907e-33
1294	cg16142707	LEKR1	0.258912	0.031287	0.227625	9.41214e-53	5.70575e-50
1295	cg15389338	PPFIBP2	0.668645	0.44103	0.227615	9.88295e-24	3.31909e-22
1296	cg01749347	TFR2	0.34464	0.117062	0.227578	9.15513e-43	1.9806e-40
1297	cg21857346	C8orf4	0.666928	0.439403	0.227525	3.26001e-34	3.04902e-32
1298	cg10836392	SULT4A1	0.382527	0.155013	0.227514	8.69765e-36	9.48082e-34
1299	cg11072298	SLC24A6	0.524625	0.297126	0.2275	9.15343e-26	3.71523e-24
1300	cg17839399	ETNK1	0.726816	0.499349	0.227467	2.72472e-20	6.64044e-19
1301	cg22976224	SIM2	0.402564	0.175135	0.227429	2.372e-19	5.27622e-18
1302	cg26546537	HAS2	0.381359	0.153942	0.227417	9.5754e-29	5.15273e-27
1303	cg25209842	FGF8	0.520711	0.293363	0.227348	2.81931e-19	6.22636e-18
1304	cg23049291	LMX1A	0.665763	0.438448	0.227315	4.30257e-26	1.80377e-24
1305	cg25575065	ARSA	0.578213	0.35092	0.227293	1.68747e-26	7.33017e-25
1306	cg00289546	ACADL	0.393545	0.166291	0.227255	8.28768e-27	3.71185e-25
1307	cg01269620	PDE10A	0.279635	0.0524056	0.22723	1.99256e-60	2.74411e-57
1308	cg03220633	FAM172A	0.502954	0.275757	0.227197	9.82796e-18	1.86845e-16
1309	cg18049676	N4BP3	0.448725	0.221572	0.227153	1.12895e-20	2.84995e-19
1310	cg20246863	#NA	0.498369	0.271241	0.227128	2.29705e-30	1.44941e-28
1311	cg15028052	UCKL1	0.621249	0.394155	0.227094	2.00506e-22	5.94078e-21
1312	cg03417559	#NA	0.735491	0.508509	0.226983	1.59202e-26	6.93385e-25
1313	cg15724773	ELOVL3	0.385165	0.158345	0.22682	5.29793e-32	3.95469e-30
1314	cg20019985	#NA	0.476282	0.249531	0.226752	3.16066e-28	1.62072e-26
1315	cg08161922	CACNA1C	0.753087	0.526342	0.226746	5.7096e-17	1.01166e-15
1316	cg13535903	#NA	0.69064	0.463935	0.226704	2.61235e-46	8.14941e-44
1317	cg05429448	LOC152225	0.603383	0.37671	0.226673	3.01555e-24	1.06182e-22
1318	cg17307442	EMX2	0.305186	0.0785167	0.22667	1.18031e-41	2.27904e-39
1319	cg15091337	POLE4	0.391552	0.164952	0.2266	2.95541e-38	4.03916e-36
1320	cg22826718	VGLL4	0.522529	0.295954	0.226575	3.89044e-27	1.8029e-25
1321	cg09792557	PPFIBP2	0.312439	0.0858815	0.226558	4.93533e-50	2.30578e-47
1322	cg21697851	SIM2	0.583481	0.35699	0.22649	1.50257e-24	5.44204e-23
1323	cg02512920	#NA	0.799302	0.572836	0.226466	8.70289e-27	3.88768e-25
1324	cg19653594	SPTBN4	0.6492	0.422789	0.226412	2.93089e-20	7.12094e-19
1325	cg11029301	IRAK2	0.349796	0.123516	0.22628	5.68085e-26	2.35288e-24
1326	cg14362630	#NA	0.311149	0.0849473	0.226202	1.36886e-34	1.32706e-32
1327	cg22166290	BCL11A	0.485319	0.259148	0.226171	4.32583e-28	2.19203e-26
1328	cg26182487	ABLIM3	0.48299	0.256826	0.226163	1.24105e-21	3.42689e-20
1329	cg27086014	SIGLEC12	0.782497	0.556356	0.226141	6.94473e-34	6.2755e-32
1330	cg13412866	CABLES1	0.341251	0.115143	0.226108	1.40111e-31	1.00124e-29
1331	cg01972751	OLIG3	0.521809	0.295736	0.226074	6.30851e-16	1.0092e-14
1332	cg02903907	KIAA1383	0.416141	0.190103	0.226038	1.24137e-31	8.93233e-30
1333	cg27576946	TRIM65	0.418577	0.192551	0.226026	7.31114e-30	4.39235e-28
1334	cg14314071	PMP22	0.449726	0.223769	0.225957	2.9467e-29	1.66908e-27
1335	cg17111837	NCRNA00176	0.527759	0.301808	0.225951	1.20002e-28	6.39833e-27
1336	cg23404711	FOS	0.512768	0.286902	0.225866	1.32832e-46	4.32468e-44
1337	cg05065669	#NA	0.353231	0.127405	0.225827	2.68739e-37	3.36776e-35
1338	cg21800232	ANKRD34B	0.41734	0.191607	0.225733	2.46229e-34	2.3333e-32
1339	cg03335216	ERRFI1	0.374893	0.149194	0.225699	1.39795e-54	1.02703e-51
1340	cg07231955	#NA	0.412078	0.18638	0.225698	1.6841e-30	1.07639e-28
1341	cg19581424	EML4	0.418276	0.192617	0.225659	1.53982e-34	1.48624e-32
1342	cg22229594	PMP22	0.437502	0.211865	0.225637	3.14776e-34	2.94962e-32
1343	cg10943249	#NA	0.605056	0.379451	0.225605	9.75516e-18	1.85514e-16
1344	cg02557432	COL9A3	0.314585	0.0890619	0.225523	1.38975e-46	4.50983e-44
1345	cg26515460	RSPO4	0.587498	0.361977	0.225521	4.53299e-20	1.08173e-18
1346	cg16965605	HMGA2	0.870924	0.64542	0.225504	1.82954e-40	3.11022e-38
1347	cg20268893	NCK2	0.517897	0.292439	0.225459	1.02738e-27	5.04188e-26
1348	cg05563558	#NA	0.717531	0.492089	0.225442	1.3628e-36	1.60646e-34
1349	cg17983217	DDAH2	0.34457	0.119217	0.225354	4.63649e-32	3.47737e-30
1350	cg05674444	C21orf99	0.599497	0.374164	0.225333	1.55884e-29	9.09149e-28
1351	cg05360158	HTR7P	0.331401	0.106093	0.225308	1.18526e-43	2.79853e-41
1352	cg15473186	CACNA1D	0.643302	0.418041	0.225261	1.22176e-18	2.53173e-17
1353	cg02925039	ADAMTS20	0.450401	0.225179	0.225222	7.87049e-41	1.39124e-38
1354	cg00012992	PRKCH	0.266175	0.0409781	0.225197	7.29636e-53	4.47808e-50
1355	cg05005385	#NA	0.433603	0.208466	0.225136	4.62022e-33	3.83966e-31
1356	cg00447970	RAB11FIP4	0.567345	0.342279	0.225066	9.05578e-18	1.72854e-16
1357	cg00501876	CSRNP1	0.609034	0.383995	0.22504	5.67018e-37	6.91496e-35
1358	cg24498031	PAK6	0.331747	0.106709	0.225039	7.43053e-31	4.93268e-29
1359	cg15575222	RAD21L1	0.310957	0.0859617	0.224995	5.10295e-36	5.68312e-34
1360	cg00297584	NCRNA00173	0.348848	0.123895	0.224953	7.92284e-45	2.1116e-42
1361	cg15707833	#NA	0.278222	0.0532823	0.22494	1.45444e-33	1.27381e-31
1362	cg05391946	#NA	0.330363	0.105489	0.224873	2.33291e-35	2.43229e-33
1363	cg26842034	SCGBL	0.685397	0.460534	0.224863	3.91359e-30	2.40904e-28
1364	cg22163280	#NA	0.938456	0.713606	0.224849	1.35497e-58	1.46726e-55
1365	cg06804921	SLC6A5	0.534743	0.309904	0.224839	1.45564e-17	2.72493e-16
1366	cg27118876	SLCO3A1	0.338899	0.114218	0.224682	4.15106e-29	2.32033e-27
1367	cg16238918	PARD6G	0.434792	0.210118	0.224674	1.38899e-33	1.21891e-31
1368	cg25766425	ICA1	0.531199	0.306532	0.224668	9.46359e-22	2.63842e-20
1369	cg07146912	PDZRN3	0.448167	0.223514	0.224653	5.90362e-34	5.37651e-32
1370	cg18141830	SLC35D3	0.654461	0.429815	0.224645	4.79685e-24	1.65962e-22
1371	cg02712145	CRHR2	0.510257	0.285641	0.224616	2.52882e-30	1.58855e-28
1372	cg02633036	SLCO3A1	0.842973	0.618394	0.224579	6.26128e-37	7.61e-35
1373	cg17328659	STUB1	0.702105	0.477591	0.224514	2.82912e-33	2.40527e-31
1374	cg03538731	TGIF1	0.444949	0.22047	0.224479	6.6164e-27	2.99523e-25
1375	cg12549411	B3GALT5	0.705593	0.481144	0.224449	3.67176e-30	2.2676e-28
1376	cg05991454	#NA	0.318866	0.09443	0.224436	1.01766e-35	1.10139e-33
1377	cg00231644	TUBB2A	0.595665	0.371276	0.224388	5.87495e-22	1.6672e-20
1378	cg25574761	B3GNT4	0.336408	0.112082	0.224326	5.4404e-47	1.84577e-44
1379	cg15490781	CRYBA2	0.34155	0.11726	0.22429	6.18056e-25	2.32278e-23
1380	cg18923221	CEBPD	0.2864	0.0621892	0.224211	3.24262e-47	1.11739e-44
1381	cg13151102	KCNJ4	0.274243	0.0500529	0.22419	3.82733e-89	1.37523e-84
1382	cg20119891	FIBIN	0.796228	0.572079	0.22415	1.64766e-23	5.41388e-22
1383	cg18668780	TLX1NB	0.305262	0.0811691	0.224093	1.32674e-35	1.41843e-33
1384	cg14189141	#NA	0.38832	0.164259	0.224061	2.1087e-26	9.09102e-25
1385	cg12685731	BCL11A	0.301516	0.0775006	0.224015	4.06754e-50	1.91849e-47
1386	cg11746813	HOXC4	0.528229	0.304245	0.223984	1.90543e-20	4.70759e-19
1387	cg24074177	CCKAR	0.839526	0.615686	0.22384	3.70188e-40	6.09907e-38
1388	cg15477247	#NA	0.723417	0.499596	0.223821	1.46386e-29	8.5641e-28
1389	cg09390137	#NA	0.382872	0.159064	0.223809	1.26116e-48	5.06577e-46
1390	cg21400344	LDLRAP1	0.455854	0.232144	0.22371	3.69946e-25	1.42197e-23
1391	cg00331237	CSRP2	0.586883	0.363251	0.223632	1.17229e-23	3.90616e-22
1392	cg25316339	ANKRD34B	0.468795	0.245185	0.22361	6.52706e-24	2.22802e-22
1393	cg26732691	RFX4	0.340992	0.117495	0.223498	3.87221e-30	2.3858e-28
1394	cg18705408	MATN3	0.431796	0.208331	0.223465	4.94739e-19	1.06547e-17
1395	cg14243481	SYT9	0.584704	0.361256	0.223448	4.29654e-25	1.63699e-23
1396	cg03262554	#NA	0.620262	0.396825	0.223437	8.25287e-32	6.03059e-30
1397	cg05509777	C11orf21	0.778442	0.55502	0.223422	4.47518e-46	1.35231e-43
1398	cg07570142	MOXD1	0.349705	0.126285	0.22342	6.36726e-45	1.71668e-42
1399	cg11970695	TP73	0.659444	0.436025	0.223419	1.44584e-45	4.16522e-43
1400	cg15330117	FLJ45983	0.372967	0.149613	0.223355	2.14937e-33	1.85085e-31
1401	cg26359206	KCNH3	0.337503	0.114157	0.223346	2.44911e-30	1.54092e-28
1402	cg12828018	PATL1	0.555218	0.331878	0.22334	1.67235e-18	3.41917e-17
1403	cg18070676	FLRT2	0.483426	0.260088	0.223338	6.49197e-19	1.38103e-17
1404	cg11805111	#NA	0.670854	0.447549	0.223305	3.76336e-22	1.08574e-20
1405	cg02023345	TMEM26	0.474013	0.250746	0.223267	6.409e-17	1.12946e-15
1406	cg01939453	#NA	0.340989	0.117866	0.223123	1.96979e-36	2.28249e-34
1407	cg06631317	CCK	0.659002	0.435892	0.22311	1.66755e-21	4.55021e-20
1408	cg22976313	TMEM179	0.523495	0.300406	0.223089	2.30622e-14	3.14637e-13
1409	cg01357292	ZNF662	0.381868	0.158843	0.223025	1.23115e-34	1.19855e-32
1410	cg13567744	WBSCR17	0.726407	0.503428	0.222979	9.61116e-18	1.82934e-16
1411	cg06261926	RBMS1	0.376561	0.153589	0.222972	6.51958e-41	1.16075e-38
1412	cg21319323	#NA	0.331368	0.108413	0.222955	5.54498e-27	2.53019e-25
1413	cg08328777	DUOX1	0.579461	0.356529	0.222932	2.9904e-17	5.43253e-16
1414	cg10034578	#NA	0.770937	0.54802	0.222917	9.26024e-18	1.76604e-16
1415	cg02638567	WBSCR17	0.788173	0.56526	0.222913	4.25012e-20	1.01631e-18
1416	cg10766475	RAB32	0.412174	0.189276	0.222898	2.44911e-30	1.54092e-28
1417	cg00590324	TCF21	0.454726	0.231848	0.222878	2.59592e-23	8.3765e-22
1418	cg24933645	SLC30A10	0.344313	0.121483	0.22283	1.42181e-24	5.16421e-23
1419	cg26426488	SLC12A9	0.726841	0.504014	0.222827	7.76635e-35	7.69529e-33
1420	cg11383944	C2CD4A	0.483584	0.260772	0.222812	2.03329e-44	5.23555e-42
1421	cg19696870	#NA	0.588834	0.366143	0.22269	7.67545e-31	5.08758e-29
1422	cg01710189	PDLIM2	0.781709	0.559028	0.222681	3.03153e-30	1.88873e-28
1423	cg25399743	EPHX2	0.707788	0.485114	0.222674	2.23006e-24	7.95371e-23
1424	cg03886242	NFE2L3	0.509812	0.287139	0.222673	8.88527e-63	1.59632e-59
1425	cg00124375	DDAH2	0.336342	0.113676	0.222666	2.24448e-32	1.72863e-30
1426	cg03920445	SYNJ2	0.526616	0.304029	0.222587	4.45616e-23	1.406e-21
1427	cg05451573	MINA	0.626618	0.404062	0.222556	3.00178e-19	6.61087e-18
1428	cg03917138	SOX9	0.604475	0.382013	0.222462	2.48642e-16	4.13967e-15
1429	cg27125631	NXPH3	0.656974	0.434559	0.222415	3.71644e-38	5.03228e-36
1430	cg27068330	SIPA1	0.486791	0.264391	0.2224	3.02644e-18	6.05059e-17
1431	cg17296078	MMS19	0.452704	0.230381	0.222323	1.21301e-41	2.33761e-39
1432	cg20594304	#NA	0.349527	0.127234	0.222293	6.50164e-35	6.48769e-33
1433	cg26930135	SH3GL1	0.789741	0.567528	0.222212	1.79664e-53	1.1757e-50
1434	cg06489037	#NA	0.621502	0.399302	0.2222	4.0569e-32	3.05718e-30
1435	cg09440866	#NA	0.691672	0.469495	0.222177	2.74691e-20	6.69244e-19
1436	cg07955995	KLF14	0.606549	0.384374	0.222175	3.28909e-18	6.5571e-17
1437	cg26498132	LOC644669	0.654816	0.432646	0.22217	1.32944e-28	7.05697e-27
1438	cg24302095	GRB10	0.314598	0.0924502	0.222148	2.1176e-49	9.27919e-47
1439	cg02647628	FOXP2	0.627033	0.404906	0.222127	1.08614e-25	4.38774e-24
1440	cg02642223	#NA	0.7037	0.481606	0.222095	1.20086e-26	5.29139e-25
1441	cg01491219	C1orf115	0.642471	0.420389	0.222082	3.42899e-21	9.10031e-20
1442	cg18721249	CAV1	0.348683	0.126614	0.222069	1.8145e-27	8.70051e-26
1443	cg21620246	#NA	0.413253	0.191186	0.222067	4.55107e-21	1.19467e-19
1444	cg19403104	RCN3	0.337826	0.115865	0.221961	5.43709e-27	2.48182e-25
1445	cg21989299	PCYOX1	0.419882	0.19794	0.221942	9.52988e-47	3.16528e-44
1446	cg05843339	#NA	0.528595	0.306746	0.221849	5.74155e-18	1.11846e-16
1447	cg09831562	SOX2OT	0.83324	0.611416	0.221824	1.01738e-33	9.03635e-32
1448	cg11879514	ARSG	0.695648	0.473828	0.22182	1.31194e-19	2.99305e-18
1449	cg18809076	EGFR	0.874975	0.653183	0.221792	1.15516e-49	5.23598e-47
1450	cg08199953	SALL1	0.376366	0.154574	0.221792	1.36499e-19	3.11066e-18
1451	cg07904983	BFSP1	0.279484	0.057704	0.22178	1.44859e-41	2.76596e-39
1452	cg11582717	#NA	0.714845	0.493101	0.221744	6.60793e-41	1.17542e-38
1453	cg23228178	PADI4	0.787578	0.56584	0.221738	1.38828e-30	8.94551e-29
1454	cg10711528	TPRG1	0.839807	0.618075	0.221733	3.75127e-40	6.17787e-38
1455	cg18849840	CTGF	0.247989	0.0262667	0.221723	1.7983e-57	1.79037e-54
1456	cg15975151	ELMO1	0.661725	0.440033	0.221692	2.22652e-36	2.56868e-34
1457	cg12612091	PPM1M	0.275799	0.0541154	0.221684	3.65319e-45	1.00762e-42
1458	cg14196395	DYSF	0.83292	0.611255	0.221665	5.16908e-18	1.01122e-16
1459	cg23100152	AMPD3	0.609463	0.387859	0.221604	2.00087e-20	4.93722e-19
1460	cg27403612	#NA	0.683261	0.461677	0.221583	4.94521e-21	1.29272e-19
1461	cg05072848	RIBC2	0.318454	0.0968715	0.221582	2.61038e-36	2.99493e-34
1462	cg10222027	CSDAP1	0.338177	0.11667	0.221507	2.24848e-30	1.42012e-28
1463	cg09110402	PREX1	0.468002	0.2465	0.221502	9.38828e-28	4.62222e-26
1464	cg22462235	LEFTY2	0.55944	0.337981	0.221459	1.7063e-38	2.39749e-36
1465	cg08231189	MKX	0.373718	0.152267	0.221451	1.70073e-45	4.86056e-43
1466	cg09177106	#NA	0.768396	0.546946	0.22145	1.09815e-24	4.03051e-23
1467	cg18901895	#NA	0.713512	0.492072	0.22144	3.85344e-21	1.0183e-19
1468	cg01176715	C2orf67	0.542128	0.320703	0.221425	6.00583e-17	1.06206e-15
1469	cg19808978	RCN3	0.335624	0.114218	0.221406	1.17436e-29	6.92683e-28
1470	cg12583095	HTR7	0.405545	0.184172	0.221372	8.79393e-38	1.14336e-35
1471	cg17131837	HMGA2	0.755539	0.534214	0.221325	1.3707e-18	2.82598e-17
1472	cg03304380	DLC1	0.360921	0.139649	0.221272	1.89706e-32	1.4734e-30
1473	cg01030121	LOC283392	0.561244	0.339985	0.221259	1.47989e-22	4.43967e-21
1474	cg24520885	MYST4	0.626768	0.405509	0.221259	6.86469e-34	6.20743e-32
1475	cg22476268	OPRL1	0.443159	0.221957	0.221201	5.7015e-34	5.20202e-32
1476	cg24452303	EPHB4	0.565469	0.344291	0.221178	3.98697e-25	1.5258e-23
1477	cg06858087	FRMD4A	0.693749	0.472588	0.221162	1.70905e-24	6.16109e-23
1478	cg20777920	TFAP2A	0.367926	0.146895	0.22103	2.22832e-25	8.73148e-24
1479	cg15991175	WDR82	0.599144	0.378155	0.220989	9.69098e-26	3.92656e-24
1480	cg06414073	GAS2L3	0.616592	0.395642	0.22095	7.92284e-45	2.1116e-42
1481	cg10227705	FXYD5	0.311387	0.0904517	0.220935	1.14637e-38	1.64168e-36
1482	cg14660125	HERC5	0.292499	0.0715652	0.220934	1.77839e-37	2.26015e-35
1483	cg16241714	CEBPD	0.255899	0.0350284	0.22087	3.12496e-59	3.67601e-56
1484	cg16164732	#NA	0.558133	0.337267	0.220866	1.67231e-20	4.15423e-19
1485	cg08279075	IRX3	0.385399	0.164536	0.220864	5.67714e-20	1.34068e-18
1486	cg10101773	JDP2	0.472868	0.252022	0.220846	1.58644e-22	4.74347e-21
1487	cg20173065	ANXA5	0.479869	0.259054	0.220815	6.02412e-29	3.30699e-27
1488	cg11011736	AP2B1	0.730088	0.509295	0.220793	2.76797e-34	2.60797e-32
1489	cg18603577	RILPL2	0.634178	0.413394	0.220784	4.26147e-37	5.26523e-35
1490	cg00842918	GAS7	0.656669	0.435938	0.220731	1.20553e-20	3.03571e-19
1491	cg14153737	FAM78B	0.701183	0.480507	0.220676	3.67381e-35	3.75504e-33
1492	cg08468443	CLIC2	0.678646	0.457975	0.22067	1.61846e-23	5.32281e-22
1493	cg22356009	#NA	0.540982	0.32034	0.220642	3.0401e-29	1.72025e-27
1494	cg12200412	CD1E	0.548531	0.327928	0.220603	2.73416e-31	1.89926e-29
1495	cg17062829	#NA	0.603866	0.383281	0.220586	1.77595e-22	5.28611e-21
1496	cg16395133	RAET1K	0.398737	0.178165	0.220571	1.44584e-45	4.16522e-43
1497	cg26992213	#NA	0.307218	0.0866558	0.220563	4.94656e-33	4.09623e-31
1498	cg03734874	TMEM179	0.465671	0.245156	0.220515	1.35917e-27	6.5875e-26
1499	cg07530194	RPTOR	0.674918	0.454461	0.220457	7.36644e-45	1.97664e-42
1500	cg14291919	C11orf90	0.413737	0.193286	0.220451	1.92577e-24	6.90583e-23
1501	cg18862215	SCGBL	0.646463	0.426024	0.220439	4.49293e-30	2.75365e-28
1502	cg13307451	#NA	0.281916	0.0615155	0.2204	1.36896e-46	4.45335e-44
1503	cg26724241	#NA	0.524433	0.304049	0.220384	1.93176e-62	3.30531e-59
1504	cg11118396	#NA	0.667457	0.447093	0.220364	1.29782e-12	1.48016e-11
1505	cg18160691	LRP5	0.596962	0.376647	0.220315	2.25056e-35	2.34954e-33
1506	cg15916166	FAIM	0.437735	0.217502	0.220233	1.32256e-16	2.26139e-15
1507	cg09436562	LDHA	0.574899	0.354695	0.220204	9.98684e-33	8.00507e-31
1508	cg04850765	#NA	0.57199	0.351883	0.220107	1.17398e-19	2.69166e-18
1509	cg07103201	CYTSB	0.630459	0.410408	0.220052	1.63079e-30	1.04367e-28
1510	cg03024760	GABRG3	0.521852	0.301837	0.220015	3.39006e-18	6.74853e-17
1511	cg23753415	TMEM132E	0.500352	0.28037	0.219981	1.14705e-36	1.3623e-34
1512	cg25221341	#NA	0.303622	0.0836985	0.219923	1.3347e-41	2.56213e-39
1513	cg22496973	C2orf3	0.482728	0.262818	0.21991	7.80182e-18	1.49838e-16
1514	cg09691861	40787	0.457826	0.237918	0.219908	1.22196e-22	3.69788e-21
1515	cg24568579	#NA	0.405402	0.185515	0.219886	1.14848e-41	2.22192e-39
1516	cg03544320	CRMP1	0.266483	0.0466459	0.219837	3.03443e-46	9.39199e-44
1517	cg14689219	#NA	0.427471	0.207655	0.219816	8.46868e-18	1.62157e-16
1518	cg05286280	C3orf70	0.658979	0.439191	0.219788	5.41744e-33	4.46278e-31
1519	cg18077971	PAX3	0.615023	0.395263	0.21976	3.8231e-14	5.09983e-13
1520	cg22519422	#NA	0.516796	0.297086	0.219709	6.15724e-28	3.08369e-26
1521	cg07998396	#NA	0.472505	0.252852	0.219654	8.81506e-20	2.04433e-18
1522	cg01204844	#NA	0.776596	0.55706	0.219536	3.38011e-42	6.89365e-40
1523	cg02987618	#NA	0.796545	0.577039	0.219506	1.42134e-33	1.24592e-31
1524	cg26216433	#NA	0.530226	0.310722	0.219505	1.50366e-36	1.76095e-34
1525	cg22532843	#NA	0.742678	0.523202	0.219476	9.29747e-25	3.43859e-23
1526	cg10533538	ADCY9	0.378514	0.159058	0.219456	8.07056e-40	1.28573e-37
1527	cg11230222	CCR10	0.554543	0.335173	0.21937	5.19194e-16	8.37597e-15
1528	cg24830876	ARHGEF3	0.319198	0.099886	0.219312	4.27799e-58	4.46141e-55
1529	cg05991857	#NA	0.362913	0.14361	0.219303	1.54057e-33	1.34566e-31
1530	cg08343755	LYPD3	0.311468	0.0921958	0.219272	8.54275e-55	6.43147e-52
1531	cg23835677	FGFR3	0.283027	0.0637673	0.219259	7.89576e-32	5.77818e-30
1532	cg05125795	LPHN2	0.36395	0.144697	0.219252	2.42499e-42	5.02346e-40
1533	cg24154699	LILRB1	0.71192	0.492689	0.219231	1.2653e-22	3.82144e-21
1534	cg04369651	MYT1L	0.638017	0.418801	0.219216	2.04113e-37	2.58327e-35
1535	cg12028548	TCF15	0.328646	0.109489	0.219158	2.75534e-37	3.44963e-35
1536	cg03978375	IRF8	0.274257	0.0551216	0.219136	8.19222e-47	2.73247e-44
1537	cg01399540	LEKR1	0.306831	0.0878151	0.219016	1.04477e-48	4.23534e-46
1538	cg26663651	KLRG2	0.276999	0.0580495	0.21895	2.00385e-43	4.60477e-41
1539	cg01486558	TRAK1	0.476899	0.258018	0.21888	9.82418e-23	2.99939e-21
1540	cg21844316	#NA	0.602845	0.384014	0.21883	1.5339e-23	5.05733e-22
1541	cg02399524	HRASLS5	0.373635	0.154839	0.218796	1.25512e-31	9.02465e-30
1542	cg08737152	PLLP	0.386122	0.167367	0.218756	6.94328e-26	2.85451e-24
1543	cg11781389	GLB1L2	0.308134	0.0893799	0.218754	2.32041e-48	9.08962e-46
1544	cg02018902	ANKRD34C	0.436148	0.217485	0.218663	2.21321e-26	9.52804e-25
1545	cg05637903	HIST1H2AG	0.282398	0.0638558	0.218542	1.51134e-45	4.34125e-43
1546	cg18273840	HCN1	0.284203	0.0657211	0.218482	7.59222e-39	1.10609e-36
1547	cg04557695	CDK6	0.285736	0.0672831	0.218453	5.83652e-49	2.4232e-46
1548	cg05006067	DOC2B	0.442396	0.223983	0.218413	4.35447e-22	1.24826e-20
1549	cg05247821	#NA	0.478929	0.260535	0.218394	6.37287e-30	3.85091e-28
1550	cg08566455	#NA	0.682186	0.463894	0.218292	1.01744e-19	2.3469e-18
1551	cg00505979	BATF3	0.345954	0.12771	0.218244	2.30202e-55	1.84558e-52
1552	cg02828397	CCL3	0.67603	0.457896	0.218133	3.37621e-34	3.15398e-32
1553	cg17832062	GPR64	0.378038	0.159929	0.218109	4.23926e-28	2.15037e-26
1554	cg17200161	KCNK5	0.306389	0.0883065	0.218082	6.42635e-36	7.09304e-34
1555	cg20981615	TXK	0.894009	0.675931	0.218078	3.08281e-37	3.85352e-35
1556	cg02871940	STUB1	0.269407	0.0513844	0.218023	1.66847e-58	1.79202e-55
1557	cg25365958	#NA	0.311095	0.0931408	0.217954	7.82463e-23	2.41164e-21
1558	cg20146541	TRIM58	0.309864	0.0919221	0.217942	7.70676e-36	8.45199e-34
1559	cg26770907	#NA	0.673286	0.455371	0.217915	3.1392e-32	2.38977e-30
1560	cg21992696	MBOAT2	0.520849	0.302944	0.217905	8.2918e-29	4.49135e-27
1561	cg10570177	C9orf7	0.458845	0.240961	0.217884	1.06108e-28	5.68433e-27
1562	cg27306680	#NA	0.690056	0.472209	0.217847	5.90362e-34	5.37651e-32
1563	cg00866870	LAMB1	0.614073	0.396233	0.21784	8.68368e-38	1.12976e-35
1564	cg11032707	LOC145663	0.526338	0.308507	0.217831	8.76733e-22	2.45087e-20
1565	cg19863210	DENND3	0.251011	0.0331972	0.217813	6.22657e-56	5.26992e-53
1566	cg18913332	#NA	0.385832	0.168043	0.217789	3.91359e-30	2.40904e-28
1567	cg16430166	KIAA1383	0.49798	0.280204	0.217776	6.28293e-23	1.95415e-21
1568	cg01740020	MICAL2	0.360093	0.142352	0.217742	3.91359e-30	2.40904e-28
1569	cg19127283	TRIM71	0.515508	0.297769	0.217739	3.07261e-18	6.13978e-17
1570	cg16529477	PAX3	0.58926	0.371548	0.217712	1.93567e-15	2.94542e-14
1571	cg03534375	SLMAP	0.498069	0.280385	0.217683	3.97267e-23	1.25787e-21
1572	cg11934419	LAMA4	0.570388	0.352734	0.217654	6.57822e-30	3.96892e-28
1573	cg15318570	#NA	0.631029	0.413389	0.21764	3.09733e-19	6.80803e-18
1574	cg09281364	MYBPC2	0.592659	0.375056	0.217603	1.20722e-30	7.84016e-29
1575	cg23116540	THBS1	0.865312	0.647721	0.217591	1.8191e-38	2.54603e-36
1576	cg11567854	#NA	0.448434	0.230882	0.217553	1.87462e-20	4.63466e-19
1577	cg03863591	#NA	0.481681	0.264209	0.217472	1.47851e-35	1.57218e-33
1578	cg26633107	FAM84A	0.509134	0.29171	0.217424	7.24737e-16	1.15189e-14
1579	cg02193580	FHL1	0.603213	0.385797	0.217416	1.00302e-29	5.95441e-28
1580	cg06452665	TNFSF11	0.530789	0.313381	0.217409	1.18009e-22	3.57554e-21
1581	cg11119301	#NA	0.714092	0.496727	0.217365	3.26619e-30	2.02695e-28
1582	cg09577841	KLHL31	0.261208	0.0438651	0.217343	2.95339e-55	2.33466e-52
1583	cg09191036	DRD5	0.477087	0.259758	0.217329	1.01402e-36	1.20975e-34
1584	cg17037963	#NA	0.425024	0.207745	0.217279	2.20972e-24	7.88545e-23
1585	cg01782247	#NA	0.809566	0.592303	0.217264	6.40272e-20	1.50537e-18
1586	cg21765235	ODZ4	0.684012	0.466886	0.217126	3.4457e-20	8.31753e-19
1587	cg04090392	BNC1	0.529304	0.312193	0.217111	9.54567e-33	7.66699e-31
1588	cg00755448	KCNB2	0.346653	0.129586	0.217067	5.37021e-48	2.00621e-45
1589	cg02688760	RGS16	0.379467	0.162423	0.217044	1.64322e-43	3.81153e-41
1590	cg11094492	HSPA1B	0.545484	0.328446	0.217038	9.11794e-17	1.58321e-15
1591	cg24131748	COCH	0.461891	0.244893	0.216999	1.23126e-19	2.8176e-18
1592	cg21346639	TGIF1	0.39301	0.176052	0.216958	3.59131e-31	2.45837e-29
1593	cg14074174	SNAPC2	0.604795	0.387842	0.216953	7.36824e-66	1.77579e-62
1594	cg27363091	WNK2	0.336087	0.119176	0.216911	1.13226e-56	1.03355e-53
1595	cg13170032	HLX	0.684072	0.467221	0.216852	1.2306e-21	3.39827e-20
1596	cg14557534	EOMES	0.303869	0.0870276	0.216842	1.32035e-38	1.8779e-36
1597	cg08233654	SNED1	0.249317	0.0325219	0.216795	1.35497e-58	1.46726e-55
1598	cg12902062	MAFB	0.44406	0.227308	0.216752	2.91384e-36	3.3238e-34
1599	cg14777561	DBX1	0.401002	0.18426	0.216742	2.02369e-18	4.10566e-17
1600	cg00254133	NTSR1	0.329422	0.112719	0.216704	3.89945e-35	3.97334e-33
1601	cg03031009	SFTA1P	0.566732	0.350059	0.216673	1.32393e-32	1.04489e-30
1602	cg05412058	#NA	0.46419	0.247542	0.216649	8.48027e-24	2.8653e-22
1603	cg00350885	GRB10	0.250396	0.0337571	0.216639	6.97103e-59	7.80538e-56
1604	cg14971823	MYO15B	0.406948	0.19033	0.216618	2.51873e-40	4.2345e-38
1605	cg26595278	#NA	0.36539	0.148778	0.216613	1.5623e-30	1.00129e-28
1606	cg18155913	#NA	0.813939	0.597359	0.21658	1.78409e-31	1.26215e-29
1607	cg14896516	CRHR2	0.295018	0.0784881	0.21653	1.36632e-43	3.20116e-41
1608	cg01857829	CDH1	0.339269	0.122754	0.216514	7.00575e-38	9.19636e-36
1609	cg05344966	RASAL2	0.36465	0.148137	0.216513	1.97142e-25	7.76874e-24
1610	cg14158424	#NA	0.690394	0.473928	0.216466	1.73763e-17	3.22896e-16
1611	cg08197579	RDH10	0.510245	0.293881	0.216364	2.98371e-31	2.0639e-29
1612	cg12200038	#NA	0.511496	0.29514	0.216355	1.12895e-20	2.84995e-19
1613	cg27106513	RGS20	0.445256	0.228945	0.216311	1.60297e-32	1.25485e-30
1614	cg05843841	LRRC32	0.324791	0.108511	0.21628	3.79754e-26	1.60139e-24
1615	cg19717595	DAB1	0.428063	0.211828	0.216236	1.2653e-22	3.82144e-21
1616	cg07677157	#NA	0.756875	0.540688	0.216186	1.18286e-23	3.94072e-22
1617	cg01981601	TOX	0.60433	0.388164	0.216165	6.71791e-20	1.57582e-18
1618	cg19672993	AUTS2	0.685485	0.469331	0.216154	4.15325e-21	1.09416e-19
1619	cg05826817	ACOT9	0.412256	0.196125	0.216131	9.877e-26	4.00111e-24
1620	cg10576051	HCN4	0.322017	0.105943	0.216074	1.29624e-33	1.14107e-31
1621	cg07210335	MAN2A1	0.30217	0.0861068	0.216063	6.48791e-27	2.93941e-25
1622	cg21917448	#NA	0.818488	0.602462	0.216026	1.54632e-26	6.74297e-25
1623	cg14594876	SNTA1	0.397072	0.181049	0.216022	1.81378e-32	1.41038e-30
1624	cg16063018	#NA	0.749449	0.53344	0.216009	4.98043e-36	5.55921e-34
1625	cg02067535	LRRC33	0.587509	0.371503	0.216006	7.59293e-31	5.03626e-29
1626	cg05621343	GLB1L3	0.271106	0.0551169	0.215989	1.78857e-26	7.75401e-25
1627	cg25149069	KIAA1804	0.268017	0.0520662	0.215951	4.45302e-53	2.80264e-50
1628	cg05038121	FAH	0.593754	0.377807	0.215947	2.2606e-20	5.55384e-19
1629	cg00650856	D4S234E	0.526125	0.310217	0.215908	1.61228e-21	4.40733e-20
1630	cg26559209	#NA	0.35936	0.143471	0.215889	3.45596e-34	3.22542e-32
1631	cg04616797	DSP	0.258754	0.0428987	0.215856	1.37149e-61	2.14262e-58
1632	cg18583378	ATG9B	0.388078	0.172291	0.215788	1.84545e-25	7.29342e-24
1633	cg16791186	#NA	0.367014	0.151264	0.21575	2.84541e-25	1.10476e-23
1634	cg23249942	MAN2A1	0.572586	0.356942	0.215644	1.44619e-18	2.97371e-17
1635	cg23153655	CYS1	0.56165	0.34606	0.21559	3.46254e-28	1.76726e-26
1636	cg24416513	HOXD8	0.303246	0.0876698	0.215576	1.40327e-30	9.03622e-29
1637	cg05656180	KCNQ1DN	0.419436	0.203863	0.215573	3.30115e-30	2.04768e-28
1638	cg00176863	AMN	0.536622	0.321064	0.215558	4.47605e-21	1.17599e-19
1639	cg11747820	PTPRU	0.774894	0.559338	0.215556	2.78371e-30	1.74147e-28
1640	cg16112844	PHLDA2	0.262769	0.0472949	0.215475	4.76695e-39	7.06994e-37
1641	cg11661868	BOK	0.282155	0.0667085	0.215446	3.18368e-35	3.27354e-33
1642	cg11794384	SVIL	0.863499	0.648111	0.215387	2.91411e-47	1.00947e-44
1643	cg18080303	LAMA4	0.537566	0.322192	0.215374	1.78604e-29	1.03661e-27
1644	cg11194545	NRK	0.751379	0.536085	0.215294	1.28783e-14	1.80271e-13
1645	cg22976884	ZIC5	0.382343	0.167137	0.215206	2.60042e-41	4.83451e-39
1646	cg12163823	D2HGDH	0.452038	0.236894	0.215144	1.88061e-25	7.42345e-24
1647	cg11053304	#NA	0.366732	0.151681	0.215051	3.17381e-36	3.612e-34
1648	cg10168635	C2orf88	0.585814	0.370768	0.215046	1.03772e-27	5.09071e-26
1649	cg26701408	#NA	0.378174	0.16313	0.215044	1.44342e-25	5.75868e-24
1650	cg08164315	PTGER4	0.337211	0.122213	0.214998	2.55379e-28	1.32015e-26
1651	cg04283392	LRRC33	0.617106	0.402115	0.214991	7.52888e-28	3.73937e-26
1652	cg00462460	MATN3	0.340807	0.125843	0.214964	4.20971e-27	1.94607e-25
1653	cg21463763	HSPA12B	0.472693	0.257732	0.21496	6.14914e-19	1.31113e-17
1654	cg07609200	C11orf90	0.431168	0.21621	0.214958	9.8737e-22	2.74888e-20
1655	cg10586870	IQGAP2	0.427924	0.21314	0.214784	3.14969e-43	7.09353e-41
1656	cg23286781	HSPA1B	0.55216	0.337427	0.214733	5.75102e-17	1.01877e-15
1657	cg06727510	DUSP2	0.435174	0.220511	0.214663	2.97835e-19	6.5611e-18
1658	cg10323841	SRRM4	0.689481	0.474849	0.214631	1.65684e-22	4.94536e-21
1659	cg27014608	ADCY9	0.708372	0.493762	0.214611	1.54936e-19	3.50997e-18
1660	cg01262133	#NA	0.732319	0.517734	0.214586	6.10213e-20	1.43735e-18
1661	cg04139849	FLJ44817	0.495311	0.280749	0.214562	2.22449e-22	6.55506e-21
1662	cg16988072	#NA	0.739587	0.525029	0.214557	2.40959e-19	5.35501e-18
1663	cg09137125	#NA	0.781097	0.566542	0.214555	4.87101e-19	1.04976e-17
1664	cg01634998	SLC12A5	0.566911	0.352396	0.214515	1.27932e-18	2.64531e-17
1665	cg06060135	IRX1	0.387127	0.172703	0.214424	3.02539e-19	6.65917e-18
1666	cg15108490	LDLRAD3	0.754338	0.539965	0.214373	1.36372e-40	2.35376e-38
1667	cg26704870	EMX1	0.482913	0.268592	0.214321	5.99815e-27	2.72816e-25
1668	cg01320433	THBS2	0.673796	0.459542	0.214254	2.9003e-26	1.23529e-24
1669	cg16295725	ZNF518B	0.655753	0.441596	0.214157	4.62896e-15	6.78408e-14
1670	cg03809847	AATK	0.486569	0.272474	0.214096	2.46031e-46	7.70552e-44
1671	cg04510919	SORCS2	0.815026	0.600943	0.214084	9.87469e-33	7.91999e-31
1672	cg23059946	IGFBP2	0.597709	0.383675	0.214034	4.11883e-21	1.08546e-19
1673	cg16120196	#NA	0.770223	0.556194	0.214029	1.118e-32	8.90371e-31
1674	cg21347353	#NA	0.50691	0.292941	0.213969	1.42181e-24	5.16421e-23
1675	cg24493446	GPR176	0.416964	0.202998	0.213966	7.15601e-27	3.22989e-25
1676	cg15465823	COL2A1	0.678472	0.464526	0.213946	2.30209e-39	3.52129e-37
1677	cg23095743	PITX3	0.528795	0.315001	0.213794	5.7096e-17	1.01166e-15
1678	cg10219850	KCNK2	0.629853	0.41617	0.213683	9.95765e-32	7.2229e-30
1679	cg26796135	LOC145663	0.37342	0.159769	0.213651	2.12219e-32	1.63796e-30
1680	cg10609310	#NA	0.776637	0.562988	0.213649	3.83851e-34	3.55976e-32
1681	cg03480666	NRG3	0.440679	0.227032	0.213648	3.28935e-27	1.53478e-25
1682	cg13806070	BMP8A	0.375358	0.161733	0.213624	1.48067e-30	9.51294e-29
1683	cg16202340	#NA	0.372642	0.159043	0.213599	1.12031e-34	1.09604e-32
1684	cg00806198	C17orf28	0.562313	0.34877	0.213543	9.38361e-22	2.6163e-20
1685	cg13941374	#NA	0.335755	0.122232	0.213523	4.82601e-22	1.37834e-20
1686	cg07801569	MSH5	0.494591	0.281108	0.213483	2.92588e-21	7.80754e-20
1687	cg00640087	MSH5	0.42889	0.215414	0.213476	1.82494e-28	9.56767e-27
1688	cg04748988	PPARG	0.425352	0.211885	0.213467	6.07906e-22	1.72351e-20
1689	cg07114886	GRM2	0.730643	0.517295	0.213348	4.44531e-35	4.50631e-33
1690	cg20002504	ANKMY1	0.354946	0.14164	0.213306	9.33238e-33	7.50483e-31
1691	cg23984035	#NA	0.933793	0.720488	0.213305	1.36602e-52	8.16823e-50
1692	cg26073416	KLF5	0.280779	0.0674933	0.213286	4.80946e-84	9.81349e-80
1693	cg26252281	RAB32	0.340794	0.127509	0.213285	2.52882e-30	1.58855e-28
1694	cg17922215	CTSH	0.454614	0.241352	0.213262	1.58188e-28	8.33763e-27
1695	cg03013329	IMPACT	0.494725	0.281476	0.213248	3.9161e-17	7.04299e-16
1696	cg26983469	VIM	0.281205	0.0679676	0.213237	7.74664e-61	1.12984e-57
1697	cg22132509	PPM1L	0.685355	0.47213	0.213225	7.63636e-29	4.14883e-27
1698	cg15744692	LOC145663	0.564737	0.351519	0.213217	2.95428e-25	1.14512e-23
1699	cg04204831	LOC255167	0.517846	0.304659	0.213187	2.5924e-15	3.89629e-14
1700	cg09624551	#NA	0.725932	0.512762	0.21317	1.27294e-24	4.64741e-23
1701	cg02976568	NOS2	0.240353	0.0271884	0.213165	2.47756e-43	5.65064e-41
1702	cg23268208	HORMAD2	0.516621	0.303506	0.213116	1.17769e-26	5.19569e-25
1703	cg10242496	SLC35D3	0.674483	0.461451	0.213032	5.03274e-20	1.19514e-18
1704	cg24137660	OR1J4	0.740877	0.527881	0.212996	2.59592e-23	8.3765e-22
1705	cg26328611	EDA2R	0.816056	0.603061	0.212995	2.5988e-22	7.61041e-21
1706	cg19808643	SNX2	0.642003	0.429081	0.212922	5.82416e-19	1.24587e-17
1707	cg12581627	PCDH20	0.255276	0.0423713	0.212905	7.434e-57	6.94631e-54
1708	cg21239311	NR2E1	0.6959	0.483006	0.212894	8.83965e-30	5.27855e-28
1709	cg18590565	TPRG1L	0.49622	0.283353	0.212868	5.08581e-31	3.42974e-29
1710	cg21127735	#NA	0.536679	0.323834	0.212845	1.07202e-28	5.74063e-27
1711	cg19024969	C17orf102	0.316013	0.10318	0.212833	1.92497e-34	1.84134e-32
1712	cg03934392	HCCA2	0.534145	0.321319	0.212827	2.07323e-17	3.82668e-16
1713	cg17259656	ABLIM3	0.402263	0.189445	0.212818	4.88921e-35	4.931e-33
1714	cg04544931	SLC35F1	0.719402	0.50665	0.212753	2.46707e-19	5.47846e-18
1715	cg13258989	C17orf28	0.292812	0.0800758	0.212736	2.72791e-40	4.57062e-38
1716	cg05040501	CCDC88C	0.822095	0.609388	0.212707	2.06744e-29	1.18928e-27
1717	cg24880024	TCHH	0.296423	0.083725	0.212698	3.62723e-52	2.08381e-49
1718	cg20381115	LOC145663	0.528327	0.315638	0.212689	2.93962e-23	9.44161e-22
1719	cg26846959	PHACTR2	0.552182	0.339499	0.212683	9.55927e-25	3.53112e-23
1720	cg20631472	GPR19	0.514034	0.301395	0.212639	1.49115e-18	3.06265e-17
1721	cg11799650	FHAD1	0.687032	0.474438	0.212594	1.86946e-27	8.95533e-26
1722	cg04863197	MYADML2	0.736391	0.52392	0.212471	6.01896e-38	7.94853e-36
1723	cg03780455	RIBC2	0.329945	0.117479	0.212466	5.23587e-33	4.32222e-31
1724	cg15438314	MYO9B	0.560612	0.348147	0.212465	5.2621e-26	2.18609e-24
1725	cg07915434	TLX1	0.540106	0.327656	0.21245	3.09617e-25	1.19765e-23
1726	cg01594538	#NA	0.517068	0.304641	0.212427	2.01133e-16	3.37929e-15
1727	cg06752698	#NA	0.716889	0.504462	0.212427	3.4789e-23	1.10774e-21
1728	cg00856204	LFNG	0.465986	0.253588	0.212398	1.27293e-21	3.50978e-20
1729	cg21484228	TRIM71	0.563451	0.351115	0.212336	9.47947e-19	1.98378e-17
1730	cg03457528	MIR1204	0.411711	0.199375	0.212336	1.32362e-26	5.80578e-25
1731	cg12800915	CORO2A	0.884406	0.672082	0.212324	7.40528e-44	1.79237e-41
1732	cg24374861	ISLR2	0.331093	0.118772	0.21232	1.20086e-26	5.29139e-25
1733	cg24823751	MIR1915	0.405411	0.193104	0.212307	7.1076e-34	6.41388e-32
1734	cg18746451	HTATIP2	0.394363	0.182063	0.2123	5.79076e-25	2.18209e-23
1735	cg14345012	MIR663	0.481265	0.269016	0.212248	1.09306e-32	8.71209e-31
1736	cg13747681	#NA	0.798804	0.586711	0.212093	4.78064e-33	3.96547e-31
1737	cg20018469	VIM	0.332197	0.120117	0.212081	1.3347e-41	2.56213e-39
1738	cg06867377	#NA	0.451634	0.23968	0.211955	6.88119e-20	1.61249e-18
1739	cg10227024	SHISA6	0.637886	0.42596	0.211926	1.72422e-18	3.52086e-17
1740	cg01805574	CCDC63	0.331099	0.119184	0.211915	2.52882e-30	1.58855e-28
1741	cg24438313	LOC285830	0.301358	0.0894893	0.211868	1.55081e-41	2.95544e-39
1742	cg22992497	#NA	0.829535	0.6177	0.211835	2.8176e-26	1.20136e-24
1743	cg01298991	SDC1	0.666955	0.455159	0.211796	1.82779e-53	1.19214e-50
1744	cg02307033	POLE4	0.396675	0.184916	0.21176	1.87551e-36	2.1758e-34
1745	cg11869770	WTIP	0.331112	0.119354	0.211758	8.16645e-25	3.03421e-23
1746	cg09714778	#NA	0.357409	0.145679	0.21173	6.59235e-50	3.03686e-47
1747	cg08109646	ZNF683	0.883239	0.671525	0.211714	2.17569e-40	3.68283e-38
1748	cg00807197	TMEM132C	0.768716	0.557015	0.211701	2.50239e-28	1.29494e-26
1749	cg05270572	STEAP3	0.31958	0.107891	0.211688	1.08805e-24	3.99529e-23
1750	cg12274077	FAM89A	0.460059	0.248495	0.211564	2.11075e-24	7.54045e-23
1751	cg26668837	STK33	0.690398	0.478895	0.211503	5.13157e-23	1.6096e-21
1752	cg13570972	PAX6	0.339073	0.127578	0.211495	9.65194e-37	1.15429e-34
1753	cg18913890	CTNNA2	0.772737	0.561266	0.21147	7.00875e-30	4.21838e-28
1754	cg19306047	LPAR2	0.554437	0.343112	0.211325	7.14589e-15	1.02725e-13
1755	cg18085636	#NA	0.533326	0.322064	0.211262	1.36372e-25	5.4517e-24
1756	cg25570278	MMP14	0.493201	0.281976	0.211225	1.70045e-15	2.60162e-14
1757	cg22626675	#NA	0.70153	0.490307	0.211224	1.06529e-36	1.26824e-34
1758	cg25623768	#NA	0.337764	0.126542	0.211222	3.12877e-28	1.60499e-26
1759	cg14499577	#NA	0.636946	0.425735	0.211211	1.61414e-17	3.00967e-16
1760	cg16048372	LTBP4	0.366313	0.155125	0.211188	1.10193e-27	5.39431e-26
1761	cg15722404	PPARG	0.448134	0.236958	0.211175	1.13094e-23	3.77505e-22
1762	cg27028760	SYNGR3	0.628371	0.417314	0.211057	1.36845e-22	4.11848e-21
1763	cg21513991	SLC12A7	0.818965	0.608025	0.21094	5.15214e-39	7.61835e-37
1764	cg01912921	FOXC1	0.36923	0.158296	0.210934	5.80482e-23	1.81043e-21
1765	cg18822613	FLJ16779	0.628799	0.41788	0.210919	6.14954e-44	1.49945e-41
1766	cg21079003	RGMA	0.707185	0.496293	0.210892	2.15345e-23	7.0042e-22
1767	cg20801711	#NA	0.800195	0.589323	0.210872	2.33571e-25	9.13324e-24
1768	cg01824511	FOXA1	0.31868	0.107851	0.210829	5.59739e-65	1.23596e-61
1769	cg18674980	CA3	0.716796	0.505978	0.210817	4.60656e-20	1.09849e-18
1770	cg06230674	CABLES1	0.606517	0.395717	0.210799	3.54469e-35	3.62869e-33
1771	cg13471599	#NA	0.744164	0.533388	0.210775	8.26588e-16	1.30647e-14
1772	cg24576735	MARVELD1	0.355309	0.144556	0.210753	1.40069e-40	2.41229e-38
1773	cg09221314	C3orf64	0.380895	0.170154	0.210741	2.62789e-29	1.49729e-27
1774	cg24613080	ACCN1	0.375734	0.165103	0.21063	2.00525e-23	6.53992e-22
1775	cg26268276	DEPDC7	0.633767	0.423159	0.210608	6.18551e-21	1.60222e-19
1776	cg03979206	HSPA1B	0.512404	0.30181	0.210594	1.31249e-17	2.46641e-16
1777	cg23165623	ESR1	0.512643	0.302062	0.210581	1.32134e-34	1.28351e-32
1778	cg16293631	IKZF3	0.461658	0.251131	0.210527	2.0578e-21	5.57011e-20
1779	cg09418623	AR	0.598343	0.387824	0.210519	6.64437e-17	1.16912e-15
1780	cg14738670	FXYD1	0.548546	0.338032	0.210514	2.02369e-18	4.10566e-17
1781	cg01197871	#NA	0.352861	0.142352	0.210509	4.69138e-27	2.15864e-25
1782	cg19201719	DOCK8	0.426773	0.216284	0.210489	3.51588e-21	9.32151e-20
1783	cg05985821	#NA	0.787734	0.57729	0.210444	5.65324e-40	9.16132e-38
1784	cg14506196	NKX2-3	0.427869	0.217455	0.210414	4.07321e-24	1.4177e-22
1785	cg13796823	#NA	0.252782	0.0424154	0.210367	5.26915e-54	3.67956e-51
1786	cg13083004	ASAP3	0.316514	0.106157	0.210356	6.21358e-29	3.40579e-27
1787	cg06002197	CENPN	0.679069	0.468727	0.210341	2.56605e-25	9.99638e-24
1788	cg14742079	CDC42EP1	0.400012	0.189715	0.210297	4.4021e-19	9.52343e-18
1789	cg24085207	FLJ32065	0.599633	0.389357	0.210277	1.58644e-22	4.74347e-21
1790	cg10025396	SLC7A5P2	0.262594	0.0523217	0.210272	1.10387e-43	2.61416e-41
1791	cg08897388	LAMA4	0.362061	0.151797	0.210265	3.29147e-28	1.6843e-26
1792	cg09105193	CPM	0.372905	0.162642	0.210263	3.81216e-38	5.14602e-36
1793	cg26262482	CACHD1	0.274445	0.0641841	0.210261	1.90619e-46	6.06131e-44
1794	cg12691994	RASSF5	0.454176	0.243927	0.210249	2.99282e-50	1.42177e-47
1795	cg01479818	ELOVL3	0.539635	0.329393	0.210242	2.55842e-26	1.09557e-24
1796	cg13474918	KCND2	0.90225	0.692011	0.210239	3.5829e-60	4.72047e-57
1797	cg03933572	LYPD6	0.44192	0.231686	0.210234	5.50831e-38	7.30345e-36
1798	cg04094811	FOXF2	0.610152	0.39995	0.210202	2.73222e-19	6.04347e-18
1799	cg14207654	#NA	0.398119	0.187951	0.210167	1.13075e-21	3.13173e-20
1800	cg23732629	HLA-DRA	0.791391	0.581226	0.210165	2.68089e-20	6.53926e-19
1801	cg04413644	#NA	0.488151	0.277993	0.210158	1.37037e-24	4.98745e-23
1802	cg14075731	CD300LB	0.796199	0.58606	0.210139	8.96195e-72	4.26772e-68
1803	cg14464464	PLEKHA7	0.330534	0.120438	0.210096	3.41632e-26	1.44572e-24
1804	cg23132624	KL	0.414663	0.204586	0.210077	4.38565e-32	3.29674e-30
1805	cg11859316	CABLES1	0.309759	0.0997002	0.210059	2.70261e-33	2.30316e-31
1806	cg07461072	GSG1L	0.361955	0.151905	0.210049	8.24092e-33	6.65691e-31
1807	cg26671848	#NA	0.577936	0.367892	0.210044	2.86165e-33	2.4324e-31
1808	cg12845520	C8orf47	0.383655	0.173626	0.210029	2.04251e-19	4.57085e-18
1809	cg23904595	CDKN1C	0.690973	0.48096	0.210014	9.04981e-27	4.03535e-25
1810	cg21158502	#NA	0.374412	0.164514	0.209897	3.71788e-35	3.79616e-33
1811	cg09553187	#NA	0.637361	0.427479	0.209882	2.12849e-16	3.5678e-15
1812	cg15356966	LMO2	0.567482	0.357605	0.209878	5.90786e-23	1.8414e-21
1813	cg26630231	#NA	0.576049	0.366187	0.209861	4.74194e-16	7.68263e-15
1814	cg21509040	#NA	0.601934	0.392149	0.209785	1.52981e-41	2.91682e-39
1815	cg10894483	SULT4A1	0.372414	0.162686	0.209728	2.9003e-26	1.23529e-24
1816	cg13298632	#NA	0.826844	0.617119	0.209725	4.69055e-26	1.95604e-24
1817	cg22416253	OSBPL1A	0.454412	0.244728	0.209684	3.60431e-23	1.14656e-21
1818	cg17616192	GPS1	0.739727	0.530107	0.20962	3.9061e-37	4.83674e-35
1819	cg11075230	MGC70857	0.528008	0.318487	0.209521	2.50402e-16	4.16792e-15
1820	cg10849092	#NA	0.276027	0.066507	0.20952	2.25093e-67	6.13572e-64
1821	cg12046758	#NA	0.387596	0.178103	0.209493	7.75885e-31	5.13855e-29
1822	cg17957640	MYO7A	0.620557	0.411071	0.209486	1.45091e-16	2.47165e-15
1823	cg05165436	#NA	0.462934	0.253481	0.209453	3.98466e-20	9.56188e-19
1824	cg12301347	#NA	0.354186	0.144735	0.209451	2.7606e-22	8.06152e-21
1825	cg01566396	#NA	0.438919	0.229473	0.209446	2.41767e-23	7.82624e-22
1826	cg03586474	SLC35D3	0.628965	0.419568	0.209397	1.54114e-20	3.84361e-19
1827	cg12118281	ASAM	0.45263	0.243261	0.20937	3.58343e-39	5.3731e-37
1828	cg27462160	SPATA2L	0.584656	0.375355	0.2093	6.96367e-31	4.63131e-29
1829	cg14831665	ARX	0.820571	0.611289	0.209282	1.66924e-12	1.88161e-11
1830	cg04603419	PYY	0.49819	0.288912	0.209278	9.09586e-29	4.90938e-27
1831	cg12100018	CTBS	0.326312	0.117041	0.209271	3.47084e-32	2.63058e-30
1832	cg08428188	#NA	0.57651	0.367317	0.209193	2.95044e-21	7.87042e-20
1833	cg15230046	GPRASP1	0.654062	0.444873	0.209189	2.20744e-25	8.65479e-24
1834	cg00016934	BCOR	0.3737	0.164521	0.20918	8.63696e-12	9.01608e-11
1835	cg02604290	CYP24A1	0.376902	0.167724	0.209178	7.10507e-29	3.87242e-27
1836	cg10290276	ASCL2	0.451585	0.242408	0.209177	3.19737e-30	1.98642e-28
1837	cg27264249	CNTN4	0.619997	0.410835	0.209163	3.35179e-15	4.97874e-14
1838	cg14611628	LCN1	0.743708	0.534555	0.209152	5.00313e-33	4.13787e-31
1839	cg14672921	GLB1L2	0.310781	0.101637	0.209143	6.26148e-41	1.11731e-38
1840	cg23062198	FAM84A	0.466107	0.256991	0.209116	2.5396e-16	4.22341e-15
1841	cg09257975	HSPA1B	0.584206	0.375114	0.209092	4.29957e-15	6.31889e-14
1842	cg17427096	MATN3	0.49804	0.288975	0.209065	8.25893e-21	2.11489e-19
1843	cg07802401	ANO3	0.798065	0.589004	0.209062	1.72053e-26	7.46556e-25
1844	cg00824141	FHL2	0.33906	0.130084	0.208976	1.62323e-26	7.06276e-25
1845	cg19769850	#NA	0.417924	0.208948	0.208976	3.2561e-20	7.87767e-19
1846	cg18519927	CABLES1	0.296153	0.0871957	0.208957	1.09969e-31	7.94899e-30
1847	cg23610453	#NA	0.606406	0.397455	0.208951	8.55098e-31	5.64331e-29
1848	cg02072170	FAM43A	0.593914	0.384994	0.20892	1.84737e-16	3.11455e-15
1849	cg04003136	HOXD1	0.543379	0.334492	0.208886	5.168e-22	1.47229e-20
1850	cg23201907	#NA	0.700416	0.491553	0.208863	2.50391e-18	5.04316e-17
1851	cg27234067	WIT1	0.454553	0.245692	0.208861	5.13157e-23	1.6096e-21
1852	cg23211240	MIR34B	0.366227	0.157366	0.208861	1.8819e-29	1.08889e-27
1853	cg21117668	BOK	0.293235	0.0843863	0.208849	5.62932e-42	1.12203e-39
1854	cg15149655	VWA3B	0.629144	0.420311	0.208833	1.72084e-16	2.91016e-15
1855	cg16652651	AMPD3	0.378199	0.169466	0.208733	1.25954e-23	4.18733e-22
1856	cg14334897	KLHL5	0.308161	0.0994289	0.208732	2.59842e-44	6.62596e-42
1857	cg23965019	HSPA1B	0.550227	0.341516	0.208711	1.66081e-16	2.81286e-15
1858	cg07205823	#NA	0.747783	0.539097	0.208686	3.94135e-29	2.20498e-27
1859	cg16909962	RAB4A	0.652288	0.443611	0.208677	4.07457e-15	6.00319e-14
1860	cg13561879	UNC5D	0.625379	0.416714	0.208665	2.0724e-24	7.40814e-23
1861	cg07158153	BCORL1	0.468784	0.26014	0.208645	3.41577e-18	6.79664e-17
1862	cg02059755	HEPH	0.733264	0.524621	0.208643	4.00241e-18	7.90859e-17
1863	cg23210268	GREM2	0.844868	0.636258	0.208609	1.41644e-32	1.11568e-30
1864	cg13546977	DLK1	0.826044	0.617437	0.208607	1.00851e-22	3.07644e-21
1865	cg23421128	NOS1	0.498004	0.289507	0.208497	2.04298e-17	3.77191e-16
1866	cg11448068	C2orf88	0.395145	0.186652	0.208493	2.7973e-29	1.58947e-27
1867	cg19403029	SOX7	0.703449	0.494969	0.20848	8.92314e-23	2.73549e-21
1868	cg23118464	AFF3	0.533602	0.325148	0.208454	6.88098e-27	3.10966e-25
1869	cg07927379	C7orf13	0.293481	0.0850371	0.208444	1.45444e-33	1.27381e-31
1870	cg22884516	SMC1B	0.484556	0.276122	0.208434	7.88859e-34	7.0895e-32
1871	cg04207632	TBC1D14	0.633963	0.425534	0.208429	2.26834e-16	3.79288e-15
1872	cg24598190	#NA	0.534463	0.326062	0.208401	4.90614e-49	2.04984e-46
1873	cg25916711	NKX2-5	0.298137	0.0897561	0.208381	3.31937e-32	2.52158e-30
1874	cg02954262	TGIF1	0.543495	0.335157	0.208337	2.73651e-21	7.32497e-20
1875	cg15448975	CRMP1	0.326905	0.11859	0.208315	1.62008e-43	3.76668e-41
1876	cg22066180	#NA	0.347244	0.138955	0.208289	5.02587e-27	2.30423e-25
1877	cg04672103	#NA	0.405623	0.197349	0.208274	1.27293e-21	3.50978e-20
1878	cg06378494	TNFRSF19	0.335352	0.127096	0.208256	4.76051e-59	5.48569e-56
1879	cg04415731	#NA	0.377125	0.168901	0.208223	5.96224e-29	3.27575e-27
1880	cg01640437	SIPA1	0.42715	0.218944	0.208206	2.69007e-22	7.86604e-21
1881	cg03677952	MLC1	0.341966	0.133795	0.208171	6.79056e-46	2.02106e-43
1882	cg06579354	CYP2F1	0.653988	0.445823	0.208166	7.17935e-19	1.5212e-17
1883	cg25554917	LRP2	0.42093	0.212777	0.208153	1.0389e-21	2.88665e-20
1884	cg01620570	PMP22	0.319937	0.111804	0.208133	1.62778e-35	1.7221e-33
1885	cg19864490	FAM78B	0.307294	0.0992679	0.208027	7.08099e-52	3.96425e-49
1886	cg02072885	LAMP3	0.549503	0.341555	0.207948	1.09619e-13	1.3944e-12
1887	cg20980783	#NA	0.398543	0.190601	0.207942	6.79988e-23	2.10763e-21
1888	cg00319686	MAP2K1	0.555391	0.3475	0.207891	1.15648e-32	9.18974e-31
1889	cg05030574	NEAT1	0.335431	0.127583	0.207848	8.79393e-38	1.14336e-35
1890	cg02891664	FGFRL1	0.432564	0.224769	0.207795	6.21358e-29	3.40579e-27
1891	cg03853587	LEPROT	0.588373	0.380583	0.20779	1.69809e-18	3.47001e-17
1892	cg09458197	#NA	0.679075	0.471344	0.207731	1.14351e-32	9.09218e-31
1893	cg14501061	ALDOC	0.26368	0.0559526	0.207727	5.41402e-51	2.77188e-48
1894	cg18704110	EMX1	0.292429	0.084755	0.207674	2.83348e-34	2.66524e-32
1895	cg05575614	#NA	0.427706	0.220033	0.207673	4.94017e-17	8.80304e-16
1896	cg23881278	DRD2	0.738886	0.531297	0.207589	1.33655e-26	5.85993e-25
1897	cg00991794	STL	0.365606	0.158125	0.207482	1.88164e-28	9.84667e-27
1898	cg15715844	PGRMC1	0.494054	0.286614	0.20744	1.12728e-15	1.757e-14
1899	cg05323725	LHX1	0.320629	0.113189	0.20744	7.79064e-39	1.13416e-36
1900	cg13983319	KIF12	0.357897	0.150501	0.207396	1.03891e-24	3.8216e-23
1901	cg01249180	CAST	0.467549	0.260211	0.207338	3.00178e-19	6.61087e-18
1902	cg11723066	JAM3	0.596632	0.389301	0.207331	2.41346e-21	6.49235e-20
1903	cg18465484	CPAMD8	0.597269	0.390015	0.207255	9.09234e-13	1.05478e-11
1904	cg15506157	KLRG2	0.316788	0.109548	0.207239	2.944e-28	1.51335e-26
1905	cg07907745	FLJ45983	0.324908	0.117684	0.207224	3.27702e-62	5.41943e-59
1906	cg14898260	CA8	0.393401	0.1862	0.207201	2.86387e-19	6.32196e-18
1907	cg12832726	LRP5	0.428287	0.221115	0.207172	2.37198e-31	1.65758e-29
1908	cg08802097	#NA	0.331659	0.124535	0.207123	1.41807e-34	1.37275e-32
1909	cg04629194	PDLIM1	0.340076	0.132974	0.207102	1.02724e-47	3.72494e-45
1910	cg00095594	NID1	0.248916	0.0418321	0.207084	2.46298e-41	4.58331e-39
1911	cg17814457	FGFRL1	0.650985	0.444015	0.20697	1.33231e-27	6.46524e-26
1912	cg20318272	PODXL	0.612206	0.405243	0.206964	1.82379e-29	1.05728e-27
1913	cg21781600	HAS2	0.36299	0.156045	0.206945	1.28473e-24	4.6883e-23
1914	cg02034949	MICALL1	0.245733	0.0388228	0.206911	4.96421e-57	4.78562e-54
1915	cg08741898	TLX1NB	0.508753	0.301878	0.206875	2.00908e-26	8.67572e-25
1916	cg08172552	TMEM87A	0.561436	0.354603	0.206833	1.08046e-18	2.24929e-17
1917	cg16487280	MYBL2	0.300293	0.0934783	0.206815	7.79064e-39	1.13416e-36
1918	cg23915487	GABRA5	0.764169	0.55736	0.206809	7.35888e-33	5.97494e-31
1919	cg22937462	HLA-DRA	0.521157	0.314351	0.206806	7.23755e-21	1.86422e-19
1920	cg11287987	SOST	0.772028	0.565234	0.206794	2.14814e-38	2.98018e-36
1921	cg26226988	MUC6	0.738961	0.532183	0.206778	2.37426e-18	4.79155e-17
1922	cg16364121	#NA	0.338609	0.131834	0.206774	1.79393e-25	7.09903e-24
1923	cg23792383	KLF5	0.240652	0.0338963	0.206756	1.45647e-61	2.26642e-58
1924	cg01015199	GCLC	0.254337	0.0475993	0.206737	2.88597e-48	1.11177e-45
1925	cg16317901	40057	0.565716	0.358985	0.206731	1.37586e-44	3.58714e-42
1926	cg27313044	#NA	0.842807	0.636129	0.206678	2.84682e-45	7.96323e-43
1927	cg13357482	POPDC3	0.274131	0.0674636	0.206668	1.8355e-35	1.93256e-33
1928	cg26001902	SLC5A7	0.552605	0.345988	0.206617	9.20308e-13	1.06694e-11
1929	cg07097417	LPGAT1	0.607178	0.400576	0.206602	1.8567e-17	3.44003e-16
1930	cg26620314	#NA	0.801694	0.595093	0.206601	2.28218e-44	5.84595e-42
1931	cg21694941	PENK	0.421135	0.214542	0.206593	2.41823e-35	2.51727e-33
1932	cg16409650	HS6ST3	0.37248	0.165897	0.206582	1.27728e-29	7.51479e-28
1933	cg17091361	TEKT3	0.365417	0.158838	0.20658	1.07587e-25	4.34716e-24
1934	cg05001964	IRX3	0.363133	0.156581	0.206552	2.16413e-21	5.84711e-20
1935	cg14269109	#NA	0.65708	0.450541	0.206539	9.99739e-23	3.05062e-21
1936	cg20488341	#NA	0.614157	0.407648	0.206509	2.67241e-50	1.27569e-47
1937	cg27660920	FAM83D	0.382978	0.176481	0.206497	2.9467e-29	1.66908e-27
1938	cg12226948	FMNL2	0.656788	0.450302	0.206486	1.47928e-29	8.64665e-28
1939	cg16607065	TP73	0.926835	0.720394	0.206441	1.85857e-55	1.51464e-52
1940	cg26610812	CABLES1	0.245977	0.0395686	0.206409	4.82911e-39	7.15407e-37
1941	cg05295557	NKX2-1	0.301715	0.0953107	0.206404	9.28476e-29	5.00518e-27
1942	cg03078733	#NA	0.782475	0.576089	0.206387	1.70485e-39	2.64147e-37
1943	cg09813525	PCDH8	0.451449	0.245066	0.206383	7.10499e-20	1.66287e-18
1944	cg04280647	GRRP1	0.35723	0.150877	0.206353	9.82834e-25	3.6234e-23
1945	cg23568538	#NA	0.771775	0.565441	0.206334	3.17874e-44	8.02809e-42
1946	cg06595927	PERP	0.454199	0.247887	0.206312	1.41017e-16	2.40483e-15
1947	cg03947814	KCNQ1DN	0.33754	0.131262	0.206278	1.0965e-25	4.42779e-24
1948	cg04598121	PENK	0.396185	0.189922	0.206263	7.70676e-36	8.45199e-34
1949	cg25102370	HAND2	0.377725	0.171559	0.206167	4.39271e-35	4.45641e-33
1950	cg23913421	#NA	0.567145	0.360981	0.206164	1.31622e-13	1.66108e-12
1951	cg10245988	SYN2	0.478724	0.272597	0.206127	9.56989e-23	2.92559e-21
1952	cg01854969	FXYD5	0.27768	0.0715528	0.206127	5.30597e-19	1.1394e-17
1953	cg19753526	FHL2	0.284992	0.0789015	0.206091	4.3634e-34	4.02764e-32
1954	cg03089475	ST14	0.663961	0.457896	0.206064	6.0345e-28	3.0249e-26
1955	cg27451484	#NA	0.639383	0.433328	0.206055	1.10167e-19	2.53234e-18
1956	cg22850587	#NA	0.397409	0.191371	0.206038	1.2656e-32	1.00226e-30
1957	cg07186138	APOBEC3C	0.631797	0.425761	0.206036	5.69395e-47	1.93013e-44
1958	cg10384245	ADCYAP1	0.442517	0.236485	0.206032	2.30278e-22	6.77918e-21
1959	cg02723904	TRIM59	0.527608	0.321599	0.206009	3.42029e-15	5.07688e-14
1960	cg02761568	RNF182	0.350026	0.144019	0.206007	5.54636e-29	3.05618e-27
1961	cg16956031	TGIF1	0.35801	0.152042	0.205968	1.86233e-29	1.0782e-27
1962	cg27076669	CPM	0.599937	0.394011	0.205926	4.54515e-22	1.30038e-20
1963	cg26140394	#NA	0.433958	0.228078	0.20588	1.08127e-23	3.61657e-22
1964	cg06411724	MEOX2	0.277685	0.0718531	0.205832	7.35884e-41	1.3043e-38
1965	cg05701125	SOCS1	0.39927	0.193439	0.205832	4.24388e-22	1.21762e-20
1966	cg21556223	SLC22A23	0.703143	0.497324	0.205819	6.87732e-26	2.82887e-24
1967	cg04968473	CYP1A2	0.844021	0.638254	0.205767	2.91929e-31	2.02217e-29
1968	cg27376924	#NA	0.468415	0.262649	0.205766	4.3173e-22	1.23824e-20
1969	cg04577212	#NA	0.785516	0.579843	0.205673	2.86995e-47	9.95044e-45
1970	cg13486528	#NA	0.454814	0.249188	0.205626	4.37892e-27	2.02145e-25
1971	cg00155423	WNT10A	0.513253	0.307633	0.20562	3.02944e-14	4.08497e-13
1972	cg19459804	SNTA1	0.528322	0.322741	0.205582	3.665e-25	1.40996e-23
1973	cg25051341	PRDM13	0.334481	0.12894	0.205541	1.02149e-32	8.17464e-31
1974	cg15947940	BMP8A	0.267146	0.0616156	0.20553	3.06476e-33	2.59612e-31
1975	cg20258698	TNS3	0.744787	0.539267	0.205521	1.45747e-27	7.04235e-26
1976	cg02396496	CYGB	0.26394	0.0584345	0.205505	4.7722e-42	9.5844e-40
1977	cg16329842	MAD1L1	0.625014	0.419539	0.205474	3.79572e-19	8.26771e-18
1978	cg06631462	NAV2	0.643117	0.437668	0.205449	4.25139e-27	1.96465e-25
1979	cg15731815	RNF207	0.373603	0.1682	0.205403	1.70762e-23	5.60021e-22
1980	cg24924779	KCNG1	0.352167	0.146765	0.205402	1.00759e-26	4.47472e-25
1981	cg08201854	SPIB	0.547484	0.342081	0.205402	1.25435e-14	1.75785e-13
1982	cg27262702	APRT	0.586837	0.381447	0.20539	7.40268e-17	1.29683e-15
1983	cg08583507	PMEPA1	0.427884	0.222531	0.205354	3.0073e-16	4.96465e-15
1984	cg17649243	#NA	0.599192	0.39388	0.205312	7.69673e-19	1.62646e-17
1985	cg10535132	PKD2L2	0.552684	0.347414	0.20527	1.77595e-22	5.28611e-21
1986	cg20239099	KIAA1804	0.230383	0.0251219	0.205261	6.53028e-63	1.20051e-59
1987	cg00175859	PERP	0.324178	0.118918	0.20526	1.16199e-31	8.38553e-30
1988	cg01688536	#NA	0.368565	0.163361	0.205204	1.43145e-19	3.25572e-18
1989	cg09976157	#NA	0.708892	0.503692	0.2052	4.30156e-24	1.49375e-22
1990	cg18685330	WBSCR17	0.808526	0.603371	0.205154	1.0397e-18	2.16832e-17
1991	cg01450642	RGS20	0.261406	0.056253	0.205153	3.55387e-62	5.85279e-59
1992	cg01059913	TMEM233	0.537175	0.332026	0.205149	1.64699e-18	3.37082e-17
1993	cg14072515	#NA	0.449092	0.243959	0.205133	4.25109e-18	8.37901e-17
1994	cg18156793	SNTA1	0.335147	0.130032	0.205115	7.30394e-39	1.06566e-36
1995	cg18997875	D2HGDH	0.415067	0.209986	0.205081	6.35236e-24	2.17138e-22
1996	cg16945312	FOXF2	0.669563	0.464487	0.205076	9.86613e-17	1.70795e-15
1997	cg26684946	SCUBE1	0.248045	0.0430324	0.205013	4.00815e-59	4.65948e-56
1998	cg08668551	#NA	0.416959	0.211971	0.204988	4.50196e-25	1.71113e-23
[truncated: 819 more rows]
