# Supplementary material for: DNA methylation signatures for 2016 WHO classification subtypes of diffuse gliomas
Source: Clin Epigenetics. 2017 Apr 4;9:32. doi: 10.1186/s13148-017-0331-9 (PMC5379538; doi:10.1186/s13148-017-0331-9)
Supplement: Supplementary file 1 — Sample size and diffuse glioma subsets of various cohorts used in this study. Table S2. List of differentially methylated CpGs between LGG IDH mutant and WT used as PAM input in the training (TCGA) set. Table S3A. List of the 14 CpG methylation signatures for LGG IDH mutant versus IDH WT in the test set (TCGA) and validation set (GSE48462). Table S3B. List of the 14 CpG methylation signatures for oligodendroglioma (ODG) versus diffuse astrocytoma (DA) in the test set (TCGA) and validation set (GSE48462). Table S4. List of differentially methylated CpGs between oligodendroglioma and diffuse astrocytoma used as PAM input in the training (TCGA) set. Table S5. List of 259 differentially methylated CpG probes between GBM IDH mutant and WT used as PAM input in the training (TCGA) set. Table S6. Molecular analysis of discordant samples identified by CpG methylation signatures. Table S7A. Molecular status for IDH, TP53, ATRX, and 1p/19q in LGG samples from TCGA used in this study. Table S7B. Molecular status for IDH, TP53, ATRX, and 1p/19q in LGG samples from GSE58218 used in this study. Table S7C. Molecular status for IDH, TP53, ATRX, and 1p/19q in LGG samples from GSE48462 used in this study. Table S8. Patient IDs of the discordant samples derived from all datasets used in this study. Table S9A. Molecular status of IDH, TP53, ATRX, EGFR, and PTEN in GBM samples from TCGA dataset used in this study. Table S9B. Molecular status of IDH, TP53, ATRX, EGFR, and PTEN in GBM samples from GSE38278 dataset used in this study. (ZIP 1601 kb) [file 13148_2017_331_MOESM1_ESM.zip › Paul and Mondal et al 2016 Additional File 2 Table S5.xlsx]

## Sheet: Sheet1
Table S5: List of 259 differentially methylated CpG probes between GBM IDH1 mutant vs. WT used as PAM input in the training (TCGA) set.
S R No.	CpG ID	Gene Symbol	Avg β value for IDH1 Mut	Avg β value for IDH1 WT	∆β = Avg β value for IDH1 Mut-Avg β value for IDH1 WT	p value	FDR
1	cg07150062	ASPG	0.614446	0.252879	0.361568	0.0027195	0.0203592
2	cg00450784	RFX4	0.631051	0.27263	0.35842	5.68472e-06	0.000142424
3	cg14359435	USP2	0.626774	0.2737	0.353074	7.93489e-07	2.76908e-05
4	cg08790676	#NA	0.566424	0.221376	0.345047	0.00100939	0.00941351
5	cg14550519	LOC653653	0.65282	0.307864	0.344956	2.279e-06	6.65515e-05
6	cg16291276	CD34	0.592833	0.248667	0.344166	0.00574822	0.0360661
7	cg20991347	PARVB	0.55116	0.227294	0.323867	6.0498e-08	3.26575e-06
8	cg25056460	PPAPDC1A	0.699216	0.381259	0.317957	0.000477268	0.00520789
9	cg01160882	DKK1	0.768723	0.460641	0.308082	0.000425893	0.00476112
10	cg03990033	CD34	0.726358	0.418671	0.307687	0.000317678	0.00378142
11	cg10366093	YPEL4	0.552873	0.249292	0.303581	1.56344e-06	4.86497e-05
12	cg06060522	#NA	0.783392	0.480423	0.302969	9.17188e-05	0.00138997
13	cg25810938	ANKMY1	0.604118	0.301188	0.30293	2.46828e-08	1.57683e-06
14	cg19664267	B3GALT4	0.550022	0.256219	0.293803	0.000664472	0.00677202
15	cg09895920	CREB3L4	0.692511	0.399916	0.292595	0.000317678	0.00378142
16	cg16741308	PARVB	0.450118	0.161912	0.288206	1.3724e-06	4.37878e-05
17	cg09033333	#NA	0.553419	0.26635	0.287069	7.37418e-05	0.00116163
18	cg04875162	PABPC5	0.712337	0.425286	0.287051	0.000113323	0.00164818
19	cg24596998	C1orf115	0.676333	0.394014	0.282319	0.000664472	0.00677202
20	cg18101249	RNF125	0.627407	0.347862	0.279545	4.09219e-06	0.000108458
21	cg05238517	PDGFD	0.531317	0.251991	0.279326	0.00873857	0.0495769
22	cg24422680	PABPC5	0.625621	0.347532	0.278089	4.30858e-05	0.000750172
23	cg23947376	#NA	0.698396	0.420416	0.27798	2.40625e-05	0.000466668
24	cg22991512	#NA	0.529678	0.253091	0.276587	3.92427e-08	2.28266e-06
25	cg17851046	RFX4	0.580458	0.304044	0.276414	6.32134e-06	0.000155525
26	cg10725720	HCRTR2	0.581193	0.30668	0.274513	0.00238039	0.0183516
27	cg07377985	#NA	0.722644	0.449189	0.273455	0.00552586	0.0349943
28	cg19718309	#NA	0.644389	0.371539	0.27285	9.13741e-07	3.11556e-05
29	cg16401529	PABPC5	0.629121	0.358602	0.270519	0.00227571	0.0177264
30	cg15543281	B3GALT4	0.490369	0.224415	0.265953	0.000629496	0.00648698
31	cg10667877	SLCO5A1	0.459318	0.193715	0.265602	3.97619e-05	0.000702826
32	cg26478297	PRKCG	0.678574	0.413487	0.265087	0.00284133	0.0210531
33	cg02446647	EYA4	0.503997	0.23993	0.264068	1.3724e-06	4.37878e-05
34	cg01735384	#NA	0.485141	0.223606	0.261535	0.0027195	0.0203592
35	cg13411784	WDR85	0.809942	0.549888	0.260054	0.0029678	0.0217738
36	cg09774007	RFX4	0.524076	0.264142	0.259934	1.56344e-06	4.86497e-05
37	cg17737967	MAN2B1	0.425086	0.166117	0.258969	0.000357731	0.00414558
38	cg16141740	SERHL	0.711234	0.4539	0.257333	0.00227571	0.0177264
39	cg24645670	TCHH	0.504223	0.248126	0.256097	0.000821542	0.008005
40	cg19430577	STEAP4	0.635208	0.379577	0.255631	6.35121e-05	0.00102768
41	cg06419732	CDK18	0.718036	0.46269	0.255347	0.00383206	0.0265309
42	cg06030166	PARVB	0.374362	0.119511	0.254852	4.09219e-06	0.000108458
43	cg14273027	KLHL1	0.643437	0.389925	0.253511	0.000450954	0.0049821
44	cg16674860	HPS1	0.620769	0.368131	0.252638	0.000206174	0.0026691
45	cg11772919	B3GALT4	0.494677	0.242143	0.252534	0.000701098	0.00706137
46	cg08404221	FBXO27	0.590679	0.339319	0.25136	0.00399513	0.0273941
47	cg23246911	RPH3AL	0.619798	0.368611	0.251188	5.09996e-07	1.9143e-05
48	cg10118513	#NA	0.567414	0.316484	0.25093	1.20157e-06	3.92203e-05
49	cg21000447	CHADL	0.376039	0.125826	0.250213	2.46828e-08	1.57683e-06
50	cg23512531	#NA	0.436244	0.186149	0.250095	2.279e-06	6.65515e-05
51	cg03718824	#NA	0.508933	0.25886	0.250074	7.01815e-06	0.000169503
52	cg12499235	ASCL2	0.849568	0.599976	0.249592	0.00352286	0.0248805
53	cg17357285	#NA	0.393074	0.144257	0.248816	0.00129496	0.0114389
54	cg03145999	ZSCAN18	0.524116	0.275858	0.248258	1.77687e-06	5.42029e-05
55	cg18071071	#NA	0.476623	0.229348	0.247274	0.000219675	0.00280901
56	cg13720868	AFG3L2	0.653584	0.406355	0.247229	0.000206174	0.0026691
57	cg16697438	#NA	0.481378	0.236635	0.244744	1.40006e-05	0.000298911
58	cg22773661	ZAR1	0.518811	0.275301	0.24351	3.37676e-05	0.000615875
59	cg08886020	#NA	0.827188	0.583687	0.243501	6.0498e-08	3.26575e-06
60	cg05346841	PRDM2	0.447055	0.203855	0.2432	0.00811403	0.0468733
61	cg13365340	B3GALT4	0.493579	0.250448	0.243131	3.97619e-05	0.000702826
62	cg15892785	GPR153	0.596575	0.353502	0.243073	7.93489e-07	2.76908e-05
63	cg08843517	CYBA	0.705372	0.462363	0.243009	2.85641e-05	0.000537642
64	cg20744625	EGR2	0.432507	0.189815	0.242692	3.66601e-05	0.000658573
65	cg23780110	ASXL2	0.818209	0.575605	0.242604	0.000357731	0.00414558
66	cg10363661	CPNE7	0.427962	0.185661	0.242301	0.00142716	0.0123365
67	cg10880928	C9orf86	0.588382	0.346221	0.242161	6.32134e-06	0.000155525
68	cg19909349	LAMA1	0.444609	0.202776	0.241833	1.3724e-06	4.37878e-05
69	cg03610852	#NA	0.635766	0.394264	0.241502	0.00724799	0.0430786
70	cg14309283	ZBTB22	0.522099	0.280846	0.241253	5.68472e-06	0.000142424
71	cg25626427	#NA	0.654711	0.413748	0.240963	0.00135969	0.0118797
72	cg10286969	PRSS27	0.599735	0.358883	0.240852	3.97619e-05	0.000702826
73	cg22681709	PDE11A	0.69355	0.453496	0.240054	4.89139e-08	2.73686e-06
74	cg26839512	SPATA18	0.809403	0.569747	0.239656	0.00142716	0.0123365
75	cg13335974	GRIN2C	0.56452	0.325306	0.239213	0.00646136	0.0394698
76	cg25538627	USP2	0.528867	0.290276	0.23859	0.000233926	0.00295765
77	cg24550112	PRDM2	0.774376	0.537105	0.237271	0.00621577	0.038301
78	cg21535253	MAN2B1	0.775959	0.538891	0.237067	0.000357731	0.00414558
79	cg06596075	GLIPR1L1	0.568047	0.331567	0.23648	8.53504e-05	0.00131055
80	cg06632207	ATP5G2	0.358086	0.12162	0.236466	6.0498e-08	3.26575e-06
81	cg03041696	#NA	0.453805	0.217897	0.235908	0.00337641	0.0240811
82	cg11348293	IHH	0.422266	0.186415	0.235851	0.00180926	0.0148406
83	cg07449069	CACNA2D3	0.381995	0.146609	0.235387	0.00227571	0.0177264
84	cg07749412	C3P1	0.377827	0.142866	0.234961	0.00091133	0.00868294
85	cg06999323	NEFL	0.404106	0.169327	0.23478	7.37418e-05	0.00116163
86	cg15428140	#NA	0.696236	0.461979	0.234257	0.00142716	0.0123365
87	cg23957118	PRIC285	0.793162	0.559309	0.233853	0.00399513	0.0273941
88	cg16917193	#NA	0.427449	0.193779	0.23367	1.93424e-08	1.29031e-06
89	cg00476243	#NA	0.577382	0.344185	0.233196	0.000477268	0.00520789
90	cg11480019	ADK	0.309257	0.0763917	0.232866	0.00470786	0.0310083
91	cg27098900	B3GALT4	0.412863	0.180095	0.232768	5.88706e-05	0.000965902
92	cg16264705	ATP5G2	0.391593	0.158847	0.232746	1.15045e-08	8.43938e-07
93	cg01704474	RNH1	0.712995	0.480468	0.232527	3.25725e-06	8.97913e-05
94	cg00927231	#NA	0.36033	0.127873	0.232457	2.4975e-09	2.57873e-07
95	cg00584000	TCHH	0.656431	0.425017	0.231414	0.00135969	0.0118797
96	cg12015737	HOXA5	0.835004	0.603702	0.231302	0.00309903	0.0225222
97	cg09465703	JMJD8	0.414479	0.183539	0.23094	9.07869e-08	4.56417e-06
98	cg09405169	PPARG	0.460078	0.229389	0.230689	2.85641e-05	0.000537642
99	cg13613965	DNM1	0.636174	0.405613	0.230561	2.85641e-05	0.000537642
100	cg02132284	#NA	0.667281	0.436724	0.230557	6.84637e-05	0.00109255
101	cg11084470	TCP11	0.721897	0.491347	0.230551	4.37249e-07	1.68246e-05
102	cg18235026	#NA	0.483838	0.253698	0.230141	2.4975e-09	2.57873e-07
103	cg27119318	WRB	0.474986	0.245388	0.229599	0.00142716	0.0123365
104	cg03451212	SLCO5A1	0.327378	0.0991274	0.22825	0.00337641	0.0240811
105	cg03397307	EFCAB4B	0.590536	0.362385	0.228151	9.84893e-05	0.00147309
106	cg19513282	PRIC285	0.712556	0.484565	0.227991	0.00189535	0.0153758
107	cg22965943	OCLN	0.527638	0.299654	0.227984	1.91139e-07	8.43353e-06
108	cg23949574	HDAC4	0.724026	0.497036	0.22699	0.00337641	0.0240811
109	cg16725050	TUBA4B	0.493096	0.266407	0.226689	4.80902e-09	4.25323e-07
110	cg02582387	FAM43B	0.347944	0.121404	0.22654	0.00129496	0.0114389
111	cg22843803	#NA	0.646135	0.419777	0.226358	0.00198493	0.0159447
112	cg17172980	MFI2	0.475391	0.249549	0.225842	4.5741e-06	0.000118848
113	cg15198101	SRRM3	0.39216	0.166582	0.225578	1.4985e-08	1.04478e-06
114	cg10923662	TNXB	0.759762	0.534243	0.225519	0.00111636	0.0101854
115	cg15389472	GLUL	0.44466	0.219298	0.225362	1.91139e-07	8.43353e-06
116	cg22954449	ADAMTS16	0.430085	0.204842	0.225243	0.0020781	0.0165206
117	cg10040329	RFX4	0.471187	0.245972	0.225215	2.279e-06	6.65515e-05
118	cg03539765	LOC144571	0.382343	0.157158	0.225186	1.19561e-09	1.53431e-07
119	cg06071033	HCN4	0.625285	0.400118	0.225168	0.00309903	0.0225222
120	cg12223582	SRRM3	0.502648	0.277654	0.224994	5.09996e-07	1.9143e-05
121	cg09411730	NEAT1	0.451095	0.226417	0.224679	9.17188e-05	0.00138997
122	cg18558647	FAM174B	0.615692	0.391247	0.224444	2.20496e-05	0.000433802
123	cg27011480	HLA-L	0.572754	0.348809	0.223945	1.53691e-05	0.000323103
124	cg02651400	NANP	0.283307	0.0599265	0.22338	5.88706e-05	0.000965902
125	cg13426829	NKAIN2	0.324526	0.101429	0.223098	0.00510296	0.0329421
126	cg21147310	MCOLN3	0.700316	0.477432	0.222884	0.000821542	0.008005
127	cg14223966	#NA	0.62062	0.39792	0.2227	0.000148801	0.00205548
128	cg11940177	PGAM1	0.70649	0.483821	0.222668	0.00091133	0.00868294
129	cg02303805	EZH2	0.434504	0.211869	0.222635	0.00470786	0.0310083
130	cg25951981	GABRA4	0.428767	0.20626	0.222507	0.00552586	0.0349943
131	cg01515960	#NA	0.549966	0.327852	0.222113	0.00157075	0.0132965
132	cg17913386	COL7A1	0.408662	0.186727	0.221935	0.000264816	0.00326763
133	cg14425468	#NA	0.396158	0.174286	0.221872	4.37249e-07	1.68246e-05
134	cg09016243	GLUD2	0.786157	0.564551	0.221606	0.00180926	0.0148406
135	cg00252282	NTF3	0.459854	0.238447	0.221407	0.000865439	0.00833613
136	cg09011742	EGR2	0.413377	0.192854	0.220524	2.20496e-05	0.000433802
137	cg16509658	GABRB2	0.448945	0.229017	0.219928	0.00100939	0.00941351
138	cg17562433	DNAI2	0.701291	0.481526	0.219765	0.00367469	0.0256979
139	cg02197293	FBXO27	0.370765	0.151308	0.219456	0.000596109	0.00621635
140	cg12662576	#NA	0.486956	0.267516	0.21944	3.73483e-07	1.47693e-05
141	cg24401219	RIMS1	0.433427	0.213987	0.219439	8.53504e-05	0.00131055
142	cg20058043	FZD10	0.409979	0.190553	0.219426	0.000664472	0.00677202
143	cg00412842	BFSP1	0.628111	0.409167	0.218944	0.00416407	0.0282598
144	cg04993605	#NA	0.70093	0.482643	0.218288	0.000379329	0.00434642
145	cg25664381	#NA	0.417939	0.199835	0.218104	1.15045e-08	8.43938e-07
146	cg01458054	PRIC285	0.773226	0.555683	0.217543	0.00399513	0.0273941
147	cg16133088	EFCAB4B	0.587362	0.370651	0.216711	7.37418e-05	0.00116163
148	cg25009504	LAMA3	0.393256	0.177135	0.216121	7.01815e-06	0.000169503
149	cg08513472	GMDS	0.386542	0.170535	0.216007	9.13741e-07	3.11556e-05
150	cg00234446	#NA	0.536044	0.32017	0.215874	7.93647e-05	0.00123378
151	cg19436429	KCNMB3	0.618313	0.402933	0.21538	0.00452026	0.0300674
152	cg22443212	RNF213	0.591283	0.376188	0.215095	7.97076e-10	1.24968e-07
153	cg21026022	CABYR	0.796369	0.581306	0.215064	0.000865439	0.00833613
154	cg16834823	TNXB	0.793028	0.577972	0.215055	0.00367469	0.0256979
155	cg19684207	WRB	0.39987	0.184881	0.214989	0.00842142	0.0482212
156	cg10890302	TNXB	0.765672	0.550715	0.214957	0.000533863	0.00569141
157	cg08475953	COL23A1	0.490381	0.27545	0.214931	0.000317678	0.00378142
158	cg15593298	PAQR9	0.4995	0.284945	0.214555	1.56344e-06	4.86497e-05
159	cg08681413	RNF128	0.661863	0.447309	0.214554	6.35121e-05	0.00102768
160	cg08343300	BCYRN1	0.416764	0.202551	0.214213	0.00697725	0.0418445
161	cg22573528	NRXN1	0.700685	0.486584	0.214101	0.0027195	0.0203592
162	cg01543179	NKX3-1	0.499893	0.285795	0.214098	2.20496e-05	0.000433802
163	cg02099543	FBLN1	0.631426	0.417453	0.213973	5.10357e-06	0.000130217
164	cg15346191	GAL3ST2	0.48547	0.271573	0.213897	1.15736e-05	0.0002557
165	cg05867154	PRKG1	0.372472	0.158697	0.213775	0.000564251	0.00595022
166	cg02027945	#NA	0.517697	0.304145	0.213552	5.09996e-07	1.9143e-05
167	cg23142394	LOC283392	0.50389	0.290499	0.213391	0.000564251	0.00595022
168	cg02322252	GABRA1	0.443871	0.230502	0.213369	9.17188e-05	0.00138997
169	cg03561565	KCNS2	0.669989	0.456787	0.213202	3.17874e-07	1.29166e-05
170	cg17225129	B3GALT4	0.395912	0.182819	0.213094	9.17188e-05	0.00138997
171	cg07690455	CAST	0.462847	0.24984	0.213007	5.92891e-07	2.16821e-05
172	cg09153895	LOC653653	0.477609	0.264646	0.212962	2.57243e-06	7.3619e-05
173	cg02773945	NR5A2	0.376712	0.163782	0.21293	0.000504886	0.00544255
174	cg20098471	RASSF10	0.601542	0.389684	0.211857	0.00490203	0.0319645
175	cg01253160	ROBO3	0.723681	0.511849	0.211832	9.51589e-06	0.000217659
176	cg25047056	KIAA1462	0.479431	0.267966	0.211464	0.000450954	0.0049821
177	cg15038811	CMC1	0.713547	0.503246	0.210301	4.30858e-05	0.000750172
178	cg13691247	ATP5G2	0.365139	0.154881	0.210258	1.5992e-07	7.28207e-06
179	cg04418091	ATP5G2	0.429914	0.219963	0.209951	7.43672e-08	3.8737e-06
180	cg20103758	SLC27A6	0.548663	0.338718	0.209944	0.00129496	0.0114389
181	cg10835584	ONECUT2	0.482518	0.27299	0.209528	1.40006e-05	0.000298911
182	cg11085762	JAK3	0.67947	0.470686	0.208784	0.00724799	0.0430786
183	cg15007959	SPIB	0.413228	0.204824	0.208404	0.00248916	0.0190001
184	cg22009488	#NA	0.422649	0.214313	0.208336	4.66444e-05	0.000800461
185	cg12425861	PACS2	0.456576	0.248334	0.208242	4.30858e-05	0.000750172
186	cg16530177	F13A1	0.487963	0.280626	0.207337	5.68472e-06	0.000142424
187	cg24281267	TULP1	0.556844	0.349573	0.207271	0.00752754	0.0443044
188	cg07853758	HECW2	0.384119	0.176907	0.207212	0.00470786	0.0310083
189	cg06801852	JAG2	0.736735	0.529953	0.206782	1.27379e-05	0.000276674
190	cg08313406	#NA	0.691366	0.485354	0.206012	0.000533863	0.00569141
191	cg27191312	#NA	0.474456	0.268493	0.205964	6.0498e-08	3.26575e-06
192	cg00268185	MYLK	0.806661	0.600719	0.205942	0.00164707	0.0137846
193	cg27357918	PDE6B	0.838836	0.632899	0.205938	0.00842142	0.0482212
194	cg02345399	#NA	0.618672	0.413012	0.205659	0.000299136	0.0036015
195	cg08173692	PRR18	0.356553	0.151166	0.205387	1.15045e-08	8.43938e-07
196	cg07102913	PCDHB13	0.59097	0.385671	0.205299	0.000779566	0.00768043
197	cg12744031	#NA	0.444881	0.239699	0.205182	0.000425893	0.00476112
198	cg11528328	CLIC6	0.499446	0.294446	0.205001	0.000337196	0.00396044
199	cg05065507	TACSTD2	0.674771	0.469939	0.204832	0.00260216	0.0196782
200	cg11071231	#NA	0.53547	0.33065	0.20482	0.0027195	0.0203592
201	cg21645554	C11orf93	0.479561	0.275	0.204561	4.89139e-08	2.73686e-06
202	cg05282518	OR4K2	0.576806	0.37228	0.204526	1.4985e-08	1.04478e-06
203	cg15690347	SPIB	0.470963	0.266565	0.204398	0.00180926	0.0148406
204	cg03502791	#NA	0.452718	0.248491	0.204227	5.92891e-07	2.16821e-05
205	cg07525299	ASCL2	0.800842	0.596676	0.204166	0.00574822	0.0360661
206	cg14599440	MPPE1	0.725989	0.521937	0.204053	0.000337196	0.00396044
207	cg06183338	COL23A1	0.560236	0.356214	0.204022	0.000139144	0.00194665
208	cg06701529	#NA	0.481922	0.278206	0.203716	0.00597812	0.0371623
209	cg23291280	#NA	0.371901	0.168202	0.203699	1.3724e-06	4.37878e-05
210	cg08909802	PLEC1	0.35619	0.152568	0.203622	2.69412e-07	1.12196e-05
211	cg24871540	MYH14	0.618893	0.415444	0.203449	9.13741e-07	3.11556e-05
212	cg03186486	FAM19A4	0.336608	0.133255	0.203354	7.93489e-07	2.76908e-05
213	cg03310242	FKBP4	0.466097	0.26322	0.202878	3.73483e-07	1.47693e-05
214	cg05055766	MFAP2	0.462266	0.259488	0.202778	2.20496e-05	0.000433802
215	cg19351026	#NA	0.445825	0.24331	0.202515	5.45222e-05	0.000907402
216	cg12621203	TCEA3	0.560072	0.357648	0.202423	4.09219e-06	0.000108458
217	cg13666648	ZBTB20	0.722027	0.519647	0.202381	0.000169846	0.00228238
218	cg13575925	LOC144571	0.567822	0.365511	0.202311	1.0493e-06	3.49928e-05
219	cg12523526	#NA	0.513115	0.311302	0.201813	0.000130029	0.00184267
220	cg25336332	THRB	0.618047	0.416358	0.201689	3.25725e-06	8.97913e-05
221	cg19512268	GRM1	0.529622	0.328004	0.201618	3.37676e-05	0.000615875
222	cg15454486	OBFC2A	0.49195	0.290516	0.201434	3.92427e-08	2.28266e-06
223	cg02629106	PCDP1	0.371852	0.170781	0.201071	3.1883e-10	8.07806e-08
224	cg13724160	GRIN3A	0.312455	0.111837	0.200619	0.00416407	0.0282598
225	cg16172814	OGDHL	0.292431	0.0919726	0.200458	6.32134e-06	0.000155525
226	cg24772412	#NA	0.554866	0.354549	0.200317	8.53504e-05	0.00131055
227	cg23720929	APOD	0.415779	0.616199	-0.20042	0.00164707	0.0137846
228	cg09614400	#NA	0.455081	0.655534	-0.200453	0.00260216	0.0196782
229	cg27141850	GDF7	0.300675	0.502457	-0.201782	8.53504e-05	0.00131055
230	cg25433595	XKRX	0.296193	0.498012	-0.201819	0.00646136	0.0394698
231	cg11864566	#NA	0.233434	0.43573	-0.202297	0.000169846	0.00228238
232	cg12828073	MYT1	0.250424	0.453063	-0.202639	6.84637e-05	0.00109255
233	cg03130891	#NA	0.128113	0.331675	-0.203562	0.00284133	0.0210531
234	cg11376227	ALPK1	0.252083	0.458245	-0.206162	0.00399513	0.0273941
235	cg17109042	ANKS1B	0.387161	0.593383	-0.206222	0.00873857	0.0495769
236	cg12478578	KIAA1522	0.514629	0.721215	-0.206586	0.00260216	0.0196782
237	cg00700008	USP53	0.582312	0.790113	-0.207801	0.00383206	0.0265309
238	cg09317554	LRBA	0.324484	0.533567	-0.209083	0.000596109	0.00621635
239	cg02090805	PXDNL	0.595271	0.808218	-0.212946	0.0029678	0.0217738
240	cg08896939	RNF135	0.38625	0.599545	-0.213295	0.000477268	0.00520789
241	cg24576298	PNPLA8	0.47881	0.693548	-0.214738	0.00383206	0.0265309
242	cg24919348	MIR599	0.524133	0.741851	-0.217718	0.00172653	0.0142974
243	cg18498871	#NA	0.470209	0.692404	-0.222195	0.00621577	0.038301
244	cg21167532	KIAA1522	0.53958	0.761899	-0.22232	0.00367469	0.0256979
245	cg19734013	#NA	0.381634	0.609152	-0.227518	2.01822e-05	0.00040386
246	cg27044570	TRPC5	0.239419	0.466997	-0.227578	0.000664472	0.00677202
247	cg21671120	GCG	0.526894	0.757937	-0.231043	0.00873857	0.0495769
248	cg26529877	MGMT	0.574166	0.807635	-0.233469	0.000357731	0.00414558
249	cg04638773	PTEN	0.5788	0.813497	-0.234697	0.000357731	0.00414558
250	cg01273309	#NA	0.459255	0.694527	-0.235272	0.000248961	0.00310847
251	cg09804503	KIAA1522	0.386588	0.622091	-0.235503	0.00180926	0.0148406
252	cg02102889	SLC7A11	0.518398	0.754704	-0.236306	0.00248916	0.0190001
253	cg06452464	#NA	0.597275	0.839328	-0.242053	0.00531084	0.0339689
254	cg20469139	RNF135	0.139452	0.386404	-0.246952	0.000233926	0.00295765
255	cg01210727	#NA	0.559289	0.812409	-0.25312	0.00470786	0.0310083
256	cg20430870	#NA	0.57687	0.83394	-0.25707	0.00597812	0.0371623
257	cg01347228	RNF135	0.226297	0.497857	-0.27156	8.53504e-05	0.00131055
258	cg14880282	LOC284232	0.26523	0.545359	-0.280129	0.00367469	0.0256979
259	cg04193820	RNF135	0.251236	0.538368	-0.287133	0.00157075	0.0132965
