# Supplementary material for: DNA methylation signatures for 2016 WHO classification subtypes of diffuse gliomas
Source: Clin Epigenetics. 2017 Apr 4;9:32. doi: 10.1186/s13148-017-0331-9 (PMC5379538; doi:10.1186/s13148-017-0331-9)
Supplement: Supplementary file 1 — Sample size and diffuse glioma subsets of various cohorts used in this study. Table S2. List of differentially methylated CpGs between LGG IDH mutant and WT used as PAM input in the training (TCGA) set. Table S3A. List of the 14 CpG methylation signatures for LGG IDH mutant versus IDH WT in the test set (TCGA) and validation set (GSE48462). Table S3B. List of the 14 CpG methylation signatures for oligodendroglioma (ODG) versus diffuse astrocytoma (DA) in the test set (TCGA) and validation set (GSE48462). Table S4. List of differentially methylated CpGs between oligodendroglioma and diffuse astrocytoma used as PAM input in the training (TCGA) set. Table S5. List of 259 differentially methylated CpG probes between GBM IDH mutant and WT used as PAM input in the training (TCGA) set. Table S6. Molecular analysis of discordant samples identified by CpG methylation signatures. Table S7A. Molecular status for IDH, TP53, ATRX, and 1p/19q in LGG samples from TCGA used in this study. Table S7B. Molecular status for IDH, TP53, ATRX, and 1p/19q in LGG samples from GSE58218 used in this study. Table S7C. Molecular status for IDH, TP53, ATRX, and 1p/19q in LGG samples from GSE48462 used in this study. Table S8. Patient IDs of the discordant samples derived from all datasets used in this study. Table S9A. Molecular status of IDH, TP53, ATRX, EGFR, and PTEN in GBM samples from TCGA dataset used in this study. Table S9B. Molecular status of IDH, TP53, ATRX, EGFR, and PTEN in GBM samples from GSE38278 dataset used in this study. (ZIP 1601 kb) [file 13148_2017_331_MOESM1_ESM.zip › Paul and Mondal et al 2016 Additional File 2 Table S6.xlsx]

## Sheet: Sheet1
Table S6: Molecular analysis of discordant samples identified by CpG methylation signatures
1. 14 gene methylation signature to discriminate LGG IDH1 WT from LGG IDH1 Mutant
S R No.	Molecular subtypes	As per TCGA classification a	As per 14-methylation signature	1p/19q co-del	TP53 Mutant	ATRX Mutant	IDH1 IHC a	IDH1 sequencing b	IDH2 sequencing b	EGFR Amp	PTEN Mutant	TERT promoter Mutant	Age (years at diagnosis)	Survival (Average months)	Cell type
1	LGG IDH1 WT (TCGA)	WT (n=97)	WT (n=97)	Non codel (n=97)	TP53 Mutant (n=12)	ATRX Mutant (n=7)	WT (n=97)	WT (n=96)	WT (n=96)	EGFR Amp (n=37)	PTEN Mutant (n=24)	Mutant (n=37)	46	16.7	Astrocytoma (n=58); Oligodendroglioma (n=23); Oligoastrocytoma (n=16)
2	LGG IDH1 Mutant (TCGA)	Mutant (n=433)	Mutant (n=432)	Codel (n=172)	TP53 Mutant (n=236)	ATRX Mutant (n=201)	Mutant (n=433)	Mutant (n=409)	Mutant (n=20)	EGFR Amp (n=2)	PTEN Mutant (n=3)	Mutant (n=96)	36	24.15	Astrocytoma (n=139); Oligodendroglioma (n=174); Oligoastrocytoma (n=120)
3	LGG IDH1 Mutant Discordant (TCGA)	Mutant (n=1)	WT (n=1)	Non Codel (n=1)	TP53 WT (n=1)	ATRX WT (n=1)	Mutant (n=1)	WT (n=1)	WT (n=1)	EGFR WT (n=1)	PTEN WT (n=1)	WT (n=1)	33	11.86	oligodendroglioma (n=1)
4	LGG IDH1 WT (GSE58218)	WT (n=38)	WT (n=36)	Non Codel (n=37)	NA	NA	NA	NA	NA	NA	NA	NA	NA	NA	NA
5	LGG IDH1 Mutant (GSE58218)	Mutant (n=157)	Mutant (n=156)	Codel (n=77)	NA	NA	NA	NA	NA	NA	NA	NA	NA	NA	NA
6	LGG IDH1 WT discordants (GSE58218)	WT (n=2)	Mutant (n=2)	Non Codel (n=1) Codel (n=1)	NA	NA	NA	NA	NA	NA	NA	NA	NA	NA	NA
7	LGG IDH1 Mutant discordant (GSE58218)	Mutant (n=1)	WT (n=1)	Non Codel (n=1)	NA	NA	NA	NA	NA	NA	NA	NA	NA	NA	NA
8	LGG IDH1 WT (GSE48462)	WT (n=27)	WT (n=20)	Non codel (n=25)	NA	NA	NA	NA	NA	NA	NA	NA	49	49.44	NA
9	LGG IDH1 Mutant (GSE48462)	Mutant (n=29)	Mutant (n=28)	Codel (n=14)	NA	NA	NA	NA	NA	NA	NA	NA	45	81.12	NA
10	LGG IDH1 WT discordants (GSE48462)	WT (n=7)	Mutant (n=7)	Non Codel (n=5) Codel (n=2)	NA	NA	NA	NA	NA	NA	NA	NA	50	88.8	NA
11	LGG IDH1 Mutant discordant (GSE48462)	Mutant (n=1)	WT (n=1)	Non Codel (n=1)	NA	NA	NA	NA	NA	NA	NA	NA	33	33.6	NA
2. 14 gene methylation signature to discriminate Diffuse Astrocytoma (DA) from Oligodendroglioma (ODG)
S R No.	Molecular Subtypes	As per TCGA classification a	As per 14-methylation signature	1p/19q co-del	TP53 Mutantation	ATRX loss	IDH1 IHC a	IDH1 sequencing b	IDH2 sequencing b	EGFR Amp	PTEN Mutant	TERT promoter Mutant	Age (years at diagnosis)	Survival (Average months)	Cell type
1	ODG (TCGA)	ODG (n=172)	ODG (n=171)	Codel (n=172)	TP Mutant (n=5)	ATRX Mutant (n=3)	Mutant (n=172)	Mutant (n=157)	Mutant (n=15)	EGFR Amp (n=0)	PTEN Mutant (n=1)	Mutant (n=89)	41	24.28	Astrocytoma (n=5); Oligodendroglioma (n=131); Oligoastrocytoma (n=36)
2	DA (TCGA)	DA (n=261)	DA (n=252)	Non Codel (n=261)	TP Mutant (n=231)	ATRX Mutant (n=198)	Mutant (n=261)	Mutant (n=250)	Mutant (n=5)	EGFR Amp (n=2)	PTEN Mutant (n=2)	Mutant (n=7)	32	24.06	Astrocytoma (n=134); Oligodendroglioma (n=43); Oligoastrocytoma (n=84)
3	ODG discordant (TCGA)	ODG (n=1)	DA (n=1)	codel	TP53 WT	ATRX WT	Mutant	Mutant	WT	WT	WT	NA	47	6.30814	Oligoastrocytoma
4	DA discordant (TCGA)	DA (n=9)	ODG (n=9)	non-codel	NA	NA	Mutant	NA	NA	NA	NA	WT	49	40.0501	Oligoastrocytoma
				non-codel	TP53 WT	ATRX WT	Mutant	Mutant	WT	WT	WT	NA	56	70.6052	Oligoastrocytoma
				non-codel	TP53 WT	ATRX WT	Mutant	Mutant	WT	WT	WT	NA	54	13.5034	Oligodendroglioma
				non-codel	TP53 WT	ATRX WT	Mutant	WT	WT	WT	WT	NA	40	44.387	Oligodendroglioma
				non-codel	TP53 Mutant	ATRX WT	Mutant	Mutant	WT	WT	WT	NA	39	21.6185	Astrocytoma
				non-codel	TP53 WT	ATRX WT	Mutant	WT	Mutant	WT	WT	Mutant	49	29.5694	Oligodendroglioma
				non-codel	NA	NA	Mutant	NA	NA	NA	NA	Mutant	20	6.37385	Oligodendroglioma
				non-codel	TP53 WT	ATRX WT	Mutant	Mutant	WT	WT	WT	WT	40	0.0985647	Astrocytoma
				non-codel	TP53 WT	ATRX WT	Mutant	Mutant	WT	WT	WT	NA	NA	NA	Oligodendroglioma
5	ODG (GSE58218)	ODG (n=78)	ODG (n=77)	Codel (n=78)	NA	NA	NA	NA	NA	NA	NA	NA	NA	NA	NA
6	DA (GSE58218)	DA (n=80)	DA (n=77)	Non Codel (n=80)	NA	NA	NA	NA	NA	NA	NA	NA	NA	NA	NA
7	ODG discordants (GSE58218)	ODG (n=1)	DA (n=1)	codel	NA	NA	NA	NA	NA	NA	NA	NA	NA	NA	NA
8	DA discordants (GSE58218)	DA (n=3)	ODG (n=3)	non-codel	NA	NA	NA	NA	NA	NA	NA	NA	NA	NA	NA
9	ODG (GSE48462)	ODG (n=14)	ODG (n=12)	Codel (n=14)	NA	NA	NA	NA	NA	NA	NA	NA	46	97.08	NA
10	DA (GSE48462)	DA (n=14)	DA (n=10)	Non Codel (n=14)	NA	NA	NA	NA	NA	NA	NA	NA	44	69.36	NA
11	ODG discordants (GSE48462)	ODG (n=2)	DA (n=2)	codel	NA	NA	NA	NA	NA	NA	NA	NA	31	NA	NA
12	DA discordants (GSE48462)	DA (n=4)	ODG (n=4)	non-codel	NA	NA	NA	NA	NA	NA	NA	NA	53	NA	NA
3. 13 gene methylation signature to discriminate GBM IDH1 WT from GBM IDH1 Mutant
S R No.	Molecular subtypes	As per TCGA classification a	As per 13-methylation signature	1p/19q co-del	TP53 Mutant	ATRX loss	IDH1 IHC a	IDH1 sequencing b	IDH2 sequencing b	EGFR Amp	PTEN Mutant	TERT promoter Mutant	Age (years at diagnosis)	Survival (Average months)	Cell type
1	GBM IDH1 WT (TCGA)	WT (n=117)	WT (n=116)	noncodel (n=42)	TP53 Mutant (n=19)	ATRX loss (n=4)	WT (n=117)	WT (n=115)	WT (n=115)	EGFR Amp (n=42)	PTEN Mutant (n=42)	Mutant (n=17)	60	10.34	glioblastoma
2	GBM IDH1 Mutant (TCGA)	Mutant (n=7)	Mutant (n=8)	noncodel (n=4)	TP53 Mutant (n=4)	ATRX loss (n=5)	Mutant (n=7)	Mutant (n=6)	WT (n=6)	EGFR Amp (n=0)	PTEN Mutant (n=0)	Mutant (n=3)	40	19.89	glioblastoma
3	GBM IDH1 WT Discordant (TCGA)	WT (n=1)	Mutant (n=1)	NA	TP53 Mutant (n=1)	WT ATRX	WT (n=1)	WT (n=1)	WT (n=1)	EGFR WT (n=1)	PTEN WT (n=1)	NA	51	14.85	glioblastoma
4	GBM IDH1 WT (GSE38378)	WT (n=61)	WT (n=60)	NA	NA	NA	NA	NA	NA	NA	NA	NA	NA	NA	glioblastoma
5	GBM IDH1 Mutatant (GSE38378)	Mutant (n=16)	Mutant (n=14)	NA	NA	NA	NA	NA	NA	NA	NA	NA	NA	NA	glioblastoma
6	GBM IDH1 WT discordant (GSE38378)	WT (n=1)	Mutant (n=1)	NA	NA	NA	NA	NA	NA	NA	NA	NA	23	NA	glioblastoma
7	GBM IDH1 Mutant discordant (GSE38378)	Mutant (n=2)	WT (n=2)	NA	NA	NA	NA	NA	NA	NA	NA	NA	44	NA	glioblastoma
