# Supplementary material for: DNA methylation signatures for 2016 WHO classification subtypes of diffuse gliomas
Source: Clin Epigenetics. 2017 Apr 4;9:32. doi: 10.1186/s13148-017-0331-9 (PMC5379538; doi:10.1186/s13148-017-0331-9)
Supplement: Supplementary file 1 — Sample size and diffuse glioma subsets of various cohorts used in this study. Table S2. List of differentially methylated CpGs between LGG IDH mutant and WT used as PAM input in the training (TCGA) set. Table S3A. List of the 14 CpG methylation signatures for LGG IDH mutant versus IDH WT in the test set (TCGA) and validation set (GSE48462). Table S3B. List of the 14 CpG methylation signatures for oligodendroglioma (ODG) versus diffuse astrocytoma (DA) in the test set (TCGA) and validation set (GSE48462). Table S4. List of differentially methylated CpGs between oligodendroglioma and diffuse astrocytoma used as PAM input in the training (TCGA) set. Table S5. List of 259 differentially methylated CpG probes between GBM IDH mutant and WT used as PAM input in the training (TCGA) set. Table S6. Molecular analysis of discordant samples identified by CpG methylation signatures. Table S7A. Molecular status for IDH, TP53, ATRX, and 1p/19q in LGG samples from TCGA used in this study. Table S7B. Molecular status for IDH, TP53, ATRX, and 1p/19q in LGG samples from GSE58218 used in this study. Table S7C. Molecular status for IDH, TP53, ATRX, and 1p/19q in LGG samples from GSE48462 used in this study. Table S8. Patient IDs of the discordant samples derived from all datasets used in this study. Table S9A. Molecular status of IDH, TP53, ATRX, EGFR, and PTEN in GBM samples from TCGA dataset used in this study. Table S9B. Molecular status of IDH, TP53, ATRX, EGFR, and PTEN in GBM samples from GSE38278 dataset used in this study. (ZIP 1601 kb) [file 13148_2017_331_MOESM1_ESM.zip › Paul and Mondal et al 2016 Additional File 2 Table S7.xlsx]

## Sheet: TCGA
Table S7A: Molecular status for IDH1, TP53, ATRX and 1p/19q in LGG samples from TCGA used in this study
S R No.	Sample Id	Grade	Histologic_diagnosis	IDH1 IHC status	IDH1 sequencing	1p/19q codeletion	ATRX	TP53	Gender	VITAL status	Age_at_initial_diagnosis (Yrs)	karnofsky_score	Survival (months)	dataset	EGFR	PTEN
1	TCGA-CS-4942-01A-01D-1467-05	G3	Astrocytoma	Mutant	Mutant	non-codel	Mutant	Mutant	FEMALE	Dead	44	90	43.8613	test	WT	WT
2	TCGA-CS-4943-01A-01D-1467-05	G3	Astrocytoma	Mutant	Mutant	non-codel	Mutant	Mutant	MALE	Alive	37	50	18.1359	training	WT	WT
3	TCGA-CS-5393-01A-01D-1467-05	G3	Astrocytoma	Mutant	Mutant	non-codel	WT	Mutant	MALE	Alive	39	100	40.1487	test	AMP	WT
4*	TCGA-CS-5394-01A-01D-1467-05	G3	Astrocytoma	Mutant	Mutant	non-codel	WT	WT	MALE	Alive	40	[Not Available]	0.0985647	training	WT	WT
5	TCGA-CS-5396-01A-02D-1467-05	G3	Oligodendroglioma	Mutant	Mutant	codel	WT	Mutant	FEMALE	Alive	53	90	9.95503	test	WT	WT
6	TCGA-DB-5270-01A-02D-1467-05	G3	Oligoastrocytoma	Mutant	Mutant	non-codel	Mutant	Mutant	FEMALE	Alive	38	[Not Available]	97.809	training	WT	WT
7	TCGA-DB-5273-01A-01D-1467-05	G3	Astrocytoma	Mutant	Mutant	non-codel	Mutant	Mutant	MALE	Alive	33	[Not Available]	81.9073	training	WT	WT
8	TCGA-DB-5274-01A-01D-1467-05	G3	Oligoastrocytoma	Mutant	Mutant	codel	WT	WT	FEMALE	Alive	37	80	75.2049	test	WT	WT
9	TCGA-DB-5275-01A-01D-1467-05	G3	Oligoastrocytoma	Mutant	Mutant	non-codel	Mutant	Mutant	MALE	Alive	36	[Not Available]	47.9024	training	WT	WT
10	TCGA-DB-5276-01A-01D-1467-05	G3	Oligoastrocytoma	Mutant	Mutant	non-codel	Mutant	WT	MALE	Alive	32	[Not Available]	72.8722	training	WT	WT
11	TCGA-DB-5277-01A-01D-1467-05	G3	Astrocytoma	Mutant	Mutant	non-codel	WT	Mutant	MALE	Alive	34	[Not Available]	50.8265	test	WT	WT
12	TCGA-DB-5281-01A-01D-1467-05	G3	Oligoastrocytoma	Mutant	Mutant	non-codel	Mutant	Mutant	MALE	Alive	61	[Not Available]	78.2275	test	WT	WT
13	TCGA-DH-5141-01A-01D-1467-05	G3	Oligodendroglioma	Mutant	WT	codel	WT	WT	MALE	Alive	32	[Not Available]	31.8035	training	WT	WT
14	TCGA-DH-5142-01A-01D-1467-05	G3	Astrocytoma	Mutant	Mutant	non-codel	Mutant	Mutant	MALE	Alive	29	90	30.2922	training	AMP	WT
15	TCGA-DH-5143-01A-01D-1467-05	G3	Oligoastrocytoma	Mutant	Mutant	non-codel	WT	Mutant	MALE	Alive	30	80	14.3904	test	WT	WT
16	TCGA-DH-5144-01A-01D-1467-05	G3	Oligodendroglioma	Mutant	Mutant	codel	Mutant	WT	FEMALE	Alive	56	100	8.0166	training	WT	WT
17	TCGA-E1-5302-01A-01D-1467-05	G3	Astrocytoma	Mutant	Mutant	non-codel	Mutant	Mutant	MALE	Dead	41	100	50.1037	training	WT	WT
18	TCGA-E1-5303-01A-01D-1467-05	G3	Astrocytoma	Mutant	Mutant	non-codel	Mutant	Mutant	MALE	Dead	38	80	67.4183	test	WT	WT
19	TCGA-E1-5304-01A-01D-1467-05	G3	Astrocytoma	Mutant	Mutant	non-codel	Mutant	Mutant	MALE	Dead	42	90	41.1015	test	WT	WT
20	TCGA-E1-5311-01A-01D-1467-05	G3	Oligodendroglioma	Mutant	Mutant	codel	WT	WT	MALE	Dead	31	100	134.179	test	WT	WT
21	TCGA-DU-A5TP-01A-11D-A28N-05	G3	Astrocytoma	Mutant	Mutant	non-codel	Mutant	Mutant	MALE	Alive	33	70	14.2262	training	WT	WT
22	TCGA-DU-A5TW-01A-11D-A28N-05	G3	Astrocytoma	Mutant	Mutant	non-codel	Mutant	Mutant	FEMALE	Alive	33	100	5.65104	test	WT	WT
23	TCGA-HT-7477-01B-11D-A28N-05	G3	Astrocytoma	Mutant	Mutant	non-codel	Mutant	Mutant	MALE	Alive	62	80	24.2469	training	WT	WT
24	TCGA-HT-A5R7-01A-11D-A28N-05	G3	Astrocytoma	Mutant	Mutant	non-codel	Mutant	WT	FEMALE	Alive	33	90	13.9962	training	WT	WT
25	TCGA-HT-A5R9-01A-11D-A28N-05	G3	Oligodendroglioma	Mutant	WT	codel	WT	WT	FEMALE	Alive	48	[Unknown]	0.0657098	training	WT	WT
26	TCGA-P5-A5EX-01A-12D-A28N-05	G3	Oligodendroglioma	Mutant	Mutant	codel	WT	WT	FEMALE	Alive	41	80	1.64274	training	WT	WT
27	TCGA-P5-A5F4-01A-11D-A28N-05	G3	Oligodendroglioma	Mutant	Mutant	non-codel	WT	Mutant	FEMALE	Alive	35	70	0.755663	training	WT	WT
28	TCGA-DB-A64P-01A-11D-A29T-05	G3	Oligodendroglioma	Mutant	Mutant	codel	WT	WT	MALE	Alive	40	[Not Evaluated]	16.7889	test	WT	WT
29	TCGA-DB-A64W-01A-11D-A29T-05	G3	Oligoastrocytoma	Mutant	Mutant	codel	WT	WT	FEMALE	Alive	65	90	13.6348	training	WT	WT
30	TCGA-DB-A64X-01A-11D-A29T-05	G3	Astrocytoma	Mutant	Mutant	non-codel	WT	Mutant	FEMALE	Alive	56	90	10.9078	training	WT	WT
31	TCGA-DH-A66B-01A-11D-A29T-05	G3	Astrocytoma	Mutant	Mutant	non-codel	WT	Mutant	MALE	Alive	52	90	42.0214	training	WT	WT
32	TCGA-HT-A618-01A-11D-A29T-05	G3	Astrocytoma	Mutant	WT	non-codel	Mutant	Mutant	FEMALE	Alive	37	80	5.32249	training	WT	WT
33	TCGA-HT-A619-01A-11D-A29T-05	G3	Oligodendroglioma	Mutant	Mutant	codel	WT	WT	FEMALE	Alive	51	[Unknown]	14.259	test	WT	WT
34	TCGA-HT-A61B-01A-11D-A29T-05	G3	Astrocytoma	Mutant	Mutant	non-codel	WT	Mutant	MALE	Alive	22	80	NA	test	WT	WT
35	TCGA-DH-A669-01A-12D-A31M-05	G3	Oligodendroglioma	Mutant	Mutant	codel	WT	WT	MALE	Dead	70	[Not Evaluated]	30.1937	test	WT	WT
36	TCGA-DH-A669-02A-11D-A31M-05	G3	Oligodendroglioma	Mutant	Mutant	codel	WT	WT	MALE	Dead	70	[Not Evaluated]	30.1937	test	WT	WT
37	TCGA-DH-A66D-01A-11D-A31M-05	G3	Astrocytoma	Mutant	Mutant	non-codel	Mutant	Mutant	FEMALE	Alive	43	80	15.7375	test	WT	WT
38	TCGA-DH-A66G-01A-21D-A31M-05	G3	Oligodendroglioma	Mutant	Mutant	non-codel	Mutant	Mutant	FEMALE	Alive	49	80	3.84402	test	WT	WT
39	TCGA-FG-A6J3-01A-11D-A31M-05	G3	Astrocytoma	Mutant	Mutant	non-codel	Mutant	Mutant	FEMALE	Alive	52	90	10.5793	training	WT	WT
40	TCGA-QH-A65R-01A-21D-A31M-05	G3	Oligodendroglioma	Mutant	Mutant	codel	WT	WT	FEMALE	Alive	38	100	5.74961	test	WT	WT
41	TCGA-QH-A6CU-01A-11D-A31M-05	G3	Oligodendroglioma	Mutant	Mutant	codel	WT	WT	FEMALE	Alive	52	90	-0.0328549	training	WT	WT
42	TCGA-DB-A75K-01A-11D-A32C-05	G3	Oligoastrocytoma	Mutant	Mutant	codel	WT	WT	FEMALE	Alive	55	[Not Evaluated]	7.39235	training	WT	WT
43	TCGA-DB-A75L-01A-11D-A32C-05	G3	Astrocytoma	Mutant	Mutant	non-codel	WT	Mutant	FEMALE	Alive	36	90	6.43956	test	WT	WT
44	TCGA-DB-A75O-01A-11D-A32C-05	G3	Astrocytoma	Mutant	Mutant	non-codel	WT	Mutant	MALE	Alive	29	90	30.7193	training	WT	WT
45	TCGA-DU-A6S7-01A-21D-A32C-05	G3	Astrocytoma	Mutant	Mutant	non-codel	Mutant	Mutant	FEMALE	Alive	27	90	7.22808	training	WT	WT
46	TCGA-DU-A6S8-01A-12D-A32C-05	G3	Oligodendroglioma	Mutant	Mutant	codel	WT	WT	FEMALE	Alive	74	90	5.97959	test	WT	WT
47	TCGA-DU-A76R-01A-11D-A32C-05	G3	Oligodendroglioma	Mutant	Mutant	codel	WT	WT	MALE	Dead	51	50	21.29	test	WT	WT
48	TCGA-HT-A74K-01A-11D-A32C-05	G3	Oligodendroglioma	Mutant	Mutant	codel	WT	WT	FEMALE	Alive	58	[Not Evaluated]	NA	test	WT	WT
49	TCGA-HT-A74O-01A-11D-A32C-05	G3	Astrocytoma	Mutant	Mutant	non-codel	Mutant	Mutant	MALE	Alive	34	[Unknown]	0.0985647	training	WT	WT
50	TCGA-KT-A74X-01A-11D-A32C-05	G3	Oligoastrocytoma	Mutant	Mutant	codel	WT	WT	MALE	Alive	26	90	5.22393	test	WT	WT
51	TCGA-P5-A72W-01A-11D-A32C-05	G3	Astrocytoma	Mutant	Mutant	non-codel	Mutant	Mutant	MALE	Alive	35	[Not Available]	0.295694	test	WT	WT
52	TCGA-P5-A72X-01A-11D-A32C-05	G3	Astrocytoma	Mutant	Mutant	non-codel	WT	Mutant	MALE	Alive	21	[Not Available]	0.262839	test	WT	WT
53	TCGA-P5-A72Z-01A-11D-A32C-05	G3	Oligodendroglioma	Mutant	Mutant	codel	WT	WT	FEMALE	Alive	64	[Not Available]	0.262839	training	WT	WT
54	TCGA-P5-A730-01A-11D-A32C-05	G3	Oligoastrocytoma	Mutant	WT	codel	WT	WT	MALE	Alive	22	[Not Available]	0.197129	training	WT	WT
55	TCGA-P5-A77W-01A-11D-A32C-05	G3	Oligoastrocytoma	Mutant	Mutant	codel	WT	WT	FEMALE	Alive	37	[Not Available]	NA	training	WT	WT
56	TCGA-P5-A780-01A-12D-A32C-05	G3	Astrocytoma	Mutant	Mutant	non-codel	WT	Mutant	FEMALE	Alive	44	[Not Available]	NA	training	WT	WT
57	TCGA-P5-A781-01A-11D-A32C-05	G3	Astrocytoma	Mutant	Mutant	codel	WT	WT	FEMALE	Alive	34	[Not Available]	NA	training	WT	WT
58	TCGA-QH-A65X-01A-11D-A32C-05	G3	Oligoastrocytoma	Mutant	WT	codel	WT	WT	FEMALE	Alive	28	90	7.78661	training	WT	WT
59	TCGA-QH-A6CW-01A-11D-A32C-05	G3	Oligoastrocytoma	Mutant	Mutant	non-codel	Mutant	Mutant	MALE	Alive	43	90	-0.0328549	test	WT	WT
60	TCGA-QH-A6CY-01A-11D-A32C-05	G3	Oligoastrocytoma	Mutant	Mutant	codel	WT	WT	MALE	Alive	38	90	2.20128	training	WT	WT
61*	TCGA-QH-A6X4-01A-51D-A32C-05	G3	Oligoastrocytoma	Mutant	Mutant	codel	WT	WT	MALE	Alive	47	90	6.30814	training	WT	WT
62	TCGA-QH-A6X8-01A-12D-A32C-05	G3	Oligodendroglioma	Mutant	Mutant	codel	WT	WT	FEMALE	Alive	56	100	4.73111	test	WT	WT
63	TCGA-R8-A6ML-01A-11D-A32C-05	G3	Oligodendroglioma	Mutant	Mutant	codel	WT	WT	MALE	Alive	52	[Not Available]	93.965	test	WT	WT
64	TCGA-S9-A6TW-01A-12D-A32C-05	G3	Oligodendroglioma	Mutant	Mutant	codel	WT	WT	MALE	Alive	40	90	28.2552	test	WT	MUT
65	TCGA-S9-A6TX-01A-21D-A32C-05	G3	Oligodendroglioma	Mutant	Mutant	codel	WT	WT	MALE	Alive	46	100	28.1238	training	WT	WT
66	TCGA-S9-A6U9-01A-11D-A32C-05	G3	Astrocytoma	Mutant	Mutant	non-codel	Mutant	WT	MALE	Alive	36	[Unknown]	83.6486	training	WT	WT
67	TCGA-DH-A7UR-01A-11D-A33U-05	G3	Oligodendroglioma	Mutant	WT	codel	WT	WT	FEMALE	Alive	59	90	54.2106	test	WT	WT
68	TCGA-DU-A7T6-01A-11D-A33U-05	G3	Oligodendroglioma	Mutant	Mutant	codel	WT	WT	FEMALE	Dead	73	60	17.9716	test	WT	WT
69	TCGA-S9-A6TS-01A-12D-A33U-05	G3	Astrocytoma	Mutant	Mutant	non-codel	Mutant	Mutant	FEMALE	Dead	48	100	62.1286	test	WT	WT
70	TCGA-S9-A6U1-01A-21D-A33U-05	G3	Astrocytoma	Mutant	Mutant	non-codel	Mutant	WT	FEMALE	Alive	22	100	11.3021	training	WT	WT
71	TCGA-S9-A6U6-01A-12D-A33U-05	G3	Astrocytoma	Mutant	Mutant	non-codel	Mutant	Mutant	MALE	Alive	28	100	9.85647	training	WT	WT
72	TCGA-S9-A6WD-01A-12D-A33U-05	G3	Oligodendroglioma	Mutant	Mutant	codel	WT	WT	MALE	Alive	58	100	62.3257	training	WT	WT
73	TCGA-S9-A6WG-01A-11D-A33U-05	G3	Astrocytoma	Mutant	Mutant	non-codel	Mutant	Mutant	MALE	Alive	31	100	70.5066	test	WT	WT
74	TCGA-S9-A6WL-01A-21D-A33U-05	G3	Astrocytoma	Mutant	Mutant	codel	WT	WT	MALE	Alive	52	100	10.875	training	WT	WT
75	TCGA-S9-A6WN-01A-12D-A33U-05	G3	Astrocytoma	Mutant	Mutant	codel	WT	WT	FEMALE	Alive	38	90	9.0351	training	WT	WT
76	TCGA-TQ-A7RF-01A-11D-A33U-05	G3	Oligodendroglioma	Mutant	Mutant	non-codel	WT	Mutant	FEMALE	Alive	27	[Unknown]	NA	training	WT	WT
77	TCGA-TQ-A7RM-01A-11D-A33U-05	G3	Oligoastrocytoma	Mutant	Mutant	non-codel	WT	Mutant	FEMALE	Alive	41	90	NA	training	WT	WT
78	TCGA-VW-A7QS-01A-12D-A33U-05	G3	Oligodendroglioma	Mutant	Mutant	codel	WT	WT	FEMALE	Alive	35	[Not Evaluated]	23.1956	training	WT	WT
79	TCGA-DH-A7UT-01A-12D-A34D-05	G3	Astrocytoma	Mutant	Mutant	non-codel	WT	Mutant	MALE	Alive	30	[Not Evaluated]	6.57098	test	WT	WT
80	TCGA-DH-A7UU-01A-12D-A34D-05	G3	Astrocytoma	Mutant	Mutant	non-codel	WT	Mutant	MALE	Alive	43	90	3.44976	training	WT	MUT
81	TCGA-DH-A7UV-01A-12D-A34D-05	G3	Astrocytoma	Mutant	Mutant	non-codel	Mutant	Mutant	MALE	Alive	49	90	6.20958	training	WT	MUT
82	TCGA-DU-A7T8-01A-21D-A34K-05	G3	Oligoastrocytoma	Mutant	Mutant	non-codel	Mutant	Mutant	MALE	Alive	35	100	124.422	training	WT	WT
83	TCGA-E1-A7YE-01A-11D-A34D-05	G3	Astrocytoma	Mutant	Mutant	non-codel	Mutant	Mutant	FEMALE	Dead	32	90	NA	test	WT	WT
84	TCGA-E1-A7YH-01A-11D-A34D-05	G3	Astrocytoma	Mutant	Mutant	non-codel	Mutant	Mutant	FEMALE	Dead	47	80	NA	training	WT	WT
85	TCGA-E1-A7YI-01A-11D-A34D-05	G3	Astrocytoma	Mutant	Mutant	non-codel	Mutant	Mutant	FEMALE	Dead	33	80	NA	test	WT	WT
86	TCGA-E1-A7YK-01A-11D-A34D-05	G3	Astrocytoma	Mutant	Mutant	non-codel	Mutant	Mutant	MALE	Dead	52	90	NA	test	WT	WT
87	TCGA-E1-A7YO-01A-11D-A34D-05	G3	Oligodendroglioma	Mutant	Mutant	codel	WT	WT	MALE	Dead	45	100	74.9749	test	WT	WT
88	TCGA-E1-A7YS-01A-11D-A34D-05	G3	Oligodendroglioma	Mutant	Mutant	codel	WT	WT	MALE	Dead	71	80	NA	training	WT	WT
89	TCGA-E1-A7YU-01A-11D-A34K-05	G3	Oligoastrocytoma	Mutant	Mutant	non-codel	WT	Mutant	MALE	Dead	42	[Not Evaluated]	NA	test	WT	WT
90	TCGA-E1-A7YV-01A-11D-A34K-05	G3	Oligoastrocytoma	Mutant	Mutant	non-codel	Mutant	WT	FEMALE	Dead	26	90	32.4278	training	WT	WT
91	TCGA-S9-A6TV-01A-12D-A34K-05	G3	Oligoastrocytoma	Mutant	Mutant	non-codel	Mutant	Mutant	MALE	Alive	50	90	18.7601	test	WT	WT
92	TCGA-S9-A6WP-01A-12D-A34D-05	G3	Oligoastrocytoma	Mutant	Mutant	codel	WT	WT	MALE	Alive	42	100	6.14387	test	WT	WT
93	TCGA-S9-A7IS-01A-11D-A34D-05	G3	Astrocytoma	Mutant	Mutant	non-codel	Mutant	WT	FEMALE	Dead	33	60	7.91803	test	WT	WT
94	TCGA-S9-A7IY-01A-11D-A34D-05	G3	Oligoastrocytoma	Mutant	Mutant	codel	WT	WT	MALE	Alive	39	80	12.5834	training	WT	WT
95	TCGA-S9-A7IZ-01A-11D-A34D-05	G3	Astrocytoma	Mutant	Mutant	non-codel	Mutant	Mutant	FEMALE	Alive	48	90	4.20543	test	WT	WT
96	TCGA-S9-A7J0-01A-11D-A34D-05	G3	Oligodendroglioma	Mutant	Mutant	non-codel	WT	Mutant	FEMALE	Alive	30	100	9.36365	training	WT	WT
97	TCGA-S9-A7J2-01A-11D-A34D-05	G3	Oligodendroglioma	Mutant	Mutant	codel	WT	WT	MALE	Alive	25	80	2.037	training	WT	WT
98	TCGA-S9-A7J3-01A-21D-A34K-05	G3	Oligodendroglioma	Mutant	Mutant	codel	WT	WT	FEMALE	Alive	52	100	8.11516	test	WT	WT
99	TCGA-S9-A7QW-01A-11D-A34D-05	G3	Astrocytoma	Mutant	Mutant	non-codel	Mutant	Mutant	FEMALE	Alive	54	100	3.58118	test	WT	WT
100	TCGA-S9-A7QX-01A-11D-A34D-05	G3	Astrocytoma	Mutant	Mutant	non-codel	Mutant	Mutant	FEMALE	Alive	36	100	4.04115	test	WT	WT
101	TCGA-S9-A7R4-01A-12D-A34K-05	G3	Astrocytoma	Mutant	Mutant	non-codel	WT	WT	MALE	Alive	46	90	17.4131	training	WT	WT
102	TCGA-S9-A7R8-01A-11D-A34K-05	G3	Astrocytoma	Mutant	Mutant	non-codel	Mutant	Mutant	FEMALE	Dead	44	90	31.5736	training	WT	WT
103	TCGA-FG-A87N-01A-11D-A368-05	G3	Astrocytoma	Mutant	Mutant	non-codel	WT	WT	FEMALE	Alive	37	[Not Evaluated]	7.42521	training	WT	WT
104	TCGA-QH-A870-01A-11D-A368-05	G3	Oligoastrocytoma	Mutant	Mutant	non-codel	Mutant	Mutant	FEMALE	Alive	38	80	0.0657098	training	WT	WT
105	TCGA-RY-A83Z-01A-11D-A368-05	G3	Astrocytoma	Mutant	Mutant	non-codel	Mutant	Mutant	FEMALE	Alive	54	[Not Evaluated]	NA	test	WT	WT
106	TCGA-RY-A840-01A-11D-A368-05	G3	Oligodendroglioma	Mutant	Mutant	codel	WT	WT	MALE	Alive	47	90	NA	test	WT	WT
107	TCGA-RY-A843-01A-11D-A368-05	G3	Astrocytoma	Mutant	Mutant	non-codel	WT	WT	MALE	Alive	30	[Not Evaluated]	NA	test	WT	WT
108	TCGA-S9-A89Z-01A-11D-A368-05	G3	Astrocytoma	Mutant	Mutant	non-codel	WT	Mutant	MALE	Alive	40	70	4.99394	training	WT	WT
109	TCGA-TM-A84F-01A-11D-A368-05	G3	Astrocytoma	Mutant	Mutant	non-codel	WT	WT	MALE	Alive	48	100	50.728	test	WT	WT
110	TCGA-TM-A84G-01A-11D-A368-05	G3	Oligodendroglioma	Mutant	Mutant	codel	WT	WT	FEMALE	Alive	54	100	34.3334	training	WT	WT
111	TCGA-TM-A84H-01A-11D-A368-05	G3	Oligoastrocytoma	Mutant	Mutant	non-codel	Mutant	Mutant	FEMALE	Alive	44	90	24.2469	test	WT	WT
112	TCGA-TM-A84I-01A-11D-A368-05	G3	Astrocytoma	Mutant	Mutant	non-codel	Mutant	Mutant	MALE	Alive	30	90	19.3515	training	WT	WT
113	TCGA-TM-A84M-01A-11D-A368-05	G3	Oligodendroglioma	Mutant	Mutant	codel	WT	Mutant	MALE	Alive	40	100	16.4932	training	WT	WT
114	TCGA-TM-A84O-01A-11D-A368-05	G3	Oligodendroglioma	Mutant	Mutant	codel	WT	WT	FEMALE	Dead	61	90	29.898	training	WT	WT
115	TCGA-TM-A84S-01A-11D-A368-05	G3	Oligodendroglioma	Mutant	Mutant	codel	WT	WT	MALE	Alive	36	80	4.56683	training	WT	WT
116	TCGA-VM-A8CB-01A-11D-A368-05	G3	Oligodendroglioma	Mutant	Mutant	codel	WT	WT	MALE	Alive	33	[Not Evaluated]	0.0985647	test	WT	WT
117	TCGA-VM-A8CF-01A-11D-A368-05	G3	Astrocytoma	Mutant	Mutant	non-codel	Mutant	Mutant	FEMALE	Alive	44	60	NA	test	WT	WT
118	TCGA-VV-A829-01A-21D-A368-05	G3	Oligoastrocytoma	Mutant	Mutant	codel	WT	WT	MALE	Alive	44	[Not Evaluated]	27.0396	test	WT	WT
119	TCGA-VV-A86M-01A-11D-A368-05	G3	Astrocytoma	Mutant	Mutant	non-codel	WT	Mutant	FEMALE	Alive	36	[Not Evaluated]	7.03095	training	WT	WT
120	TCGA-WY-A858-01A-11D-A368-05	G3	Astrocytoma	Mutant	Mutant	non-codel	Mutant	Mutant	FEMALE	Alive	32	100	43.927	training	WT	WT
121	TCGA-CS-6290-01A-11D-1706-05	G3	Astrocytoma	Mutant	Mutant	non-codel	WT	Mutant	MALE	Alive	31	90	17.9388	training	WT	WT
122	TCGA-DU-5855-01A-11D-1706-05	G3	Oligoastrocytoma	Mutant	Mutant	non-codel	Mutant	Mutant	FEMALE	Alive	49	100	6.80096	test	WT	WT
123	TCGA-DU-6393-01A-11D-1706-05	G3	Oligodendroglioma	Mutant	Mutant	codel	WT	WT	MALE	Dead	66	[Not Available]	52.075	test	WT	WT
124	TCGA-DU-6394-01A-11D-1706-05	G3	Oligodendroglioma	Mutant	Mutant	codel	WT	WT	MALE	Dead	53	[Not Available]	22.407	test	WT	WT
125	TCGA-DU-6396-01A-11D-1706-05	G3	Oligoastrocytoma	Mutant	Mutant	non-codel	Mutant	Mutant	FEMALE	Dead	31	90	75.1063	training	WT	WT
126	TCGA-DU-6397-01A-11D-1706-05	G3	Oligodendroglioma	Mutant	Mutant	codel	WT	WT	MALE	Dead	45	[Not Available]	46.0297	training	WT	WT
127	TCGA-DU-6397-02A-12D-A368-05	G3	Oligodendroglioma	Mutant	Mutant	codel	WT	WT	MALE	Dead	45	[Not Available]	46.0297	test	WT	WT
128	TCGA-DU-6408-01A-11D-1706-05	G3	Oligodendroglioma	Mutant	Mutant	non-codel	Mutant	Mutant	FEMALE	Dead	23	90	114.007	training	WT	WT
129	TCGA-CS-6665-01A-11D-1894-05	G3	Astrocytoma	Mutant	Mutant	non-codel	Mutant	Mutant	FEMALE	Alive	51	90	12.4192	test	WT	WT
130	TCGA-CS-6666-01A-11D-1894-05	G3	Astrocytoma	Mutant	Mutant	non-codel	Mutant	Mutant	MALE	Alive	22	90	8.47656	test	WT	WT
131	TCGA-CS-6670-01A-11D-1894-05	G3	Oligodendroglioma	Mutant	Mutant	codel	WT	WT	MALE	Alive	43	[Not Available]	6.60383	training	WT	WT
132	TCGA-DU-5851-01A-13D-1894-05	G3	Oligoastrocytoma	Mutant	Mutant	non-codel	Mutant	Mutant	FEMALE	Alive	40	90	17.446	training	WT	WT
133	TCGA-DU-6410-01A-11D-1894-05	G3	Oligodendroglioma	Mutant	Mutant	codel	WT	WT	MALE	Alive	56	50	7.95089	training	WT	WT
134	TCGA-DU-6542-01A-11D-1894-05	G3	Oligoastrocytoma	Mutant	Mutant	non-codel	WT	Mutant	MALE	Alive	25	[Not Available]	7.7209	test	WT	WT
135	TCGA-E1-5305-01A-01D-1894-05	G3	Astrocytoma	Mutant	#N/A	non-codel	Mutant	Mutant	MALE	Dead	34	100	79.936	training	WT	WT
136	TCGA-E1-5307-01A-01D-1894-05	G3	Astrocytoma	Mutant	Mutant	non-codel	Mutant	Mutant	FEMALE	Dead	62	80	57.8903	test	WT	WT
137	TCGA-FG-5962-01B-11D-1894-05	G3	Oligodendroglioma	Mutant	Mutant	codel	WT	WT	MALE	Alive	54	[Not Available]	47.7382	test	WT	WT
138	TCGA-DU-7010-01A-11D-2025-05	G3	Astrocytoma	Mutant	Mutant	non-codel	WT	Mutant	FEMALE	Dead	58	[Not Available]	14.9818	test	WT	WT
139	TCGA-DU-7018-01A-11D-2025-05	G3	Oligodendroglioma	Mutant	Mutant	codel	WT	WT	FEMALE	Dead	57	90	30.6536	training	WT	WT
140	TCGA-DU-7019-01A-11D-2025-05	G3	Oligoastrocytoma	Mutant	Mutant	non-codel	Mutant	Mutant	MALE	Alive	39	100	26.2839	test	WT	WT
141	TCGA-DU-7298-01A-11D-2025-05	G3	Astrocytoma	Mutant	Mutant	non-codel	Mutant	Mutant	FEMALE	Dead	38	80	18.9244	training	WT	WT
142	TCGA-DU-7299-01A-21D-2025-05	G3	Astrocytoma	Mutant	Mutant	non-codel	WT	Mutant	MALE	Dead	33	90	43.9927	training	WT	WT
143	TCGA-HT-7468-01A-11D-2025-05	G3	Oligodendroglioma	Mutant	Mutant	codel	WT	WT	MALE	Alive	30	80	6.66954	training	WT	WT
144	TCGA-HT-7475-01A-11D-2025-05	G3	Oligoastrocytoma	Mutant	Mutant	non-codel	Mutant	Mutant	MALE	Alive	67	70	17.4131	test	WT	WT
145	TCGA-HT-7479-01A-11D-2025-05	G3	Astrocytoma	Mutant	Mutant	non-codel	WT	Mutant	MALE	Alive	44	[Not Available]	7.09666	test	WT	WT
146	TCGA-DU-7300-01A-21D-2087-05	G3	Oligodendroglioma	Mutant	Mutant	codel	WT	Mutant	FEMALE	Dead	53	90	61.9643	test	WT	WT
147	TCGA-DU-7302-01A-11D-2087-05	G3	Oligodendroglioma	Mutant	Mutant	codel	WT	WT	FEMALE	Alive	48	90	60.2559	test	WT	WT
148	TCGA-DU-7304-01A-12D-2087-05	G3	Oligoastrocytoma	Mutant	Mutant	non-codel	Mutant	Mutant	MALE	Dead	43	80	23.2941	training	WT	WT
149	TCGA-DU-7304-02A-12D-A368-05	G3	Oligoastrocytoma	Mutant	Mutant	non-codel	Mutant	Mutant	MALE	Dead	43	80	23.2941	test	WT	WT
150	TCGA-DU-7309-01A-11D-2087-05	G3	Oligodendroglioma	Mutant	WT	non-codel	Mutant	Mutant	FEMALE	Alive	41	90	2.75981	training	WT	WT
151	TCGA-FG-7636-01A-11D-2087-05	G3	Astrocytoma	Mutant	Mutant	non-codel	Mutant	Mutant	MALE	Alive	48	90	17.8731	training	WT	WT
152	TCGA-FG-7638-01B-11D-2087-05	G3	Oligodendroglioma	Mutant	Mutant	codel	Mutant	WT	FEMALE	Alive	31	100	22.5385	test	WT	WT
153	TCGA-FN-7833-01A-11D-2087-05	G3	Oligoastrocytoma	Mutant	Mutant	non-codel	Mutant	Mutant	MALE	Alive	25	[Not Available]	0.13142	training	WT	WT
154	TCGA-HT-7470-01A-12D-2087-05	G3	Oligodendroglioma	Mutant	Mutant	non-codel	Mutant	Mutant	MALE	Alive	37	90	8.80511	training	WT	WT
155	TCGA-HT-7601-01A-11D-2087-05	G3	Astrocytoma	Mutant	Mutant	non-codel	WT	Mutant	FEMALE	Alive	30	[Not Available]	5.0268	training	WT	WT
156	TCGA-HT-7609-01A-11D-2087-05	G3	Oligoastrocytoma	Mutant	Mutant	non-codel	WT	Mutant	MALE	Alive	34	90	45.964	training	WT	WT
157	TCGA-DU-8163-01A-11D-2254-05	G3	Oligoastrocytoma	Mutant	Mutant	non-codel	Mutant	Mutant	MALE	Alive	29	90	20.6657	test	WT	WT
158	TCGA-DU-8168-01A-11D-2254-05	G3	Oligodendroglioma	Mutant	Mutant	codel	WT	WT	FEMALE	Alive	55	70	14.1605	training	WT	WT
159	TCGA-FG-8185-01A-11D-2254-05	G3	Astrocytoma	Mutant	Mutant	non-codel	Mutant	Mutant	MALE	Alive	37	90	14.2262	training	WT	WT
160	TCGA-FG-8186-01A-11D-2254-05	G3	Oligoastrocytoma	Mutant	Mutant	codel	WT	WT	FEMALE	Alive	42	70	16.0003	test	WT	WT
161	TCGA-FG-8191-01A-11D-2254-05	G3	Oligodendroglioma	Mutant	Mutant	non-codel	Mutant	Mutant	MALE	Alive	30	[Not Available]	15.5075	test	WT	WT
162	TCGA-HT-7471-01A-11D-2254-05	G3	Oligodendroglioma	Mutant	Mutant	codel	WT	WT	FEMALE	Alive	37	[Not Available]	0.13142	training	WT	WT
163	TCGA-HT-7616-01A-11D-2254-05	G3	Oligodendroglioma	Mutant	Mutant	codel	WT	WT	MALE	Dead	75	[Not Available]	0.229984	test	WT	WT
164	TCGA-HT-7620-01A-11D-2254-05	G3	Oligodendroglioma	Mutant	Mutant	codel	WT	WT	MALE	Alive	40	[Not Available]	14.259	training	WT	WT
165	TCGA-HT-7677-01A-11D-2254-05	G3	Oligodendroglioma	Mutant	Mutant	codel	WT	WT	MALE	Alive	53	[Not Available]	16.2303	training	WT	WT
166	TCGA-HT-7684-01A-11D-2254-05	G3	Oligoastrocytoma	Mutant	Mutant	non-codel	WT	WT	MALE	Alive	58	[Not Available]	6.0453	training	WT	WT
167	TCGA-HT-7686-01A-11D-2254-05	G3	Astrocytoma	Mutant	Mutant	non-codel	Mutant	Mutant	FEMALE	Alive	29	[Not Available]	42.7114	test	WT	WT
168	TCGA-HT-7687-01A-11D-2254-05	G3	Oligodendroglioma	Mutant	Mutant	codel	WT	WT	MALE	Alive	74	[Not Available]	0.0985647	test	WT	WT
169	TCGA-HT-7688-01A-11D-2254-05	G3	Oligodendroglioma	Mutant	Mutant	non-codel	Mutant	Mutant	MALE	Alive	59	[Not Available]	31.6721	training	WT	WT
170	TCGA-HT-7690-01A-11D-2254-05	G3	Oligoastrocytoma	Mutant	Mutant	non-codel	Mutant	Mutant	MALE	Alive	29	[Not Available]	0.0985647	test	WT	WT
171	TCGA-HT-7694-01A-11D-2254-05	G3	Oligodendroglioma	Mutant	Mutant	codel	WT	WT	MALE	Alive	60	90	6.89953	training	WT	WT
172	TCGA-IK-8125-01A-11D-2254-05	G3	Oligoastrocytoma	Mutant	Mutant	codel	WT	WT	MALE	Alive	62	[Not Available]	42.7442	training	WT	WT
173	TCGA-HT-7855-01A-11D-2399-05	G3	Astrocytoma	Mutant	Mutant	non-codel	Mutant	Mutant	MALE	Alive	39	[Not Available]	19.2201	test	WT	WT
174	TCGA-HT-7856-01A-11D-2399-05	G3	Oligodendroglioma	Mutant	WT	codel	WT	WT	MALE	Alive	35	[Not Available]	39.0645	training	WT	WT
175	TCGA-HT-7874-01A-11D-2399-05	G3	Oligodendroglioma	Mutant	Mutant	codel	WT	WT	FEMALE	Alive	41	[Not Available]	37.126	test	WT	WT
176	TCGA-HT-7879-01A-11D-2399-05	G3	Oligoastrocytoma	Mutant	Mutant	non-codel	Mutant	Mutant	MALE	Alive	31	[Not Available]	3.67975	test	WT	WT
177	TCGA-HT-8105-01A-11D-2399-05	G3	Oligodendroglioma	Mutant	Mutant	codel	WT	Mutant	MALE	Alive	54	[Not Available]	6.24243	test	WT	WT
178	TCGA-HT-8106-01A-11D-2399-05	G3	Astrocytoma	Mutant	WT	non-codel	WT	Mutant	MALE	Alive	53	[Not Available]	0.0985647	test	WT	WT
179	TCGA-HT-8109-01A-11D-2399-05	G3	Oligodendroglioma	Mutant	Mutant	codel	WT	WT	MALE	Alive	64	[Not Available]	3.94259	test	WT	WT
180	TCGA-HT-8111-01A-11D-2399-05	G3	Oligoastrocytoma	Mutant	Mutant	non-codel	WT	Mutant	MALE	Alive	32	[Not Available]	0.229984	test	WT	WT
181	TCGA-HT-8114-01A-11D-2399-05	G3	Oligoastrocytoma	Mutant	Mutant	non-codel	Mutant	Mutant	MALE	Alive	36	[Not Available]	3.87688	test	WT	WT
182	TCGA-HT-8563-01A-11D-2399-05	G3	Astrocytoma	Mutant	Mutant	non-codel	Mutant	Mutant	FEMALE	Alive	30	[Unknown]	16.0332	training	WT	WT
183	TCGA-HW-8319-01A-11D-2399-05	G3	Astrocytoma	Mutant	Mutant	non-codel	Mutant	Mutant	FEMALE	Alive	34	[Not Available]	21.6842	test	WT	WT
184	TCGA-HW-8320-01A-11D-2399-05	G3	Astrocytoma	Mutant	Mutant	non-codel	WT	Mutant	MALE	Alive	36	[Not Available]	21.5857	training	WT	WT
185	TCGA-HW-8321-01A-11D-2399-05	G3	Astrocytoma	Mutant	Mutant	non-codel	Mutant	Mutant	MALE	Alive	31	[Not Available]	19.5815	training	WT	WT
186	TCGA-DB-A4XB-01A-11D-A26N-05	G3	Astrocytoma	Mutant	Mutant	non-codel	WT	Mutant	MALE	Alive	38	[Not Evaluated]	12.7148	test	WT	WT
187	TCGA-HT-A4DV-01A-11D-A26N-05	G3	Oligodendroglioma	Mutant	Mutant	codel	WT	WT	FEMALE	Alive	51	90	10.4807	test	WT	WT
188	TCGA-DB-A4XD-01A-11D-A27L-05	G3	Astrocytoma	Mutant	Mutant	non-codel	Mutant	Mutant	MALE	Alive	32	[Not Evaluated]	27.0067	test	WT	WT
189	TCGA-DB-A4XE-01A-11D-A27L-05	G3	Oligoastrocytoma	Mutant	Mutant	non-codel	Mutant	Mutant	FEMALE	Alive	27	90	18.8259	test	WT	WT
190	TCGA-DB-A4XF-01A-11D-A27L-05	G3	Astrocytoma	Mutant	Mutant	non-codel	WT	Mutant	FEMALE	Alive	41	[Not Evaluated]	18.3659	test	WT	WT
191	TCGA-DB-A4XG-01A-11D-A27L-05	G3	Oligodendroglioma	Mutant	WT	codel	WT	WT	MALE	Alive	34	[Not Evaluated]	72.905	training	WT	WT
192	TCGA-HW-A5KJ-01A-12D-A27L-05	G3	Oligodendroglioma	Mutant	Mutant	codel	WT	WT	MALE	Alive	68	[Not Available]	10.5464	training	WT	WT
193	TCGA-P5-A5EU-01A-11D-A27L-05	G3	Astrocytoma	Mutant	Mutant	non-codel	Mutant	Mutant	MALE	Alive	35	60	0	test	WT	WT
194	TCGA-P5-A5EZ-01A-11D-A27L-05	G3	Astrocytoma	Mutant	Mutant	non-codel	WT	Mutant	MALE	Alive	39	[Not Evaluated]	2.29984	test	WT	WT
195	TCGA-CS-4944-01A-01D-1467-05	G2	Astrocytoma	Mutant	Mutant	non-codel	WT	WT	MALE	Alive	50	90	10.6121	test	WT	WT
196	TCGA-CS-5390-01A-02D-1467-05	G2	Oligodendroglioma	Mutant	Mutant	codel	WT	WT	FEMALE	Alive	47	100	64.5927	test	WT	WT
197	TCGA-DB-5278-01A-01D-1467-05	G2	Oligodendroglioma	Mutant	Mutant	codel	WT	WT	MALE	Alive	17	[Not Available]	50.1366	training	WT	WT
198	TCGA-DB-5279-01A-01D-1467-05	G2	Oligodendroglioma	Mutant	Mutant	codel	WT	WT	MALE	Alive	59	[Not Available]	44.4855	training	WT	WT
199	TCGA-DB-5280-01A-01D-1467-05	G2	Oligoastrocytoma	Mutant	Mutant	non-codel	Mutant	Mutant	MALE	Alive	43	[Not Available]	36.5346	test	WT	WT
200	TCGA-E1-5318-01A-01D-1467-05	G2	Oligodendroglioma	Mutant	WT	codel	WT	WT	FEMALE	Dead	42	100	78.1618	training	WT	WT
201	TCGA-E1-5322-01A-01D-1467-05	G2	Oligoastrocytoma	Mutant	Mutant	non-codel	Mutant	Mutant	FEMALE	Dead	38	90	130.697	training	WT	WT
202	TCGA-DU-A5TR-01A-11D-A28N-05	G2	Oligoastrocytoma	Mutant	Mutant	non-codel	Mutant	Mutant	MALE	Alive	51	90	12.5834	training	WT	WT
203	TCGA-DU-A5TS-01A-11D-A28N-05	G2	Oligodendroglioma	Mutant	Mutant	non-codel	Mutant	WT	MALE	Alive	42	100	15.1133	test	WT	WT
204	TCGA-DU-A5TU-01A-11D-A28N-05	G2	Astrocytoma	Mutant	Mutant	non-codel	Mutant	Mutant	FEMALE	Alive	62	50	3.64689	training	WT	WT
205#	TCGA-FG-8189-01B-11D-A28N-05	G2	Oligodendroglioma	Mutant	WT	non-codel	WT	WT	FEMALE	Alive	33	70	11.8606	test	WT	WT
206	TCGA-FG-A60J-01A-11D-A28N-05	G2	Oligoastrocytoma	Mutant	Mutant	non-codel	WT	Mutant	FEMALE	Alive	47	90	7.03095	training	WT	WT
207	TCGA-HT-A5R5-01A-11D-A28N-05	G2	Oligodendroglioma	Mutant	Mutant	non-codel	Mutant	Mutant	FEMALE	Alive	33	[Unknown]	0.13142	test	WT	WT
208	TCGA-HT-A5RB-01A-11D-A28N-05	G2	Astrocytoma	Mutant	Mutant	non-codel	Mutant	Mutant	MALE	Alive	24	[Unknown]	0.0985647	training	WT	WT
209	TCGA-P5-A5F0-01A-11D-A28N-05	G2	Oligodendroglioma	Mutant	Mutant	codel	WT	WT	MALE	Alive	33	80	4.10686	training	WT	WT
210	TCGA-P5-A5F1-01A-11D-A28N-05	G2	Astrocytoma	Mutant	Mutant	non-codel	Mutant	Mutant	MALE	Alive	30	[Unknown]	5.88103	training	WT	WT
211	TCGA-P5-A5F2-01A-11D-A28N-05	G2	Astrocytoma	Mutant	Mutant	non-codel	Mutant	Mutant	FEMALE	Alive	36	80	7.62234	test	WT	WT
212	TCGA-DB-A64L-01A-11D-A29T-05	G2	Oligodendroglioma	Mutant	Mutant	codel	WT	WT	FEMALE	Alive	67	70	11.0064	test	WT	WT
213	TCGA-DB-A64Q-01A-11D-A29T-05	G2	Oligoastrocytoma	Mutant	Mutant	codel	WT	WT	FEMALE	Alive	31	90	5.97959	test	WT	WT
214	TCGA-DB-A64R-01A-11D-A29T-05	G2	Oligodendroglioma	Mutant	Mutant	codel	WT	WT	FEMALE	Alive	24	90	16.066	training	WT	WT
215	TCGA-DB-A64S-01A-11D-A29T-05	G2	Oligoastrocytoma	Mutant	Mutant	non-codel	Mutant	Mutant	MALE	Alive	20	100	15.4089	training	WT	WT
216	TCGA-DB-A64U-01A-11D-A29T-05	G2	Oligoastrocytoma	Mutant	Mutant	codel	WT	WT	FEMALE	Alive	38	90	27.7952	training	WT	WT
217	TCGA-DB-A64V-01A-11D-A29T-05	G2	Oligodendroglioma	Mutant	Mutant	codel	WT	WT	MALE	Alive	54	90	14.719	test	WT	WT
218	TCGA-DH-A66F-01A-11D-A29T-05	G2	Oligodendroglioma	Mutant	Mutant	codel	WT	WT	MALE	Alive	49	90	17.1831	test	WT	WT
219	TCGA-FG-A60K-01A-11D-A29T-05	G2	Oligoastrocytoma	Mutant	Mutant	codel	WT	WT	FEMALE	Alive	34	[Not Evaluated]	6.63669	training	WT	WT
220	TCGA-HT-A614-01A-11D-A29T-05	G2	Oligoastrocytoma	Mutant	Mutant	non-codel	Mutant	Mutant	MALE	Alive	47	[Unknown]	2.6941	test	WT	WT
221	TCGA-HT-A615-01A-11D-A29T-05	G2	Oligodendroglioma	Mutant	Mutant	codel	WT	WT	FEMALE	Alive	38	90	13.0105	test	WT	WT
222	TCGA-HT-A616-01A-11D-A29T-05	G2	Astrocytoma	Mutant	Mutant	non-codel	Mutant	WT	FEMALE	Alive	36	[Unknown]	1.80702	test	WT	WT
223*	TCGA-HT-A61A-01A-11D-A29T-05	G2	Oligodendroglioma	Mutant	#N/A	non-codel	#N/A	#N/A	FEMALE	Alive	20	80	6.37385	test	#N/A	#N/A
224	TCGA-QH-A65S-01A-11D-A29T-05	G2	Oligoastrocytoma	Mutant	Mutant	non-codel	Mutant	Mutant	FEMALE	Alive	32	90	2.52983	test	WT	WT
225	TCGA-QH-A65V-01A-11D-A29T-05	G2	Oligodendroglioma	Mutant	Mutant	codel	WT	WT	FEMALE	Alive	43	90	4.82967	test	WT	WT
226	TCGA-QH-A65Z-01A-11D-A29T-05	G2	Oligodendroglioma	Mutant	Mutant	codel	WT	WT	MALE	Alive	54	90	4.10686	training	WT	WT
227	TCGA-FG-A60L-01A-12D-A31M-05	G2	Astrocytoma	Mutant	Mutant	non-codel	WT	Mutant	FEMALE	Alive	34	100	7.03095	training	WT	WT
228	TCGA-FG-A6IZ-01A-11D-A31M-05	G2	Oligodendroglioma	Mutant	Mutant	codel	WT	WT	MALE	Alive	60	[Not Evaluated]	4.20543	test	WT	WT
229	TCGA-FG-A6J1-01A-11D-A31M-05	G2	Oligodendroglioma	Mutant	Mutant	codel	WT	WT	FEMALE	Alive	44	70	4.07401	test	WT	WT
230	TCGA-DB-A75M-01A-11D-A32C-05	G2	Astrocytoma	Mutant	Mutant	non-codel	Mutant	Mutant	MALE	Alive	47	[Not Evaluated]	10.2836	test	WT	WT
231	TCGA-DU-A6S2-01A-21D-A32C-05	G2	Oligodendroglioma	Mutant	Mutant	codel	WT	WT	FEMALE	Alive	37	70	8.64084	training	WT	WT
232	TCGA-DU-A6S3-01A-12D-A32C-05	G2	Oligodendroglioma	Mutant	Mutant	codel	WT	WT	MALE	Alive	60	[Not Evaluated]	2.6941	test	WT	WT
233	TCGA-DU-A6S6-01A-21D-A32C-05	G2	Oligoastrocytoma	Mutant	Mutant	codel	WT	WT	FEMALE	Alive	35	90	77.9318	training	WT	WT
234	TCGA-DU-A76O-01A-11D-A32C-05	G2	Astrocytoma	Mutant	Mutant	non-codel	Mutant	Mutant	MALE	Alive	30	[Not Evaluated]	7.12951	test	WT	WT
235	TCGA-FG-A713-01A-11D-A32C-05	G2	Oligoastrocytoma	Mutant	Mutant	codel	Mutant	WT	FEMALE	Alive	74	60	5.22393	training	WT	WT
236	TCGA-HT-A74J-01A-12D-A32C-05	G2	Oligoastrocytoma	Mutant	Mutant	non-codel	Mutant	Mutant	MALE	Alive	33	[Unknown]	10.5136	test	WT	WT
237	TCGA-HT-A74L-01A-11D-A32C-05	G2	Oligoastrocytoma	Mutant	Mutant	codel	WT	WT	FEMALE	Alive	22	90	NA	test	WT	WT
238	TCGA-P5-A731-01A-11D-A32C-05	G2	Oligoastrocytoma	Mutant	Mutant	non-codel	WT	WT	FEMALE	Alive	59	90	0.197129	training	WT	WT
239	TCGA-P5-A733-01A-11D-A32C-05	G2	Astrocytoma	Mutant	Mutant	non-codel	Mutant	Mutant	FEMALE	Alive	52	[Not Available]	0.229984	test	WT	WT
240	TCGA-P5-A735-01A-11D-A32C-05	G2	Astrocytoma	Mutant	Mutant	non-codel	Mutant	Mutant	FEMALE	Alive	38	[Not Available]	NA	test	WT	WT
241	TCGA-P5-A736-01A-11D-A32C-05	G2	Astrocytoma	Mutant	Mutant	non-codel	Mutant	Mutant	FEMALE	Alive	44	[Not Available]	NA	training	WT	WT
242	TCGA-P5-A737-01A-11D-A32C-05	G2	Oligoastrocytoma	Mutant	Mutant	codel	WT	WT	MALE	Alive	47	[Not Available]	NA	training	WT	WT
243	TCGA-P5-A77X-01A-11D-A32C-05	G2	Oligoastrocytoma	Mutant	Mutant	codel	WT	WT	FEMALE	Alive	55	[Not Available]	NA	training	WT	WT
244	TCGA-QH-A6CZ-01A-11D-A32C-05	G2	Oligoastrocytoma	Mutant	Mutant	codel	WT	WT	MALE	Alive	38	90	3.15407	training	WT	WT
245	TCGA-QH-A6X3-01A-21D-A32C-05	G2	Oligoastrocytoma	Mutant	Mutant	non-codel	Mutant	Mutant	MALE	Alive	27	90	0.591388	training	WT	WT
246	TCGA-QH-A6X5-01A-12D-A32C-05	G2	Oligoastrocytoma	Mutant	Mutant	codel	WT	WT	FEMALE	Alive	58	90	3.90973	training	WT	WT
247	TCGA-QH-A6X9-01A-12D-A32C-05	G2	Oligodendroglioma	Mutant	Mutant	non-codel	Mutant	Mutant	FEMALE	Alive	73	40	1.90558	test	WT	WT
248	TCGA-QH-A6XA-01A-12D-A32C-05	G2	Oligoastrocytoma	Mutant	Mutant	non-codel	Mutant	Mutant	FEMALE	Alive	23	100	0.229984	training	WT	WT
249	TCGA-R8-A6MK-01A-11D-A32C-05	G2	Oligodendroglioma	Mutant	Mutant	codel	WT	WT	MALE	Alive	40	[Not Available]	88.7739	test	WT	WT
250	TCGA-R8-A73M-01A-11D-A32C-05	G2	Oligodendroglioma	Mutant	Mutant	codel	WT	WT	FEMALE	Alive	48	[Not Available]	59.3359	training	WT	WT
251	TCGA-S9-A6TU-01A-12D-A32C-05	G2	Astrocytoma	Mutant	Mutant	non-codel	Mutant	Mutant	MALE	Alive	38	100	69.0281	training	WT	WT
252	TCGA-S9-A6TY-01A-12D-A32C-05	G2	Oligodendroglioma	Mutant	WT	codel	WT	WT	MALE	Alive	50	100	22.4728	training	WT	WT
253*	TCGA-S9-A6TZ-01A-21D-A32C-05	G2	Astrocytoma	Mutant	Mutant	non-codel	WT	Mutant	FEMALE	Alive	39	100	21.6185	training	WT	WT
254	TCGA-TM-A7C4-01A-11D-A32C-05	G2	Astrocytoma	Mutant	Mutant	non-codel	Mutant	Mutant	FEMALE	Alive	39	90	35.9104	test	WT	WT
255	TCGA-TM-A7C5-01A-11D-A32C-05	G2	Oligoastrocytoma	Mutant	Mutant	codel	WT	WT	MALE	Alive	30	100	25.2983	test	WT	WT
256	TCGA-TM-A7CF-01A-11D-A32C-05	G2	Astrocytoma	Mutant	Mutant	non-codel	WT	Mutant	FEMALE	Alive	41	100	48.3624	test	WT	WT
257	TCGA-TM-A7CF-02A-11D-A32C-05	G2	Astrocytoma	Mutant	Mutant	non-codel	WT	Mutant	FEMALE	Alive	41	100	48.3624	training	WT	WT
258	TCGA-DH-A7US-01A-11D-A33U-05	G2	Oligodendroglioma	Mutant	Mutant	codel	WT	WT	MALE	Alive	50	[Not Evaluated]	10.2179	test	WT	WT
259	TCGA-DU-A7TA-01A-11D-A33U-05	G2	Oligodendroglioma	Mutant	WT	non-codel	Mutant	Mutant	MALE	Alive	32	80	77.8333	test	WT	WT
260	TCGA-FG-A710-01A-12D-A33U-05	G2	Oligodendroglioma	Mutant	Mutant	codel	WT	WT	FEMALE	Alive	50	[Not Evaluated]	22.9327	test	WT	WT
261	TCGA-FG-A711-01A-21D-A33U-05	G2	Oligodendroglioma	Mutant	Mutant	non-codel	Mutant	Mutant	FEMALE	Alive	33	90	43.6642	training	WT	WT
262	TCGA-R8-A6MO-01A-11D-A33U-05	G2	Oligodendroglioma	Mutant	Mutant	codel	WT	WT	FEMALE	Alive	53	[Not Available]	32.6249	test	WT	WT
263	TCGA-S9-A6U2-01A-21D-A33U-05	G2	Oligodendroglioma	Mutant	Mutant	codel	WT	WT	FEMALE	Alive	48	100	15.6061	training	WT	WT
264	TCGA-S9-A6U5-01A-12D-A33U-05	G2	Astrocytoma	Mutant	Mutant	codel	WT	WT	MALE	Alive	33	100	20.0415	training	WT	WT
265	TCGA-S9-A6U8-01A-21D-A33U-05	G2	Astrocytoma	Mutant	Mutant	non-codel	Mutant	Mutant	MALE	Alive	24	100	94.5564	training	WT	WT
266	TCGA-S9-A6UB-01A-21D-A33U-05	G2	Oligodendroglioma	Mutant	Mutant	codel	WT	WT	MALE	Alive	52	100	103.69	test	WT	WT
267	TCGA-S9-A6WE-01A-12D-A33U-05	G2	Oligodendroglioma	Mutant	Mutant	codel	WT	WT	MALE	Alive	34	100	72.5436	training	WT	WT
268	TCGA-S9-A6WH-01A-12D-A33U-05	G2	Oligoastrocytoma	Mutant	Mutant	codel	WT	WT	FEMALE	Alive	73	80	22.8999	test	WT	WT
269*	TCGA-S9-A6WI-01A-21D-A33U-05	G2	Oligoastrocytoma	Mutant	Mutant	non-codel	WT	WT	FEMALE	Alive	56	100	70.6052	training	WT	WT
270	TCGA-TM-A7CA-01A-21D-A33U-05	G2	Astrocytoma	Mutant	Mutant	non-codel	Mutant	Mutant	MALE	Alive	44	100	22.5713	test	WT	WT
271	TCGA-TQ-A7RG-01A-11D-A33U-05	G2	Oligoastrocytoma	Mutant	Mutant	codel	WT	WT	MALE	Alive	36	100	NA	training	WT	WT
272	TCGA-TQ-A7RI-01A-11D-A33U-05	G2	Oligodendroglioma	Mutant	Mutant	codel	WT	WT	FEMALE	Alive	37	[Unknown]	NA	test	WT	WT
273	TCGA-TQ-A7RJ-01A-11D-A33U-05	G2	Oligoastrocytoma	Mutant	Mutant	non-codel	Mutant	Mutant	FEMALE	Alive	25	[Not Evaluated]	NA	test	WT	WT
274	TCGA-TQ-A7RK-01A-11D-A33U-05	G2	Oligoastrocytoma	Mutant	Mutant	non-codel	Mutant	Mutant	MALE	Alive	29	90	NA	test	WT	WT
275	TCGA-TQ-A7RK-02A-11D-A368-05	G2	Oligoastrocytoma	Mutant	Mutant	non-codel	Mutant	Mutant	MALE	Alive	29	90	NA	test	WT	WT
276	TCGA-TQ-A7RK-02B-11D-A408-05	G2	Oligoastrocytoma	Mutant	Mutant	non-codel	Mutant	Mutant	MALE	Alive	29	90	NA	training	WT	WT
277	TCGA-TQ-A7RN-01A-11D-A33U-05	G2	Oligodendroglioma	Mutant	Mutant	codel	WT	Mutant	MALE	Alive	32	100	NA	training	WT	WT
278	TCGA-TQ-A7RO-01A-11D-A33U-05	G2	Oligoastrocytoma	Mutant	WT	codel	WT	WT	MALE	Alive	29	100	NA	training	WT	WT
279	TCGA-TQ-A7RQ-01A-11D-A33U-05	G2	Oligodendroglioma	Mutant	Mutant	codel	WT	WT	FEMALE	Alive	38	90	NA	training	WT	WT
280	TCGA-TQ-A7RS-01A-12D-A33U-05	G2	Oligodendroglioma	Mutant	Mutant	codel	WT	WT	FEMALE	Alive	25	90	NA	training	WT	WT
281	TCGA-TQ-A7RW-01A-11D-A33U-05	G2	Oligodendroglioma	Mutant	Mutant	non-codel	Mutant	Mutant	MALE	Dead	32	90	NA	test	WT	WT
282	TCGA-DU-A7TC-01A-21D-A34K-05	G2	Astrocytoma	Mutant	Mutant	non-codel	WT	Mutant	MALE	Alive	32	90	23.4913	test	WT	WT
283*	TCGA-DU-A7TG-01A-21D-A34K-05	G2	Oligodendroglioma	Mutant	WT	non-codel	WT	WT	MALE	Dead	40	70	44.387	test	WT	WT
284	TCGA-E1-A7YW-01A-11D-A34K-05	G2	Oligoastrocytoma	Mutant	Mutant	non-codel	Mutant	Mutant	MALE	Dead	28	90	36.7975	test	WT	WT
285*	TCGA-E1-A7YY-01A-11D-A34K-05	G2	Oligodendroglioma	Mutant	Mutant	non-codel	WT	WT	FEMALE	Dead	27	100	NA	test	WT	WT
286	TCGA-E1-A7Z3-01A-11D-A34K-05	G2	Astrocytoma	Mutant	Mutant	non-codel	Mutant	Mutant	FEMALE	Dead	31	[Not Evaluated]	NA	test	WT	WT
287	TCGA-E1-A7Z4-01A-11D-A34K-05	G2	Astrocytoma	Mutant	Mutant	non-codel	Mutant	Mutant	MALE	Dead	35	90	NA	test	WT	WT
288	TCGA-E1-A7Z6-01A-11D-A34K-05	G2	Astrocytoma	Mutant	Mutant	non-codel	Mutant	Mutant	FEMALE	Dead	41	90	32.3292	training	WT	WT
289	TCGA-FG-A70Y-01A-12D-A34K-05	G2	Oligodendroglioma	Mutant	Mutant	non-codel	Mutant	Mutant	FEMALE	Alive	20	[Not Evaluated]	28.5181	test	WT	WT
290	TCGA-S9-A6WO-01A-21D-A34D-05	G2	Astrocytoma	Mutant	Mutant	non-codel	Mutant	Mutant	MALE	Alive	29	100	7.58948	test	WT	WT
291	TCGA-S9-A6WQ-01A-12D-A34D-05	G2	Oligoastrocytoma	Mutant	Mutant	non-codel	Mutant	Mutant	FEMALE	Alive	57	100	3.38405	training	WT	WT
292	TCGA-S9-A7IQ-01A-21D-A34D-05	G2	Oligoastrocytoma	Mutant	Mutant	codel	WT	WT	FEMALE	Alive	45	100	14.259	test	WT	WT
293	TCGA-S9-A7J1-01A-21D-A34K-05	G2	Oligodendroglioma	Mutant	Mutant	codel	WT	WT	MALE	Alive	43	60	8.18087	training	WT	WT
294	TCGA-S9-A7QY-01A-11D-A34D-05	G2	Oligoastrocytoma	Mutant	WT	codel	WT	WT	FEMALE	Alive	35	100	18.2016	test	WT	WT
295	TCGA-S9-A7QZ-01A-12D-A34K-05	G2	Oligodendroglioma	Mutant	Mutant	codel	WT	WT	MALE	Alive	41	100	13.0105	training	WT	WT
296	TCGA-S9-A7R1-01A-12D-A34K-05	G2	Oligodendroglioma	Mutant	Mutant	codel	WT	WT	MALE	Alive	35	90	164.274	test	WT	WT
297	TCGA-S9-A7R3-01A-11D-A34K-05	G2	Astrocytoma	Mutant	Mutant	non-codel	WT	Mutant	FEMALE	Alive	28	100	87.0326	test	WT	WT
298	TCGA-S9-A7R7-01A-11D-A34K-05	G2	Astrocytoma	Mutant	Mutant	non-codel	Mutant	Mutant	MALE	Alive	27	80	83.7471	test	WT	WT
299	TCGA-TQ-A7RH-01A-12D-A34D-05	G2	Oligoastrocytoma	Mutant	Mutant	non-codel	Mutant	Mutant	MALE	Alive	39	[Not Evaluated]	NA	test	WT	WT
300	TCGA-TQ-A7RR-01A-21D-A34D-05	G2	Oligoastrocytoma	Mutant	Mutant	non-codel	Mutant	Mutant	MALE	Alive	38	100	NA	test	WT	WT
301	TCGA-TQ-A7RU-01A-21D-A34D-05	G2	Oligodendroglioma	Mutant	Mutant	codel	WT	WT	MALE	Alive	51	80	NA	test	WT	WT
302	TCGA-TQ-A7RV-01A-21D-A34D-05	G2	Astrocytoma	Mutant	Mutant	non-codel	Mutant	Mutant	MALE	Alive	27	80	NA	test	WT	WT
303	TCGA-TQ-A7RV-02A-11D-A368-05	G2	Astrocytoma	Mutant	Mutant	non-codel	Mutant	Mutant	MALE	Alive	27	80	NA	training	WT	WT
304	TCGA-F6-A8O3-01A-11D-A368-05	G2	Oligodendroglioma	Mutant	Mutant	codel	WT	WT	MALE	Alive	34	[Not Evaluated]	0.229984	training	WT	WT
305	TCGA-F6-A8O4-01A-11D-A368-05	G2	Astrocytoma	Mutant	Mutant	non-codel	Mutant	Mutant	MALE	Alive	44	[Not Evaluated]	0.197129	training	WT	WT
306	TCGA-QH-A86X-01A-11D-A368-05	G2	Oligodendroglioma	Mutant	Mutant	codel	WT	WT	MALE	Alive	33	100	3.48262	training	WT	WT
307	TCGA-RY-A83X-01A-11D-A368-05	G2	Oligodendroglioma	Mutant	Mutant	codel	WT	WT	FEMALE	Alive	46	[Not Evaluated]	NA	training	WT	WT
308	TCGA-RY-A83Y-01A-11D-A368-05	G2	Oligodendroglioma	Mutant	Mutant	codel	WT	WT	MALE	Alive	45	80	NA	training	WT	WT
309	TCGA-RY-A845-01A-11D-A368-05	G2	Oligoastrocytoma	Mutant	Mutant	non-codel	WT	Mutant	FEMALE	Alive	40	80	NA	training	WT	WT
310	TCGA-RY-A847-01A-11D-A368-05	G2	Oligodendroglioma	Mutant	Mutant	codel	WT	WT	MALE	Alive	45	90	NA	training	WT	WT
311	TCGA-TM-A84L-01A-11D-A368-05	G2	Oligoastrocytoma	Mutant	Mutant	non-codel	Mutant	Mutant	MALE	Dead	31	90	40.8058	training	WT	WT
312	TCGA-TM-A84Q-01A-11D-A368-05	G2	Astrocytoma	Mutant	Mutant	non-codel	Mutant	Mutant	MALE	Alive	31	80	18.8916	test	WT	WT
313	TCGA-TM-A84R-01A-21D-A368-05	G2	Oligodendroglioma	Mutant	WT	codel	WT	WT	MALE	Alive	46	80	9.42936	training	WT	WT
314	TCGA-TM-A84T-01A-11D-A368-05	G2	Oligoastrocytoma	Mutant	Mutant	non-codel	Mutant	Mutant	MALE	Alive	19	90	11.992	test	WT	WT
315	TCGA-TQ-A8XE-01A-11D-A368-05	G2	Astrocytoma	Mutant	Mutant	non-codel	WT	Mutant	FEMALE	Dead	42	70	NA	training	WT	WT
316	TCGA-TQ-A8XE-02A-11D-A368-05	G2	Astrocytoma	Mutant	Mutant	non-codel	WT	Mutant	FEMALE	Dead	42	70	NA	training	WT	WT
317	TCGA-VM-A8C8-01A-11D-A368-05	G2	Oligodendroglioma	Mutant	Mutant	non-codel	Mutant	Mutant	FEMALE	Alive	50	90	33.052	test	WT	WT
318*	TCGA-VM-A8CA-01A-11D-A368-05	G2	Oligodendroglioma	Mutant	Mutant	non-codel	WT	WT	MALE	Alive	54	70	13.5034	training	WT	WT
319	TCGA-VM-A8CE-01A-11D-A368-05	G2	Oligodendroglioma	Mutant	Mutant	codel	WT	WT	MALE	Alive	25	90	26.7767	training	WT	WT
320	TCGA-VM-A8CH-01A-12D-A368-05	G2	Astrocytoma	Mutant	Mutant	non-codel	Mutant	WT	FEMALE	Alive	24	90	10.9407	test	WT	WT
321	TCGA-W9-A837-01A-11D-A368-05	G2	Oligodendroglioma	Mutant	Mutant	codel	WT	WT	MALE	Alive	47	[Not Available]	45.0441	test	WT	WT
322	TCGA-WH-A86K-01A-11D-A368-05	G2	Astrocytoma	Mutant	Mutant	non-codel	Mutant	Mutant	MALE	Alive	65	[Not Evaluated]	5.25678	test	WT	WT
323	TCGA-WY-A859-01A-12D-A368-05	G2	Astrocytoma	Mutant	Mutant	non-codel	Mutant	Mutant	FEMALE	Alive	34	100	NA	test	WT	WT
324	TCGA-WY-A85A-01A-21D-A368-05	G2	Astrocytoma	Mutant	Mutant	non-codel	Mutant	WT	MALE	Alive	20	[Not Available]	NA	training	WT	WT
325	TCGA-WY-A85B-01A-11D-A368-05	G2	Astrocytoma	Mutant	Mutant	non-codel	Mutant	Mutant	MALE	Alive	24	[Not Evaluated]	NA	test	WT	WT
326	TCGA-WY-A85C-01A-11D-A368-05	G2	Astrocytoma	Mutant	Mutant	non-codel	Mutant	Mutant	MALE	Alive	36	[Not Evaluated]	NA	test	WT	WT
327	TCGA-WY-A85D-01A-11D-A368-05	G2	Oligoastrocytoma	Mutant	Mutant	non-codel	Mutant	Mutant	MALE	Alive	60	[Not Available]	NA	training	WT	WT
328	TCGA-WY-A85E-01A-11D-A368-05	G2	Oligoastrocytoma	Mutant	Mutant	non-codel	Mutant	Mutant	FEMALE	Alive	48	[Not Available]	NA	test	WT	WT
329	TCGA-DU-5849-01A-11D-1706-05	G2	Oligodendroglioma	Mutant	WT	codel	WT	WT	MALE	Alive	48	[Not Available]	14.5547	test	WT	WT
330	TCGA-DU-5870-01A-11D-1706-05	G2	Oligodendroglioma	Mutant	Mutant	codel	WT	WT	FEMALE	Alive	34	70	182.213	training	WT	WT
331	TCGA-DU-5870-02A-12D-A368-05	G2	Oligodendroglioma	Mutant	Mutant	codel	WT	WT	FEMALE	Alive	34	70	182.213	training	WT	WT
332	TCGA-DU-5871-01A-12D-1706-05	G2	Oligoastrocytoma	Mutant	Mutant	non-codel	Mutant	Mutant	FEMALE	Alive	37	100	18.9244	test	WT	WT
333	TCGA-DU-5872-01A-11D-1706-05	G2	Oligoastrocytoma	Mutant	Mutant	non-codel	Mutant	Mutant	FEMALE	Alive	43	[Not Available]	17.4788	training	WT	WT
334	TCGA-DU-5874-01A-11D-1706-05	G2	Oligodendroglioma	Mutant	Mutant	codel	WT	WT	FEMALE	Alive	62	100	15.1461	test	WT	WT
335	TCGA-DU-6395-01A-12D-1706-05	G2	Oligoastrocytoma	Mutant	Mutant	non-codel	Mutant	Mutant	MALE	Dead	31	[Not Available]	48.9867	test	WT	WT
336	TCGA-DU-6399-01A-12D-1706-05	G2	Oligodendroglioma	Mutant	WT	non-codel	Mutant	Mutant	MALE	Dead	54	[Not Available]	65.7098	training	WT	WT
337	TCGA-DU-6400-01A-12D-1706-05	G2	Oligodendroglioma	Mutant	Mutant	codel	WT	WT	FEMALE	Dead	66	[Not Available]	1.21563	training	WT	WT
338	TCGA-DU-6401-01A-11D-1706-05	G2	Oligodendroglioma	Mutant	Mutant	non-codel	Mutant	Mutant	FEMALE	Dead	31	[Not Available]	87.394	test	WT	WT
339	TCGA-DU-6407-01A-13D-1706-05	G2	Oligodendroglioma	Mutant	Mutant	non-codel	Mutant	Mutant	FEMALE	Dead	35	90	94.4578	test	WT	WT
340	TCGA-DU-6407-02A-12D-A368-05	G2	Oligodendroglioma	Mutant	Mutant	non-codel	Mutant	Mutant	FEMALE	Dead	35	90	94.4578	training	WT	WT
341	TCGA-DU-6407-02B-11D-A368-05	G2	Oligodendroglioma	Mutant	Mutant	non-codel	Mutant	Mutant	FEMALE	Dead	35	90	94.4578	test	WT	WT
342	TCGA-FG-5964-01A-11D-1706-05	G2	Oligodendroglioma	Mutant	Mutant	codel	WT	WT	MALE	Alive	62	[Not Available]	34.3334	test	WT	WT
343	TCGA-CS-4938-01B-11D-1894-05	G2	Astrocytoma	Mutant	Mutant	non-codel	Mutant	Mutant	FEMALE	Alive	31	90	4.69825	training	WT	WT
344	TCGA-CS-6668-01A-11D-1894-05	G2	Oligodendroglioma	Mutant	Mutant	codel	WT	WT	FEMALE	Alive	57	90	8.0166	training	WT	WT
345	TCGA-DU-5853-01A-11D-1894-05	G2	Oligoastrocytoma	Mutant	Mutant	non-codel	Mutant	Mutant	MALE	Alive	29	100	13.3719	test	WT	WT
346	TCGA-E1-5319-01A-01D-1894-05	G2	Oligodendroglioma	Mutant	Mutant	codel	WT	WT	FEMALE	Dead	48	100	95.5092	test	WT	WT
347	TCGA-FG-5965-01B-11D-1894-05	G2	Oligoastrocytoma	Mutant	Mutant	non-codel	Mutant	Mutant	FEMALE	Alive	39	90	36.7975	test	WT	WT
348	TCGA-FG-5965-02A-11D-A29T-05	G2	Oligoastrocytoma	Mutant	Mutant	non-codel	Mutant	Mutant	FEMALE	Alive	39	90	36.7975	test	WT	WT
349	TCGA-FG-5965-02B-11D-A29T-05	G2	Oligoastrocytoma	Mutant	Mutant	non-codel	Mutant	Mutant	FEMALE	Alive	39	90	36.7975	test	WT	WT
350	TCGA-FG-6689-01A-11D-1894-05	G2	Astrocytoma	Mutant	Mutant	non-codel	Mutant	Mutant	MALE	Alive	30	70	14.9161	training	WT	WT
351	TCGA-FG-6690-01A-11D-1894-05	G2	Oligodendroglioma	Mutant	Mutant	non-codel	Mutant	Mutant	MALE	Alive	70	90	24.9697	training	WT	WT
352	TCGA-FG-6691-01A-11D-1894-05	G2	Astrocytoma	Mutant	Mutant	non-codel	Mutant	Mutant	FEMALE	Alive	23	100	23.9512	training	WT	WT
353	TCGA-CS-6667-01A-12D-2025-05	G2	Astrocytoma	Mutant	Mutant	non-codel	Mutant	Mutant	FEMALE	Alive	39	90	7.55663	test	WT	WT
354	TCGA-DU-7007-01A-11D-2025-05	G2	Astrocytoma	Mutant	Mutant	non-codel	Mutant	Mutant	MALE	Dead	33	[Not Available]	62.9171	test	WT	WT
355	TCGA-DU-7008-01A-11D-2025-05	G2	Oligodendroglioma	Mutant	Mutant	non-codel	Mutant	Mutant	FEMALE	Alive	41	[Not Available]	156.126	test	WT	WT
356	TCGA-DU-7009-01A-11D-2025-05	G2	Oligodendroglioma	Mutant	Mutant	codel	WT	WT	FEMALE	Alive	32	[Not Available]	138.188	training	WT	WT
357	TCGA-DU-7011-01A-11D-2025-05	G2	Oligoastrocytoma	Mutant	Mutant	non-codel	Mutant	Mutant	MALE	Dead	25	80	105.136	training	WT	WT
358	TCGA-DU-7015-01A-11D-2025-05	G2	Oligodendroglioma	Mutant	Mutant	non-codel	Mutant	Mutant	FEMALE	Alive	41	90	90.7124	training	WT	WT
359	TCGA-DU-7294-01A-11D-2025-05	G2	Oligodendroglioma	Mutant	Mutant	codel	WT	WT	FEMALE	Alive	53	100	94.2607	training	WT	WT
360	TCGA-EZ-7264-01A-11D-2025-05	G2	Oligodendroglioma	Mutant	Mutant	codel	WT	WT	FEMALE	Alive	47	[Not Available]	14.3247	training	WT	WT
361	TCGA-HT-7467-01A-11D-2025-05	G2	Oligodendroglioma	Mutant	Mutant	codel	WT	WT	MALE	Alive	54	[Not Available]	0.0985647	test	WT	WT
362	TCGA-HT-7472-01A-11D-2025-05	G2	Oligodendroglioma	Mutant	Mutant	non-codel	Mutant	Mutant	MALE	Alive	38	[Not Available]	0.0328549	training	WT	WT
363	TCGA-HT-7473-01A-11D-2025-05	G2	Oligoastrocytoma	Mutant	Mutant	non-codel	Mutant	Mutant	MALE	Alive	28	[Not Available]	16.526	training	WT	WT
364	TCGA-HT-7474-01A-11D-2025-05	G2	Oligoastrocytoma	Mutant	Mutant	non-codel	Mutant	Mutant	MALE	Alive	52	[Not Available]	3.74546	training	WT	WT
365	TCGA-HT-7476-01A-11D-2025-05	G2	Astrocytoma	Mutant	WT	non-codel	Mutant	Mutant	MALE	Alive	26	[Not Available]	6.53813	test	WT	WT
366	TCGA-HT-7478-01A-11D-2025-05	G2	Astrocytoma	Mutant	Mutant	non-codel	Mutant	Mutant	MALE	Alive	36	[Not Available]	6.37385	test	WT	WT
367	TCGA-HT-7481-01A-11D-2025-05	G2	Oligodendroglioma	Mutant	Mutant	codel	WT	WT	MALE	Alive	39	[Not Available]	59.1388	training	WT	WT
368	TCGA-HT-7482-01A-11D-2025-05	G2	Oligoastrocytoma	Mutant	Mutant	non-codel	Mutant	Mutant	FEMALE	Alive	18	[Not Available]	59.993	test	WT	WT
369	TCGA-HT-7483-01A-11D-2025-05	G2	Oligoastrocytoma	Mutant	Mutant	non-codel	Mutant	Mutant	MALE	Alive	14	[Not Available]	154.089	test	WT	WT
370	TCGA-HT-7485-01A-11D-2025-05	G2	Astrocytoma	Mutant	Mutant	non-codel	Mutant	Mutant	MALE	Alive	42	100	4.0083	test	WT	WT
371	TCGA-HW-7486-01A-11D-2025-05	G2	Oligodendroglioma	Mutant	Mutant	codel	WT	WT	MALE	Alive	37	[Not Available]	29.898	test	WT	WT
372	TCGA-HW-7487-01A-11D-2025-05	G2	Oligodendroglioma	Mutant	Mutant	codel	WT	WT	MALE	Alive	39	[Not Available]	13.4377	test	WT	WT
373	TCGA-HW-7489-01A-11D-2025-05	G2	Oligoastrocytoma	Mutant	Mutant	non-codel	Mutant	Mutant	MALE	Alive	38	[Not Available]	8.31229	test	WT	WT
374	TCGA-HW-7490-01A-11D-2025-05	G2	Astrocytoma	Mutant	Mutant	non-codel	Mutant	Mutant	MALE	Alive	41	[Not Available]	19.2201	test	WT	WT
375	TCGA-HW-7491-01A-11D-2025-05	G2	Oligodendroglioma	Mutant	WT	codel	WT	WT	MALE	Alive	35	[Not Available]	40.1487	training	WT	WT
376	TCGA-HW-7495-01A-11D-2025-05	G2	Oligodendroglioma	Mutant	Mutant	codel	WT	WT	FEMALE	Alive	45	[Not Available]	4.30399	training	WT	WT
377	TCGA-DU-7301-01A-11D-2087-05	G2	Oligodendroglioma	Mutant	Mutant	non-codel	Mutant	Mutant	MALE	Dead	53	100	25.8897	training	WT	WT
378	TCGA-DU-7306-01A-11D-2087-05	G2	Oligoastrocytoma	Mutant	Mutant	non-codel	Mutant	Mutant	MALE	Alive	67	100	41.9557	training	WT	WT
379	TCGA-FG-7634-01A-11D-2087-05	G2	Oligodendroglioma	Mutant	Mutant	codel	WT	WT	MALE	Alive	28	[Not Available]	15.3432	training	WT	WT
380*	TCGA-FG-7637-01A-11D-2087-05	G2	Oligoastrocytoma	Mutant	#N/A	non-codel	#N/A	#N/A	MALE	Alive	49	[Not Available]	40.0501	training	#N/A	#N/A
381	TCGA-HT-7480-01A-11D-2087-05	G2	Oligodendroglioma	Mutant	Mutant	codel	WT	WT	MALE	Alive	33	[Not Available]	75.1392	training	WT	WT
382	TCGA-HT-7602-01A-21D-2087-05	G2	Oligodendroglioma	Mutant	Mutant	non-codel	WT	WT	MALE	Alive	21	[Not Available]	29.8322	training	WT	WT
383	TCGA-HT-7603-01A-21D-2087-05	G2	Oligodendroglioma	Mutant	Mutant	non-codel	Mutant	Mutant	MALE	Alive	29	[Not Available]	23.1627	test	WT	WT
384	TCGA-HT-7604-01A-11D-2087-05	G2	Astrocytoma	Mutant	Mutant	non-codel	Mutant	Mutant	MALE	Alive	50	[Not Available]	107.863	test	WT	WT
385	TCGA-HT-7605-01A-11D-2087-05	G2	Oligodendroglioma	Mutant	Mutant	codel	WT	WT	MALE	Alive	38	[Not Available]	4.56683	training	WT	WT
386	TCGA-HT-7606-01A-11D-2087-05	G2	Astrocytoma	Mutant	Mutant	non-codel	WT	WT	FEMALE	Alive	30	[Not Available]	17.2817	training	WT	WT
387	TCGA-HT-7607-01A-11D-2087-05	G2	Astrocytoma	Mutant	Mutant	codel	WT	WT	FEMALE	Dead	61	70	3.15407	test	WT	WT
388	TCGA-HT-7608-01A-11D-2087-05	G2	Oligoastrocytoma	Mutant	Mutant	codel	WT	WT	MALE	Alive	61	[Not Available]	22.0456	training	WT	WT
389	TCGA-HT-7610-01A-21D-2087-05	G2	Oligoastrocytoma	Mutant	Mutant	non-codel	Mutant	Mutant	FEMALE	Alive	25	[Not Available]	56.0505	test	WT	WT
390	TCGA-IK-7675-01A-11D-2087-05	G2	Oligodendroglioma	Mutant	Mutant	non-codel	Mutant	Mutant	MALE	Dead	43	90	18.9901	test	WT	WT
391	TCGA-DU-8164-01A-11D-2254-05	G2	Oligodendroglioma	Mutant	Mutant	codel	WT	WT	MALE	Alive	51	[Not Available]	21.3885	test	WT	WT
392	TCGA-DU-8166-01A-11D-2254-05	G2	Oligoastrocytoma	Mutant	Mutant	non-codel	Mutant	Mutant	FEMALE	Alive	29	[Not Available]	16.9531	test	WT	WT
393	TCGA-DU-8167-01A-11D-2254-05	G2	Oligoastrocytoma	Mutant	Mutant	non-codel	Mutant	Mutant	FEMALE	Alive	69	100	15.4747	training	WT	WT
394	TCGA-FG-7641-01B-11D-2254-05	G2	Oligodendroglioma	Mutant	Mutant	codel	WT	WT	MALE	Alive	31	[Not Available]	20.6	training	WT	WT
395	TCGA-FG-8182-01A-11D-2254-05	G2	Oligodendroglioma	Mutant	Mutant	non-codel	Mutant	Mutant	MALE	Alive	35	[Not Available]	13.6676	test	WT	WT
396	TCGA-FG-8187-01A-11D-2254-05	G2	Oligoastrocytoma	Mutant	Mutant	codel	WT	WT	MALE	Alive	31	90	20.0743	test	WT	WT
397	TCGA-FG-8188-01A-11D-2254-05	G2	Oligoastrocytoma	Mutant	Mutant	non-codel	Mutant	Mutant	MALE	Alive	41	90	14.949	test	WT	WT
398	TCGA-HT-7689-01A-11D-2254-05	G2	Oligodendroglioma	Mutant	Mutant	non-codel	Mutant	Mutant	FEMALE	Alive	58	60	14.949	test	WT	WT
399	TCGA-HT-7692-01A-12D-2254-05	G2	Oligoastrocytoma	Mutant	Mutant	codel	WT	WT	MALE	Alive	43	100	2.95694	training	WT	WT
400	TCGA-HT-7693-01A-11D-2254-05	G2	Oligodendroglioma	Mutant	Mutant	non-codel	Mutant	Mutant	FEMALE	Alive	51	90	17.5117	training	WT	WT
401	TCGA-HT-7695-01A-11D-2254-05	G2	Oligodendroglioma	Mutant	Mutant	codel	WT	WT	FEMALE	Alive	29	[Not Available]	14.5219	training	WT	WT
402	TCGA-HT-7611-01A-11D-2399-05	G2	Oligoastrocytoma	Mutant	Mutant	non-codel	Mutant	Mutant	MALE	Alive	36	90	57.5618	test	WT	WT
403	TCGA-HT-7676-01A-11D-2399-05	G2	Oligodendroglioma	Mutant	Mutant	non-codel	Mutant	Mutant	MALE	Alive	26	[Unknown]	0.164274	test	WT	WT
404	TCGA-HT-7681-01A-11D-2399-05	G2	Oligoastrocytoma	Mutant	WT	codel	WT	WT	FEMALE	Alive	29	[Unknown]	44.6498	training	WT	WT
405	TCGA-HT-7858-01A-11D-2399-05	G2	Astrocytoma	Mutant	Mutant	non-codel	Mutant	Mutant	MALE	Alive	28	[Not Available]	50.5965	test	WT	WT
406	TCGA-HT-7873-01B-11D-2399-05	G2	Oligoastrocytoma	Mutant	Mutant	non-codel	Mutant	WT	MALE	Alive	29	[Not Available]	23.5898	training	WT	WT
407	TCGA-HT-7875-01A-11D-2399-05	G2	Oligodendroglioma	Mutant	Mutant	codel	WT	WT	MALE	Alive	56	80	0.328549	test	WT	WT
408	TCGA-HT-7877-01A-11D-2399-05	G2	Oligodendroglioma	Mutant	Mutant	codel	WT	WT	FEMALE	Alive	20	[Not Available]	0.13142	test	WT	WT
409	TCGA-HT-7880-01A-11D-2399-05	G2	Oligoastrocytoma	Mutant	Mutant	non-codel	Mutant	Mutant	MALE	Alive	30	[Not Available]	5.32249	test	WT	WT
410	TCGA-HT-7881-01A-11D-2399-05	G2	Oligodendroglioma	Mutant	Mutant	codel	WT	WT	MALE	Alive	38	[Not Available]	2.92409	training	WT	WT
411	TCGA-HT-7884-01B-11D-2399-05	G2	Astrocytoma	Mutant	Mutant	non-codel	Mutant	Mutant	FEMALE	Alive	44	80	11.2692	test	WT	WT
412	TCGA-HT-7902-01A-12D-2399-05	G2	Oligoastrocytoma	Mutant	Mutant	non-codel	Mutant	Mutant	FEMALE	Alive	30	[Not Available]	31.4093	training	WT	WT
413	TCGA-HT-8010-01A-11D-2399-05	G2	Oligodendroglioma	Mutant	Mutant	codel	WT	WT	FEMALE	Alive	64	[Not Available]	1.64274	training	WT	WT
414	TCGA-HT-8012-01A-11D-2399-05	G2	Oligodendroglioma	Mutant	Mutant	codel	WT	WT	FEMALE	Alive	30	[Not Available]	9.3965	training	WT	WT
415	TCGA-HT-8013-01A-11D-2399-05	G2	Oligoastrocytoma	Mutant	Mutant	non-codel	Mutant	Mutant	FEMALE	Dead	37	[Not Available]	63.5085	test	WT	WT
416	TCGA-HT-8018-01A-11D-2399-05	G2	Oligoastrocytoma	Mutant	Mutant	non-codel	WT	Mutant	FEMALE	Alive	40	[Not Available]	21.4871	training	WT	WT
417	TCGA-HT-8108-01A-11D-2399-05	G2	Oligodendroglioma	Mutant	Mutant	non-codel	Mutant	Mutant	FEMALE	Alive	26	[Not Available]	2.49697	test	WT	WT
418*	TCGA-HT-8113-01A-11D-2399-05	G2	Oligodendroglioma	Mutant	WT	non-codel	WT	WT	FEMALE	Alive	49	[Not Available]	29.5694	training	WT	WT
419	TCGA-HW-8322-01A-11D-2399-05	G2	Oligodendroglioma	Mutant	Mutant	codel	WT	WT	MALE	Alive	39	[Not Available]	17.8074	training	WT	WT
420	TCGA-DB-A4X9-01A-11D-A26N-05	G2	Oligoastrocytoma	Mutant	Mutant	non-codel	WT	WT	FEMALE	Alive	33	[Not Evaluated]	30.0622	test	WT	WT
421	TCGA-DB-A4XA-01A-11D-A26N-05	G2	Oligoastrocytoma	Mutant	Mutant	codel	WT	WT	MALE	Alive	30	[Not Evaluated]	10.2836	training	WT	WT
422	TCGA-DB-A4XC-01A-11D-A26N-05	G2	Oligoastrocytoma	Mutant	Mutant	non-codel	Mutant	Mutant	MALE	Alive	26	[Not Evaluated]	27.5981	test	WT	WT
423	TCGA-FG-A4MT-01A-11D-A26N-05	G2	Oligodendroglioma	Mutant	Mutant	non-codel	Mutant	Mutant	FEMALE	Alive	27	100	38.2431	training	WT	WT
424	TCGA-FG-A4MT-02A-11D-A29T-05	G2	Oligodendroglioma	Mutant	Mutant	non-codel	Mutant	Mutant	FEMALE	Alive	27	100	38.2431	training	WT	WT
425	TCGA-FG-A4MX-01A-11D-A26N-05	G2	Astrocytoma	Mutant	Mutant	non-codel	Mutant	Mutant	MALE	Alive	47	100	18.6944	test	WT	WT
426	TCGA-FG-A4MY-01A-11D-A26N-05	G2	Oligoastrocytoma	Mutant	Mutant	non-codel	Mutant	Mutant	FEMALE	Alive	44	[Not Evaluated]	9.65934	test	WT	WT
427	TCGA-DB-A4XH-01A-11D-A27L-05	G2	Oligoastrocytoma	Mutant	Mutant	codel	WT	WT	FEMALE	Alive	53	[Not Evaluated]	12.5834	training	WT	WT
428	TCGA-HW-A5KL-01A-11D-A27L-05	G2	Astrocytoma	Mutant	Mutant	non-codel	Mutant	Mutant	FEMALE	Alive	42	[Not Available]	20.7972	training	WT	WT
429	TCGA-HW-A5KM-01A-11D-A27L-05	G2	Astrocytoma	Mutant	Mutant	non-codel	WT	Mutant	MALE	Alive	35	[Not Available]	20.6986	test	WT	WT
430	TCGA-P5-A5ET-01A-11D-A27L-05	G2	Oligodendroglioma	Mutant	Mutant	codel	WT	WT	MALE	Alive	27	[Not Evaluated]	0	training	WT	WT
431	TCGA-P5-A5EV-01A-11D-A27L-05	G2	Astrocytoma	Mutant	Mutant	non-codel	Mutant	Mutant	MALE	Alive	39	60	0.229984	training	WT	WT
432	TCGA-P5-A5EW-01A-11D-A27L-05	G2	Astrocytoma	Mutant	Mutant	non-codel	Mutant	Mutant	FEMALE	Alive	20	80	6.7024	training	WT	WT
433	TCGA-DU-5872-01A-11D-1706-05	G2	Oligoastrocytoma	Mutant	Mutant	non-codel	Mutant	Mutant	FEMALE	Alive	43	[Not Available]	17.4788	training	WT	WT
434	TCGA-CS-4941-01A-01D-1467-05	G3	Astrocytoma	WT	WT	non-codel	WT	WT	MALE	Dead	67	90	7.68805	training	AMP	WT
435	TCGA-DH-5140-01A-01D-1467-05	G3	Oligoastrocytoma	WT	WT	non-codel	WT	Mutant	FEMALE	Dead	38	90	19.9429	training	WT	WT
436	TCGA-DU-A5TT-01A-11D-A28N-05	G3	Oligodendroglioma	WT	WT	non-codel	WT	Mutant	MALE	Alive	70	[Not Evaluated]	4.96109	test	WT	WT
437	TCGA-DU-A5TY-01A-11D-A28N-05	G3	Astrocytoma	WT	WT	non-codel	WT	WT	FEMALE	Alive	46	[Not Evaluated]	12.1892	training	WT	WT
438	TCGA-FG-A4MU-01B-11D-A28N-05	G3	Oligoastrocytoma	WT	WT	non-codel	WT	WT	MALE	Alive	58	[Not Evaluated]	0.591388	training	AMP	WT
439	TCGA-HT-A5RA-01A-11D-A28N-05	G3	Astrocytoma	WT	WT	non-codel	WT	WT	FEMALE	Alive	65	70	14.6861	test	AMP	MUT
440	TCGA-HT-A5RC-01A-11D-A28N-05	G3	Astrocytoma	WT	WT	non-codel	WT	WT	FEMALE	Dead	70	40	5.32249	test	AMP	WT
441	TCGA-HT-A61C-01A-11D-A29T-05	G3	Oligodendroglioma	WT	WT	non-codel	WT	WT	MALE	Alive	66	100	3.38405	test	WT	WT
442	TCGA-QH-A6CS-01A-11D-A31M-05	G3	Astrocytoma	WT	WT	non-codel	WT	WT	MALE	Alive	41	90	4.17257	test	WT	MUT
443	TCGA-QH-A6CV-01A-11D-A31M-05	G3	Oligoastrocytoma	WT	WT	non-codel	WT	WT	MALE	Alive	51	90	2.95694	training	AMP	WT
444	TCGA-DU-A76L-01A-11D-A32C-05	G3	Oligodendroglioma	WT	WT	non-codel	WT	WT	MALE	Dead	54	[Not Evaluated]	26.7439	test	AMP	WT
445	TCGA-HT-A74H-01A-11D-A32C-05	G3	Astrocytoma	WT	WT	non-codel	WT	WT	MALE	Alive	62	[Unknown]	2.43126	test	WT	WT
446	TCGA-P5-A72U-01A-31D-A32C-05	G3	Oligodendroglioma	WT	WT	non-codel	WT	WT	FEMALE	Alive	71	[Not Available]	0.164274	test	WT	WT
447	TCGA-QH-A6XC-01A-12D-A32C-05	G3	Astrocytoma	WT	WT	non-codel	WT	WT	MALE	Alive	48	70	5.0268	training	AMP	WT
448	TCGA-S9-A6U0-01A-12D-A32C-05	G3	Astrocytoma	WT	WT	non-codel	WT	WT	MALE	Alive	46	100	16.3617	training	AMP	MUT
449	TCGA-TM-A7C3-01A-11D-A32C-05	G3	Astrocytoma	WT	WT	non-codel	WT	WT	FEMALE	Alive	43	90	49.4138	test	AMP	WT
450	TCGA-FG-A70Z-01A-12D-A33U-05	G3	Oligoastrocytoma	WT	WT	non-codel	WT	WT	FEMALE	Alive	53	[Not Evaluated]	10.7764	training	AMP	WT
451	TCGA-S9-A6UA-01A-12D-A33U-05	G3	Astrocytoma	WT	WT	non-codel	Mutant	WT	MALE	Dead	66	60	5.84817	test	WT	WT
452	TCGA-S9-A6WM-01A-12D-A33U-05	G3	Astrocytoma	WT	WT	non-codel	WT	WT	FEMALE	Alive	59	90	9.29794	test	AMP	WT
453	TCGA-DU-A7TD-01A-12D-A34D-05	G3	Oligoastrocytoma	WT	WT	non-codel	WT	WT	MALE	Dead	52	60	7.49092	test	AMP	WT
454	TCGA-DU-A7TJ-01A-11D-A34K-05	G3	Astrocytoma	WT	WT	non-codel	WT	WT	MALE	Alive	55	[Not Evaluated]	0.558533	training	AMP	WT
455	TCGA-E1-A7YD-01A-11D-A34D-05	G3	Astrocytoma	WT	WT	non-codel	WT	Mutant	MALE	Dead	57	[Not Evaluated]	NA	test	AMP	MUT
456	TCGA-E1-A7YJ-01A-11D-A34D-05	G3	Astrocytoma	WT	WT	non-codel	WT	WT	MALE	Dead	55	80	NA	training	AMP	MUT
457	TCGA-E1-A7YL-01A-11D-A34D-05	G3	Astrocytoma	WT	WT	non-codel	WT	Mutant	MALE	Dead	46	80	NA	training	WT	WT
458	TCGA-E1-A7YM-01A-11D-A34D-05	G3	Astrocytoma	WT	WT	non-codel	WT	WT	MALE	Dead	63	80	NA	test	WT	WT
459	TCGA-E1-A7YN-01A-11D-A34D-05	G3	Astrocytoma	WT	WT	non-codel	WT	WT	FEMALE	Dead	63	80	NA	test	WT	MUT
460	TCGA-E1-A7YQ-01A-11D-A34K-05	G3	Oligodendroglioma	WT	WT	non-codel	WT	WT	FEMALE	Dead	58	60	NA	training	AMP	WT
461	TCGA-KT-A7W1-01A-11D-A34D-05	G3	Astrocytoma	WT	WT	non-codel	WT	WT	FEMALE	Alive	45	80	4.73111	training	AMP	WT
462	TCGA-S9-A7IX-01A-12D-A34D-05	G3	Astrocytoma	WT	WT	non-codel	WT	WT	MALE	Alive	57	100	19.6144	training	AMP	WT
463	TCGA-S9-A7R2-01A-21D-A34K-05	G3	Astrocytoma	WT	WT	non-codel	WT	WT	MALE	Dead	69	90	10.3821	training	WT	WT
464	TCGA-FG-A87Q-01A-11D-A368-05	G3	Astrocytoma	WT	WT	non-codel	WT	WT	FEMALE	Alive	61	80	5.71675	test	AMP	WT
465	TCGA-S9-A89V-01A-11D-A368-05	G3	Astrocytoma	WT	WT	non-codel	Mutant	WT	MALE	Alive	70	80	18.6944	training	WT	WT
466	TCGA-TM-A84B-01A-11D-A368-05	G3	Astrocytoma	WT	WT	non-codel	WT	WT	MALE	Alive	40	90	11.992	test	WT	MUT
467	TCGA-TM-A84J-01A-11D-A368-05	G3	Oligodendroglioma	WT	WT	non-codel	WT	Mutant	MALE	Alive	63	80	17.4788	training	WT	WT
468	TCGA-VM-A8CD-01A-11D-A368-05	G3	Astrocytoma	WT	WT	non-codel	WT	WT	MALE	Dead	58	100	7.88518	test	WT	MUT
469	TCGA-VW-A8FI-01A-11D-A368-05	G3	Astrocytoma	WT	WT	non-codel	WT	Mutant	MALE	Dead	66	[Not Evaluated]	8.04945	test	WT	WT
470	TCGA-DU-5847-01A-11D-1706-05	G3	Astrocytoma	WT	WT	non-codel	WT	WT	FEMALE	Alive	34	[Not Available]	18.0045	test	WT	MUT
471	TCGA-DU-5852-01A-11D-1706-05	G3	Oligoastrocytoma	WT	WT	non-codel	Mutant	WT	FEMALE	Dead	61	80	6.73525	test	AMP	WT
472	TCGA-DU-5854-01A-11D-1706-05	G3	Astrocytoma	WT	WT	non-codel	WT	WT	FEMALE	Alive	57	90	8.44371	training	AMP	WT
473	TCGA-DU-6392-01A-11D-1706-05	G3	Astrocytoma	WT	WT	non-codel	WT	WT	FEMALE	Alive	35	[Not Available]	211.027	training	WT	WT
474	TCGA-DU-6402-01A-11D-1706-05	G3	Astrocytoma	WT	WT	non-codel	WT	WT	MALE	Dead	52	[Not Available]	7.03095	training	WT	MUT
475	TCGA-DU-6403-01A-11D-1706-05	G3	Oligoastrocytoma	WT	WT	non-codel	WT	WT	FEMALE	Dead	60	90	11.6306	training	AMP	WT
476	TCGA-DU-6404-01A-11D-1706-05	G3	Oligodendroglioma	WT	WT	non-codel	WT	WT	FEMALE	Dead	24	100	133.654	training	WT	WT
477	TCGA-DU-6404-02A-21D-A368-05	G3	Oligodendroglioma	WT	WT	non-codel	WT	WT	FEMALE	Dead	24	100	133.654	training	WT	WT
478	TCGA-DU-6404-02B-11D-A368-05	G3	Oligodendroglioma	WT	WT	non-codel	WT	WT	FEMALE	Dead	24	100	133.654	test	WT	WT
479	TCGA-DU-6405-01A-11D-1706-05	G3	Astrocytoma	WT	#N/A	non-codel	WT	WT	FEMALE	Dead	51	90	19.8772	training	AMP	WT
480	TCGA-DU-6406-01A-11D-1706-05	G3	Oligoastrocytoma	WT	WT	non-codel	WT	WT	FEMALE	Dead	59	[Not Available]	16.8217	training	AMP	WT
481	TCGA-FG-5963-01A-11D-1706-05	G3	Astrocytoma	WT	WT	non-codel	Mutant	Mutant	MALE	Alive	23	90	25.4625	test	AMP	WT
482	TCGA-FG-5963-02A-12D-A29T-05	G3	Astrocytoma	WT	WT	non-codel	Mutant	Mutant	MALE	Alive	23	90	25.4625	training	AMP	WT
483	TCGA-CS-5397-01A-01D-1894-05	G3	Astrocytoma	WT	WT	non-codel	WT	WT	FEMALE	Dead	54	80	6.37385	test	WT	WT
484	TCGA-CS-6188-01A-11D-1894-05	G3	Astrocytoma	WT	WT	non-codel	WT	WT	MALE	Alive	48	90	23.8198	training	AMP	WT
485	TCGA-FG-6688-01A-11D-1894-05	G3	Astrocytoma	WT	WT	non-codel	WT	WT	FEMALE	Alive	59	80	18.7601	training	AMP	MUT
486	TCGA-FG-6692-01A-11D-1894-05	G3	Oligodendroglioma	WT	WT	non-codel	WT	WT	MALE	Alive	63	[Not Available]	18.4316	training	AMP	MUT
487	TCGA-CS-6186-01A-12D-2025-05	G3	Oligoastrocytoma	WT	WT	non-codel	WT	WT	MALE	Dead	58	90	17.6759	training	WT	WT
488	TCGA-DU-7006-01A-11D-2025-05	G3	Astrocytoma	WT	WT	non-codel	WT	WT	FEMALE	Dead	60	[Not Available]	11.4664	training	WT	WT
489	TCGA-DU-7012-01A-11D-2025-05	G3	Astrocytoma	WT	WT	non-codel	WT	WT	FEMALE	Dead	74	[Not Available]	6.53813	test	WT	MUT
490	TCGA-DU-7013-01A-11D-2025-05	G3	Astrocytoma	WT	WT	non-codel	WT	Mutant	MALE	Dead	59	80	8.83797	test	AMP	WT
491	TCGA-DU-7290-01A-11D-2025-05	G3	Astrocytoma	WT	WT	non-codel	WT	WT	FEMALE	Dead	45	[Not Available]	10.3493	test	WT	MUT
492	TCGA-DU-7292-01A-11D-2025-05	G3	Astrocytoma	WT	WT	non-codel	WT	WT	MALE	Dead	69	[Not Available]	7.95089	training	AMP	WT
493	TCGA-DU-8158-01A-11D-2254-05	G3	Astrocytoma	WT	WT	non-codel	WT	WT	FEMALE	Dead	57	80	5.09251	test	WT	MUT
494	TCGA-DU-8161-01A-11D-2254-05	G3	Oligoastrocytoma	WT	WT	non-codel	WT	WT	FEMALE	Dead	63	70	23.7212	training	WT	MUT
495	TCGA-DU-8162-01A-21D-2254-05	G3	Oligoastrocytoma	WT	WT	non-codel	WT	WT	FEMALE	Alive	61	80	14.5876	training	AMP	WT
496	TCGA-DU-8165-01A-11D-2254-05	G3	Oligodendroglioma	WT	WT	non-codel	WT	Mutant	FEMALE	Alive	60	90	19.1216	test	WT	WT
497	TCGA-FG-8181-01A-11D-2254-05	G3	Oligoastrocytoma	WT	WT	non-codel	WT	WT	MALE	Alive	23	90	12.9448	test	WT	WT
498	TCGA-HT-7469-01A-11D-2254-05	G3	Oligodendroglioma	WT	WT	non-codel	Mutant	Mutant	MALE	Alive	30	[Not Available]	11.5321	training	WT	WT
499	TCGA-HT-7857-01A-11D-2399-05	G3	Astrocytoma	WT	WT	non-codel	Mutant	WT	FEMALE	Alive	24	[Not Available]	0.229984	training	WT	WT
500	TCGA-HT-7860-01A-11D-2399-05	G3	Astrocytoma	WT	WT	non-codel	WT	WT	FEMALE	Alive	60	[Not Available]	0.492824	test	WT	MUT
501	TCGA-HT-7882-01A-11D-2399-05	G3	Oligodendroglioma	WT	WT	non-codel	WT	WT	MALE	Alive	66	[Not Available]	3.7126	test	WT	WT
502	TCGA-HT-8011-01A-11D-2399-05	G3	Astrocytoma	WT	WT	non-codel	WT	WT	MALE	Alive	55	[Not Available]	16.2303	training	WT	WT
503	TCGA-HT-8019-01A-21D-2399-05	G3	Oligodendroglioma	WT	WT	non-codel	WT	WT	FEMALE	Alive	34	[Not Available]	32.9863	test	WT	WT
504	TCGA-HT-8104-01A-11D-2399-05	G3	Astrocytoma	WT	WT	non-codel	WT	WT	FEMALE	Alive	51	[Not Available]	12.222	test	AMP	MUT
505	TCGA-HT-8110-01A-11D-2399-05	G3	Astrocytoma	WT	WT	non-codel	WT	WT	MALE	Alive	57	[Not Available]	4.69825	test	AMP	MUT
506	TCGA-HT-8564-01A-11D-2399-05	G3	Astrocytoma	WT	WT	non-codel	WT	Mutant	MALE	Alive	47	80	15.7046	training	WT	WT
507	TCGA-FG-A4MW-01A-11D-A26N-05	G3	Oligoastrocytoma	WT	WT	non-codel	WT	WT	MALE	Alive	63	80	5.25678	training	AMP	MUT
508	TCGA-HT-A4DS-01A-11D-A26N-05	G3	Astrocytoma	WT	WT	non-codel	WT	WT	FEMALE	Alive	55	[Unknown]	0.229984	test	WT	WT
509	TCGA-HW-A5KK-01A-11D-A27L-05	G3	Astrocytoma	WT	WT	non-codel	WT	WT	MALE	Alive	64	[Not Available]	12.7477	test	AMP	WT
510	TCGA-CS-5395-01A-01D-1467-05	G2	Oligodendroglioma	WT	WT	non-codel	WT	WT	MALE	Dead	43	90	20.9943	training	WT	MUT
511	TCGA-HT-8015-01B-11D-A28N-05	G2	Astrocytoma	WT	WT	non-codel	WT	WT	MALE	Alive	21	[Unknown]	0.0985647	training	WT	WT
512	TCGA-P5-A5F6-01A-11D-A28N-05	G2	Oligodendroglioma	WT	WT	non-codel	WT	WT	MALE	Alive	26	70	1.28134	training	WT	WT
513	TCGA-DB-A64O-01A-11D-A29T-05	G2	Oligoastrocytoma	WT	WT	non-codel	WT	WT	MALE	Alive	59	[Not Evaluated]	18.8259	training	WT	MUT
514	TCGA-HT-A617-01A-11D-A29T-05	G2	Oligodendroglioma	WT	WT	non-codel	WT	WT	MALE	Alive	47	60	16.1318	training	WT	WT
515	TCGA-DB-A75P-01A-11D-A32C-05	G2	Astrocytoma	WT	WT	non-codel	WT	WT	FEMALE	Alive	25	[Not Evaluated]	3.81117	test	WT	WT
516	TCGA-QH-A6CX-01A-11D-A32C-05	G2	Astrocytoma	WT	WT	non-codel	WT	WT	MALE	Alive	66	90	-0.0328549	test	AMP	MUT
517	TCGA-DU-A76K-01A-11D-A33U-05	G2	Oligodendroglioma	WT	WT	non-codel	WT	WT	MALE	Dead	87	[Not Evaluated]	11.4007	training	WT	WT
518	TCGA-DU-A7TB-01A-11D-A33U-05	G2	Oligodendroglioma	WT	WT	non-codel	WT	WT	MALE	Alive	56	100	42.2843	test	WT	WT
519	TCGA-E1-A7Z2-01A-21D-A34K-05	G2	Oligodendroglioma	WT	WT	non-codel	WT	WT	FEMALE	Dead	58	80	NA	test	WT	WT
520	TCGA-TQ-A7RP-01A-21D-A34D-05	G2	Oligoastrocytoma	WT	WT	non-codel	WT	WT	MALE	Alive	66	90	NA	test	WT	MUT
521	TCGA-TM-A84C-01A-11D-A368-05	G2	Astrocytoma	WT	WT	non-codel	WT	WT	MALE	Alive	32	80	15.0804	test	WT	WT
522	TCGA-VM-A8C9-01A-11D-A368-05	G2	Astrocytoma	WT	WT	non-codel	WT	WT	FEMALE	Alive	37	[Not Evaluated]	30.0622	training	WT	WT
523	TCGA-CS-6669-01A-11D-1894-05	G2	Oligodendroglioma	WT	WT	non-codel	WT	WT	FEMALE	Alive	26	90	7.39235	training	WT	WT
524	TCGA-FG-7643-01A-11D-2087-05	G2	Oligoastrocytoma	WT	WT	non-codel	WT	WT	FEMALE	Alive	49	[Not Available]	20.0743	test	WT	WT
525	TCGA-HT-7680-01A-11D-2254-05	G2	Astrocytoma	WT	WT	non-codel	WT	WT	FEMALE	Alive	32	[Not Available]	0.755663	test	WT	WT
526	TCGA-HT-7691-01A-11D-2254-05	G2	Astrocytoma	WT	WT	non-codel	WT	WT	FEMALE	Alive	31	[Not Available]	0.0985647	training	WT	WT
527	TCGA-HT-7854-01A-11D-2254-05	G2	Astrocytoma	WT	WT	non-codel	WT	WT	MALE	Alive	62	100	39.4587	training	WT	WT
528	TCGA-HT-8107-01A-13D-2399-05	G2	Oligodendroglioma	WT	WT	non-codel	WT	WT	MALE	Alive	62	[Not Available]	0.459969	test	WT	WT
529	TCGA-HT-8558-01A-21D-2399-05	G2	Oligodendroglioma	WT	#N/A	non-codel	#N/A	#N/A	FEMALE	Alive	29	[Unknown]	1.70845	test	#N/A	#N/A
530	TCGA-P5-A5EY-01A-11D-A27L-05	G2	Astrocytoma	WT	WT	non-codel	WT	WT	MALE	Alive	21	[Not Evaluated]	2.36555	test	WT	WT
	# indicates LGG IDH1 Mutant discordant
	* indicates ODG vs DA discordants

## Sheet: GSE58218
Table S7B: Molecular status for IDH1, TP53, ATRX and 1p/19q in LGG samples from GSE58218 used in this study
S R No.	Sample Id	Grade	Histologic_diagnosis	IDH1 IHC status	IDH1 sequencing	1p/19q codeletion	ATRX	TP53	Gender	VITAL status	Age_at_initial_diagnosis (Yrs)	karnofsky_score	days_to_death	dataset	EGFR	PTEN
1	GSM1403961	NA	NA	Mutant	NA	non-codel	NA	NA	NA	NA	NA	NA	NA	NA	NA	NA
2	GSM1403962	NA	NA	Mutant	NA	non-codel	NA	NA	NA	NA	NA	NA	NA	NA	NA	NA
3	GSM1403963	NA	NA	Mutant	NA	non-codel	NA	NA	NA	NA	NA	NA	NA	NA	NA	NA
4*	GSM1403964	NA	NA	Mutant	NA	non-codel	NA	NA	NA	NA	NA	NA	NA	NA	NA	NA
5	GSM1403965	NA	NA	Mutant	NA	non-codel	NA	NA	NA	NA	NA	NA	NA	NA	NA	NA
6	GSM1403966	NA	NA	Mutant	NA	non-codel	NA	NA	NA	NA	NA	NA	NA	NA	NA	NA
7	GSM1403967	NA	NA	Mutant	NA	non-codel	NA	NA	NA	NA	NA	NA	NA	NA	NA	NA
8	GSM1403968	NA	NA	Mutant	NA	non-codel	NA	NA	NA	NA	NA	NA	NA	NA	NA	NA
9	GSM1403970	NA	NA	Mutant	NA	non-codel	NA	NA	NA	NA	NA	NA	NA	NA	NA	NA
10	GSM1403971	NA	NA	Mutant	NA	non-codel	NA	NA	NA	NA	NA	NA	NA	NA	NA	NA
11	GSM1403972	NA	NA	Mutant	NA	non-codel	NA	NA	NA	NA	NA	NA	NA	NA	NA	NA
12	GSM1403973	NA	NA	Mutant	NA	non-codel	NA	NA	NA	NA	NA	NA	NA	NA	NA	NA
13	GSM1403974	NA	NA	Mutant	NA	codel	NA	NA	NA	NA	NA	NA	NA	NA	NA	NA
14	GSM1403975	NA	NA	Mutant	NA	non-codel	NA	NA	NA	NA	NA	NA	NA	NA	NA	NA
15	GSM1403976	NA	NA	Mutant	NA	non-codel	NA	NA	NA	NA	NA	NA	NA	NA	NA	NA
16	GSM1403977	NA	NA	Mutant	NA	non-codel	NA	NA	NA	NA	NA	NA	NA	NA	NA	NA
17	GSM1403978	NA	NA	Mutant	NA	non-codel	NA	NA	NA	NA	NA	NA	NA	NA	NA	NA
18	GSM1403979	NA	NA	Mutant	NA	non-codel	NA	NA	NA	NA	NA	NA	NA	NA	NA	NA
19	GSM1403980	NA	NA	Mutant	NA	non-codel	NA	NA	NA	NA	NA	NA	NA	NA	NA	NA
20	GSM1403981	NA	NA	Mutant	NA	non-codel	NA	NA	NA	NA	NA	NA	NA	NA	NA	NA
21	GSM1403982	NA	NA	Mutant	NA	non-codel	NA	NA	NA	NA	NA	NA	NA	NA	NA	NA
22	GSM1403983	NA	NA	Mutant	NA	non-codel	NA	NA	NA	NA	NA	NA	NA	NA	NA	NA
23	GSM1403984	NA	NA	Mutant	NA	non-codel	NA	NA	NA	NA	NA	NA	NA	NA	NA	NA
24	GSM1403985	NA	NA	Mutant	NA	non-codel	NA	NA	NA	NA	NA	NA	NA	NA	NA	NA
25	GSM1403986	NA	NA	Mutant	NA	non-codel	NA	NA	NA	NA	NA	NA	NA	NA	NA	NA
26	GSM1403987	NA	NA	Mutant	NA	non-codel	NA	NA	NA	NA	NA	NA	NA	NA	NA	NA
27	GSM1403988	NA	NA	WT	NA	non-codel	NA	NA	NA	NA	NA	NA	NA	NA	NA	NA
28	GSM1403989	NA	NA	Mutant	NA	non-codel	NA	NA	NA	NA	NA	NA	NA	NA	NA	NA
29	GSM1403990	NA	NA	Mutant	NA	non-codel	NA	NA	NA	NA	NA	NA	NA	NA	NA	NA
30	GSM1403991	NA	NA	Mutant	NA	non-codel	NA	NA	NA	NA	NA	NA	NA	NA	NA	NA
31	GSM1403992	NA	NA	Mutant	NA	non-codel	NA	NA	NA	NA	NA	NA	NA	NA	NA	NA
32	GSM1403993	NA	NA	Mutant	NA	non-codel	NA	NA	NA	NA	NA	NA	NA	NA	NA	NA
33	GSM1403994	NA	NA	Mutant	NA	non-codel	NA	NA	NA	NA	NA	NA	NA	NA	NA	NA
34	GSM1403995	NA	NA	Mutant	NA	non-codel	NA	NA	NA	NA	NA	NA	NA	NA	NA	NA
35	GSM1403996	NA	NA	Mutant	NA	non-codel	NA	NA	NA	NA	NA	NA	NA	NA	NA	NA
36	GSM1403997	NA	NA	Mutant	NA	non-codel	NA	NA	NA	NA	NA	NA	NA	NA	NA	NA
37	GSM1403998	NA	NA	Mutant	NA	non-codel	NA	NA	NA	NA	NA	NA	NA	NA	NA	NA
38	GSM1403999	NA	NA	Mutant	NA	non-codel	NA	NA	NA	NA	NA	NA	NA	NA	NA	NA
39	GSM1404000	NA	NA	Mutant	NA	non-codel	NA	NA	NA	NA	NA	NA	NA	NA	NA	NA
40	GSM1404001	NA	NA	Mutant	NA	non-codel	NA	NA	NA	NA	NA	NA	NA	NA	NA	NA
41	GSM1404002	NA	NA	Mutant	NA	non-codel	NA	NA	NA	NA	NA	NA	NA	NA	NA	NA
42	GSM1404003	NA	NA	Mutant	NA	non-codel	NA	NA	NA	NA	NA	NA	NA	NA	NA	NA
43	GSM1404004	NA	NA	Mutant	NA	non-codel	NA	NA	NA	NA	NA	NA	NA	NA	NA	NA
44	GSM1404005	NA	NA	WT	NA	non-codel	NA	NA	NA	NA	NA	NA	NA	NA	NA	NA
45	GSM1404006	NA	NA	Mutant	NA	non-codel	NA	NA	NA	NA	NA	NA	NA	NA	NA	NA
46	GSM1404007	NA	NA	Mutant	NA	non-codel	NA	NA	NA	NA	NA	NA	NA	NA	NA	NA
47	GSM1404008	NA	NA	Mutant	NA	non-codel	NA	NA	NA	NA	NA	NA	NA	NA	NA	NA
48	GSM1404009	NA	NA	Mutant	NA	non-codel	NA	NA	NA	NA	NA	NA	NA	NA	NA	NA
49	GSM1404010	NA	NA	WT	NA	non-codel	NA	NA	NA	NA	NA	NA	NA	NA	NA	NA
50	GSM1404011	NA	NA	Mutant	NA	non-codel	NA	NA	NA	NA	NA	NA	NA	NA	NA	NA
51	GSM1404012	NA	NA	Mutant	NA	non-codel	NA	NA	NA	NA	NA	NA	NA	NA	NA	NA
52	GSM1404013	NA	NA	Mutant	NA	non-codel	NA	NA	NA	NA	NA	NA	NA	NA	NA	NA
53	GSM1404014	NA	NA	Mutant	NA	non-codel	NA	NA	NA	NA	NA	NA	NA	NA	NA	NA
54	GSM1404015	NA	NA	Mutant	NA	non-codel	NA	NA	NA	NA	NA	NA	NA	NA	NA	NA
55	GSM1404016	NA	NA	Mutant	NA	non-codel	NA	NA	NA	NA	NA	NA	NA	NA	NA	NA
56	GSM1404017	NA	NA	Mutant	NA	non-codel	NA	NA	NA	NA	NA	NA	NA	NA	NA	NA
57	GSM1404018	NA	NA	Mutant	NA	non-codel	NA	NA	NA	NA	NA	NA	NA	NA	NA	NA
58	GSM1404019	NA	NA	Mutant	NA	non-codel	NA	NA	NA	NA	NA	NA	NA	NA	NA	NA
59	GSM1404020	NA	NA	Mutant	NA	non-codel	NA	NA	NA	NA	NA	NA	NA	NA	NA	NA
60	GSM1404021	NA	NA	Mutant	NA	non-codel	NA	NA	NA	NA	NA	NA	NA	NA	NA	NA
61*	GSM1404022	NA	NA	Mutant	NA	non-codel	NA	NA	NA	NA	NA	NA	NA	NA	NA	NA
62	GSM1404023	NA	NA	Mutant	NA	non-codel	NA	NA	NA	NA	NA	NA	NA	NA	NA	NA
63	GSM1404025	NA	NA	Mutant	NA	non-codel	NA	NA	NA	NA	NA	NA	NA	NA	NA	NA
64	GSM1404026	NA	NA	Mutant	NA	non-codel	NA	NA	NA	NA	NA	NA	NA	NA	NA	NA
65	GSM1404027	NA	NA	Mutant	NA	non-codel	NA	NA	NA	NA	NA	NA	NA	NA	NA	NA
66	GSM1404028	NA	NA	Mutant	NA	non-codel	NA	NA	NA	NA	NA	NA	NA	NA	NA	NA
67	GSM1404029	NA	NA	Mutant	NA	non-codel	NA	NA	NA	NA	NA	NA	NA	NA	NA	NA
68	GSM1404030	NA	NA	Mutant	NA	non-codel	NA	NA	NA	NA	NA	NA	NA	NA	NA	NA
69	GSM1404032	NA	NA	Mutant	NA	non-codel	NA	NA	NA	NA	NA	NA	NA	NA	NA	NA
70	GSM1404033	NA	NA	Mutant	NA	non-codel	NA	NA	NA	NA	NA	NA	NA	NA	NA	NA
71	GSM1404036	NA	NA	WT	NA	codel	NA	NA	NA	NA	NA	NA	NA	NA	NA	NA
72	GSM1404037	NA	NA	Mutant	NA	codel	NA	NA	NA	NA	NA	NA	NA	NA	NA	NA
73	GSM1404038	NA	NA	Mutant	NA	non-codel	NA	NA	NA	NA	NA	NA	NA	NA	NA	NA
74	GSM1404039	NA	NA	Mutant	NA	non-codel	NA	NA	NA	NA	NA	NA	NA	NA	NA	NA
75	GSM1404040	NA	NA	Mutant	NA	non-codel	NA	NA	NA	NA	NA	NA	NA	NA	NA	NA
76	GSM1404041	NA	NA	Mutant	NA	codel	NA	NA	NA	NA	NA	NA	NA	NA	NA	NA
77	GSM1404042	NA	NA	Mutant	NA	codel	NA	NA	NA	NA	NA	NA	NA	NA	NA	NA
78	GSM1404043	NA	NA	Mutant	NA	non-codel	NA	NA	NA	NA	NA	NA	NA	NA	NA	NA
79	GSM1404044	NA	NA	Mutant	NA	non-codel	NA	NA	NA	NA	NA	NA	NA	NA	NA	NA
80	GSM1404045	NA	NA	Mutant	NA	non-codel	NA	NA	NA	NA	NA	NA	NA	NA	NA	NA
81	GSM1404046	NA	NA	Mutant	NA	non-codel	NA	NA	NA	NA	NA	NA	NA	NA	NA	NA
82	GSM1404047	NA	NA	Mutant	NA	non-codel	NA	NA	NA	NA	NA	NA	NA	NA	NA	NA
83	GSM1404048	NA	NA	Mutant	NA	non-codel	NA	NA	NA	NA	NA	NA	NA	NA	NA	NA
84	GSM1404049	NA	NA	Mutant	NA	codel	NA	NA	NA	NA	NA	NA	NA	NA	NA	NA
85	GSM1404050	NA	NA	Mutant	NA	non-codel	NA	NA	NA	NA	NA	NA	NA	NA	NA	NA
86	GSM1404051	NA	NA	Mutant	NA	non-codel	NA	NA	NA	NA	NA	NA	NA	NA	NA	NA
87	GSM1404052	NA	NA	Mutant	NA	codel	NA	NA	NA	NA	NA	NA	NA	NA	NA	NA
88	GSM1404055	NA	NA	WT	NA	non-codel	NA	NA	NA	NA	NA	NA	NA	NA	NA	NA
89	GSM1404057	NA	NA	WT	NA	non-codel	NA	NA	NA	NA	NA	NA	NA	NA	NA	NA
90	GSM1404058	NA	NA	WT	NA	non-codel	NA	NA	NA	NA	NA	NA	NA	NA	NA	NA
91	GSM1404061	NA	NA	WT	NA	non-codel	NA	NA	NA	NA	NA	NA	NA	NA	NA	NA
92	GSM1404064	NA	NA	WT	NA	non-codel	NA	NA	NA	NA	NA	NA	NA	NA	NA	NA
93	GSM1404065	NA	NA	WT	NA	non-codel	NA	NA	NA	NA	NA	NA	NA	NA	NA	NA
94	GSM1404066	NA	NA	WT	NA	non-codel	NA	NA	NA	NA	NA	NA	NA	NA	NA	NA
95	GSM1404067	NA	NA	WT	NA	non-codel	NA	NA	NA	NA	NA	NA	NA	NA	NA	NA
96	GSM1404069	NA	NA	WT	NA	non-codel	NA	NA	NA	NA	NA	NA	NA	NA	NA	NA
97	GSM1404070	NA	NA	Mutant	NA	non-codel	NA	NA	NA	NA	NA	NA	NA	NA	NA	NA
98	GSM1404071	NA	NA	WT	NA	non-codel	NA	NA	NA	NA	NA	NA	NA	NA	NA	NA
99	GSM1404073	NA	NA	WT	NA	non-codel	NA	NA	NA	NA	NA	NA	NA	NA	NA	NA
100	GSM1404075	NA	NA	WT	NA	non-codel	NA	NA	NA	NA	NA	NA	NA	NA	NA	NA
101	GSM1404077	NA	NA	WT	NA	non-codel	NA	NA	NA	NA	NA	NA	NA	NA	NA	NA
102	GSM1404079	NA	NA	WT	NA	non-codel	NA	NA	NA	NA	NA	NA	NA	NA	NA	NA
103	GSM1404081	NA	NA	WT	NA	non-codel	NA	NA	NA	NA	NA	NA	NA	NA	NA	NA
104	GSM1404082	NA	NA	WT	NA	non-codel	NA	NA	NA	NA	NA	NA	NA	NA	NA	NA
105	GSM1404083	NA	NA	WT	NA	non-codel	NA	NA	NA	NA	NA	NA	NA	NA	NA	NA
106	GSM1404084	NA	NA	WT	NA	non-codel	NA	NA	NA	NA	NA	NA	NA	NA	NA	NA
107	GSM1404085	NA	NA	WT	NA	non-codel	NA	NA	NA	NA	NA	NA	NA	NA	NA	NA
108	GSM1404086	NA	NA	WT	NA	non-codel	NA	NA	NA	NA	NA	NA	NA	NA	NA	NA
109	GSM1404087	NA	NA	WT	NA	non-codel	NA	NA	NA	NA	NA	NA	NA	NA	NA	NA
110	GSM1404088	NA	NA	WT	NA	non-codel	NA	NA	NA	NA	NA	NA	NA	NA	NA	NA
111	GSM1404089	NA	NA	WT	NA	non-codel	NA	NA	NA	NA	NA	NA	NA	NA	NA	NA
112	GSM1404090	NA	NA	WT	NA	non-codel	NA	NA	NA	NA	NA	NA	NA	NA	NA	NA
113	GSM1404091	NA	NA	WT	NA	non-codel	NA	NA	NA	NA	NA	NA	NA	NA	NA	NA
114	GSM1404092	NA	NA	WT	NA	non-codel	NA	NA	NA	NA	NA	NA	NA	NA	NA	NA
115	GSM1404093	NA	NA	WT	NA	non-codel	NA	NA	NA	NA	NA	NA	NA	NA	NA	NA
116	GSM1404094	NA	NA	WT	NA	non-codel	NA	NA	NA	NA	NA	NA	NA	NA	NA	NA
117	GSM1404095	NA	NA	WT	NA	non-codel	NA	NA	NA	NA	NA	NA	NA	NA	NA	NA
118	GSM1404096	NA	NA	WT	NA	non-codel	NA	NA	NA	NA	NA	NA	NA	NA	NA	NA
119	GSM1404097	NA	NA	WT	NA	non-codel	NA	NA	NA	NA	NA	NA	NA	NA	NA	NA
120	GSM1404100	NA	NA	WT	NA	non-codel	NA	NA	NA	NA	NA	NA	NA	NA	NA	NA
121	GSM1404101	NA	NA	WT	NA	non-codel	NA	NA	NA	NA	NA	NA	NA	NA	NA	NA
122	GSM1404102	NA	NA	WT	NA	non-codel	NA	NA	NA	NA	NA	NA	NA	NA	NA	NA
123	GSM1404107	NA	NA	Mutant	NA	codel	NA	NA	NA	NA	NA	NA	NA	NA	NA	NA
124	GSM1404108	NA	NA	Mutant	NA	codel	NA	NA	NA	NA	NA	NA	NA	NA	NA	NA
125	GSM1404109	NA	NA	Mutant	NA	codel	NA	NA	NA	NA	NA	NA	NA	NA	NA	NA
126	GSM1404110	NA	NA	Mutant	NA	codel	NA	NA	NA	NA	NA	NA	NA	NA	NA	NA
127	GSM1404111	NA	NA	Mutant	NA	codel	NA	NA	NA	NA	NA	NA	NA	NA	NA	NA
128	GSM1404112	NA	NA	Mutant	NA	codel	NA	NA	NA	NA	NA	NA	NA	NA	NA	NA
129	GSM1404113	NA	NA	Mutant	NA	codel	NA	NA	NA	NA	NA	NA	NA	NA	NA	NA
130	GSM1404114	NA	NA	Mutant	NA	codel	NA	NA	NA	NA	NA	NA	NA	NA	NA	NA
131	GSM1404115	NA	NA	Mutant	NA	codel	NA	NA	NA	NA	NA	NA	NA	NA	NA	NA
132	GSM1404116	NA	NA	Mutant	NA	codel	NA	NA	NA	NA	NA	NA	NA	NA	NA	NA
133	GSM1404117	NA	NA	Mutant	NA	codel	NA	NA	NA	NA	NA	NA	NA	NA	NA	NA
134	GSM1404118	NA	NA	Mutant	NA	codel	NA	NA	NA	NA	NA	NA	NA	NA	NA	NA
135	GSM1404119	NA	NA	Mutant	NA	non-codel	NA	NA	NA	NA	NA	NA	NA	NA	NA	NA
136	GSM1404120	NA	NA	Mutant	NA	codel	NA	NA	NA	NA	NA	NA	NA	NA	NA	NA
137	GSM1404121	NA	NA	Mutant	NA	codel	NA	NA	NA	NA	NA	NA	NA	NA	NA	NA
138	GSM1404122	NA	NA	Mutant	NA	codel	NA	NA	NA	NA	NA	NA	NA	NA	NA	NA
139	GSM1404123	NA	NA	Mutant	NA	codel	NA	NA	NA	NA	NA	NA	NA	NA	NA	NA
140	GSM1404124	NA	NA	Mutant	NA	codel	NA	NA	NA	NA	NA	NA	NA	NA	NA	NA
141	GSM1404125	NA	NA	Mutant	NA	codel	NA	NA	NA	NA	NA	NA	NA	NA	NA	NA
142	GSM1404126	NA	NA	Mutant	NA	codel	NA	NA	NA	NA	NA	NA	NA	NA	NA	NA
143	GSM1404127	NA	NA	Mutant	NA	codel	NA	NA	NA	NA	NA	NA	NA	NA	NA	NA
144	GSM1404128	NA	NA	Mutant	NA	codel	NA	NA	NA	NA	NA	NA	NA	NA	NA	NA
145	GSM1404129	NA	NA	Mutant	NA	codel	NA	NA	NA	NA	NA	NA	NA	NA	NA	NA
146	GSM1404130	NA	NA	Mutant	NA	codel	NA	NA	NA	NA	NA	NA	NA	NA	NA	NA
147	GSM1404131	NA	NA	Mutant	NA	codel	NA	NA	NA	NA	NA	NA	NA	NA	NA	NA
148	GSM1404132	NA	NA	Mutant	NA	codel	NA	NA	NA	NA	NA	NA	NA	NA	NA	NA
149	GSM1404133	NA	NA	Mutant	NA	codel	NA	NA	NA	NA	NA	NA	NA	NA	NA	NA
150	GSM1404134	NA	NA	Mutant	NA	codel	NA	NA	NA	NA	NA	NA	NA	NA	NA	NA
151	GSM1404135	NA	NA	Mutant	NA	codel	NA	NA	NA	NA	NA	NA	NA	NA	NA	NA
152	GSM1404136	NA	NA	Mutant	NA	codel	NA	NA	NA	NA	NA	NA	NA	NA	NA	NA
153	GSM1404137	NA	NA	Mutant	NA	codel	NA	NA	NA	NA	NA	NA	NA	NA	NA	NA
154	GSM1404138	NA	NA	Mutant	NA	codel	NA	NA	NA	NA	NA	NA	NA	NA	NA	NA
155	GSM1404139	NA	NA	Mutant	NA	codel	NA	NA	NA	NA	NA	NA	NA	NA	NA	NA
156	GSM1404140	NA	NA	Mutant	NA	codel	NA	NA	NA	NA	NA	NA	NA	NA	NA	NA
157	GSM1404141	NA	NA	Mutant	NA	codel	NA	NA	NA	NA	NA	NA	NA	NA	NA	NA
158	GSM1404142	NA	NA	Mutant	NA	codel	NA	NA	NA	NA	NA	NA	NA	NA	NA	NA
159	GSM1404143	NA	NA	Mutant	NA	codel	NA	NA	NA	NA	NA	NA	NA	NA	NA	NA
160	GSM1404144	NA	NA	Mutant	NA	codel	NA	NA	NA	NA	NA	NA	NA	NA	NA	NA
161	GSM1404145	NA	NA	Mutant	NA	codel	NA	NA	NA	NA	NA	NA	NA	NA	NA	NA
162	GSM1404146	NA	NA	Mutant	NA	non-codel	NA	NA	NA	NA	NA	NA	NA	NA	NA	NA
163	GSM1404147	NA	NA	Mutant	NA	codel	NA	NA	NA	NA	NA	NA	NA	NA	NA	NA
164	GSM1404148	NA	NA	Mutant	NA	codel	NA	NA	NA	NA	NA	NA	NA	NA	NA	NA
165	GSM1404149	NA	NA	Mutant	NA	codel	NA	NA	NA	NA	NA	NA	NA	NA	NA	NA
166	GSM1404150	NA	NA	Mutant	NA	codel	NA	NA	NA	NA	NA	NA	NA	NA	NA	NA
167	GSM1404151	NA	NA	Mutant	NA	codel	NA	NA	NA	NA	NA	NA	NA	NA	NA	NA
168	GSM1404152	NA	NA	Mutant	NA	codel	NA	NA	NA	NA	NA	NA	NA	NA	NA	NA
169	GSM1404153	NA	NA	Mutant	NA	codel	NA	NA	NA	NA	NA	NA	NA	NA	NA	NA
170	GSM1404154	NA	NA	Mutant	NA	codel	NA	NA	NA	NA	NA	NA	NA	NA	NA	NA
171	GSM1404155	NA	NA	Mutant	NA	codel	NA	NA	NA	NA	NA	NA	NA	NA	NA	NA
172	GSM1404156	NA	NA	Mutant	NA	codel	NA	NA	NA	NA	NA	NA	NA	NA	NA	NA
173	GSM1404157	NA	NA	Mutant	NA	codel	NA	NA	NA	NA	NA	NA	NA	NA	NA	NA
174	GSM1404158	NA	NA	Mutant	NA	codel	NA	NA	NA	NA	NA	NA	NA	NA	NA	NA
175	GSM1404159	NA	NA	Mutant	NA	codel	NA	NA	NA	NA	NA	NA	NA	NA	NA	NA
176	GSM1404160	NA	NA	Mutant	NA	codel	NA	NA	NA	NA	NA	NA	NA	NA	NA	NA
177	GSM1404162	NA	NA	Mutant	NA	codel	NA	NA	NA	NA	NA	NA	NA	NA	NA	NA
178	GSM1404163	NA	NA	Mutant	NA	codel	NA	NA	NA	NA	NA	NA	NA	NA	NA	NA
179	GSM1404164	NA	NA	Mutant	NA	codel	NA	NA	NA	NA	NA	NA	NA	NA	NA	NA
180	GSM1404165	NA	NA	Mutant	NA	codel	NA	NA	NA	NA	NA	NA	NA	NA	NA	NA
181	GSM1404167	NA	NA	Mutant	NA	codel	NA	NA	NA	NA	NA	NA	NA	NA	NA	NA
182	GSM1404168	NA	NA	Mutant	NA	codel	NA	NA	NA	NA	NA	NA	NA	NA	NA	NA
183	GSM1404169	NA	NA	Mutant	NA	codel	NA	NA	NA	NA	NA	NA	NA	NA	NA	NA
184	GSM1404170	NA	NA	Mutant	NA	codel	NA	NA	NA	NA	NA	NA	NA	NA	NA	NA
185	GSM1404171	NA	NA	Mutant	NA	codel	NA	NA	NA	NA	NA	NA	NA	NA	NA	NA
186	GSM1404172	NA	NA	Mutant	NA	codel	NA	NA	NA	NA	NA	NA	NA	NA	NA	NA
187	GSM1404173	NA	NA	Mutant	NA	codel	NA	NA	NA	NA	NA	NA	NA	NA	NA	NA
188	GSM1404174	NA	NA	Mutant	NA	codel	NA	NA	NA	NA	NA	NA	NA	NA	NA	NA
189	GSM1404175	NA	NA	Mutant	NA	codel	NA	NA	NA	NA	NA	NA	NA	NA	NA	NA
190	GSM1404176	NA	NA	Mutant	NA	codel	NA	NA	NA	NA	NA	NA	NA	NA	NA	NA
191	GSM1404177	NA	NA	Mutant	NA	codel	NA	NA	NA	NA	NA	NA	NA	NA	NA	NA
192	GSM1404178	NA	NA	Mutant	NA	codel	NA	NA	NA	NA	NA	NA	NA	NA	NA	NA
193	GSM1404179	NA	NA	Mutant	NA	codel	NA	NA	NA	NA	NA	NA	NA	NA	NA	NA
194	GSM1404180	NA	NA	Mutant	NA	codel	NA	NA	NA	NA	NA	NA	NA	NA	NA	NA
195	GSM1404181	NA	NA	Mutant	NA	codel	NA	NA	NA	NA	NA	NA	NA	NA	NA	NA
	# indicates LGG IDH1 Mutant discordant
	* indicates ODG vs DA discordants

## Sheet:  GSE48462
Table S7C: Molecular status for IDH1, TP53, ATRX and 1p/19q in LGG samples from GSE48462 used in this study
S R No.	Sample Id	Grade	Histologic diagnosis	IDH1 IHC status	IDH1 sequencing	1p/19q codeletion	ATRX	TP53	Gender	VITAL status	Age at initial diagnosis (Yrs)	karnofsky score	os (years)	dataset	EGFR	PTEN
1	GSM1179282	NA	or diagn: AOA,rev diagn: AOA	Mutant	NA	non-codel	NA	NA	M	Dead	36	NA	2.87	NA	WT	NA
2	GSM1179285	NA	or diagn: AOD,rev diagn: 0	Mutant	NA	codel	NA	NA	F	Alive	34	NA	11.51	NA	WT	NA
3	GSM1179286	NA	or diagn: AOA,rev diagn: AOD	Mutant	NA	non-codel	NA	NA	F	Alive	49	NA	11.34	NA	WT	NA
4*	GSM1179288	NA	or diagn: AOD,rev diagn: AOD	Mutant	NA	codel	NA	NA	M	Alive	49	NA	12.37	NA	WT	NA
5	GSM1179289	NA	or diagn: AOA,rev diagn: LGG	Mutant	NA	non-codel	NA	NA	M	Alive	37	NA	11.03	NA	WT	NA
6	GSM1179290	NA	or diagn: AOD,rev diagn: LGG	Mutant	NA	codel	NA	NA	F	Alive	58	NA	9.99	NA	0	NA
7	GSM1179292	NA	or diagn: AOD,rev diagn: AOD	Mutant	NA	non-codel	NA	NA	F	Alive	54	NA	10.63	NA	WT	NA
8	GSM1179293	NA	or diagn: AOD,rev diagn: AOD	Mutant	NA	codel	NA	NA	M	Alive	49	NA	10.25	NA	WT	NA
9	GSM1179301	NA	or diagn: AOD,rev diagn: AOD	Mutant	NA	codel	NA	NA	M	Alive	36	NA	13.28	NA	WT	NA
10	GSM1179302	NA	or diagn: AOD,rev diagn: LGG	Mutant	NA	codel	NA	NA	F	Dead	45	NA	9.32	NA	WT	NA
11	GSM1179304	NA	or diagn: AOD,rev diagn: AOD	Mutant	NA	codel	NA	NA	M	Dead	61	NA	3.78	NA	WT	NA
12	GSM1179306	NA	or diagn: AOA,rev diagn: AOA	Mutant	NA	non-codel	NA	NA	M	Dead	34	NA	2.55	NA	0	NA
13	GSM1179308	NA	or diagn: AOD,rev diagn: LGG	Mutant	NA	codel	NA	NA	M	Alive	55	NA	13.52	NA	WT	NA
14	GSM1179309	NA	or diagn: AOD,rev diagn: AOD	Mutant	NA	non-codel	NA	NA	F	Dead	40	NA	1.47	NA	0	NA
15	GSM1179310	NA	or diagn: AOA,rev diagn: AOD	Mutant	NA	codel	NA	NA	M	Dead	58	NA	1.75	NA	WT	NA
16	GSM1179311	NA	or diagn: AOA,rev diagn: AOD	Mutant	NA	non-codel	NA	NA	M	Dead	44	NA	3.07	NA	WT	NA
17	GSM1179312	NA	or diagn: AOA,rev diagn: AA/GBM	Mutant	NA	non-codel	NA	NA	M	Dead	53	NA	1.41	NA	0	NA
18	GSM1179313	NA	or diagn: AOA,rev diagn: AOA	Mutant	NA	non-codel	NA	NA	F	Alive	39	NA	14.12	NA	WT	NA
19	GSM1179314	NA	or diagn: AOA,rev diagn: AOA	Mutant	NA	non-codel	NA	NA	M	Dead	54	NA	9.22	NA	WT	NA
20	GSM1179317	NA	or diagn: AOD,rev diagn: AOD	Mutant	NA	codel	NA	NA	M	Dead	43	NA	5.91	NA	WT	NA
21	GSM1179319	NA	or diagn: AOD,rev diagn: AA/GBM	Mutant	NA	codel	NA	NA	M	Dead	28	NA	6.28	NA	WT	NA
22	GSM1179320	NA	or diagn: AOA,rev diagn: AOA	Mutant	NA	non-codel	NA	NA	M	Dead	33	NA	2.8	NA	WT	NA
23	GSM1179324	NA	or diagn: AOD,rev diagn: AOD	Mutant	NA	codel	NA	NA	M	Dead	49	NA	0.32	NA	WT	NA
24	GSM1179326	NA	or diagn: AOD,rev diagn: AOA	Mutant	NA	0	NA	NA	F	Dead	32	NA	1.72	NA	0	NA
25	GSM1179331	NA	or diagn: AOD,rev diagn: AOD	Mutant	NA	non-codel	NA	NA	F	Dead	47	NA	7.06	NA	AMP	NA
26	GSM1179333	NA	or diagn: AOD,rev diagn: AOD	Mutant	NA	non-codel	NA	NA	M	Dead	40	NA	0.72	NA	WT	NA
27	GSM1179336	NA	or diagn: AOD,rev diagn: AOD	Mutant	NA	non-codel	NA	NA	M	Dead	53	NA	2.89	NA	WT	NA
28	GSM1179337	NA	or diagn: AOD,rev diagn: AOD	Mutant	NA	codel	NA	NA	M	Alive	32	NA	11.19	NA	WT	NA
29	GSM1179340	NA	or diagn: AOA,rev diagn: 0	Mutant	NA	codel	NA	NA	F	Dead	49	NA	3.82	NA	0	NA
30	GSM1179283	NA	or diagn: AOA,rev diagn: AOA	WT	NA	non-codel	NA	NA	F	Dead	47	NA	0.74	NA	0	NA
31	GSM1179284	NA	or diagn: AOA,rev diagn: AOA	WT	NA	non-codel	NA	NA	M	Dead	67	NA	0.46	NA	WT	NA
32	GSM1179287	NA	or diagn: AOA,rev diagn: AA/GBM	WT	NA	non-codel	NA	NA	M	Dead	35	NA	3.61	NA	WT	NA
33	GSM1179291	NA	or diagn: AOA,rev diagn: AOA	WT	NA	non-codel	NA	NA	M	Dead	59	NA	0.68	NA	AMP	NA
34	GSM1179294	NA	or diagn: AOA,rev diagn: AOD	WT	NA	non-codel	NA	NA	M	Dead	60	NA	0.8	NA	WT	NA
35	GSM1179295	NA	or diagn: AOD,rev diagn: AOD	WT	NA	non-codel	NA	NA	M	Dead	68	NA	1.5	NA	WT	NA
36	GSM1179296	NA	or diagn: AOD,rev diagn: AOD	WT	NA	non-codel	NA	NA	M	Dead	52	NA	1.59	NA	WT	NA
37	GSM1179297	NA	or diagn: AOD,rev diagn: AA/GBM	WT	NA	non-codel	NA	NA	M	Alive	49	NA	11.95	NA	WT	NA
38	GSM1179298	NA	or diagn: AOD,rev diagn: AOD	WT	NA	codel	NA	NA	M	Dead	55	NA	9.53	NA	WT	NA
39	GSM1179299	NA	or diagn: AOD,rev diagn: AOD	WT	NA	non-codel	NA	NA	M	Dead	44	NA	0.98	NA	AMP	NA
40	GSM1179300	NA	or diagn: AOD,rev diagn: AOD	WT	NA	non-codel	NA	NA	F	Dead	36	NA	10.08	NA	0	NA
41	GSM1179303	NA	or diagn: AOD,rev diagn: LGG	WT	NA	non-codel	NA	NA	F	Dead	42	NA	8.58	NA	WT	NA
42	GSM1179305	NA	or diagn: AOA,rev diagn: AA/GBM	WT	NA	non-codel	NA	NA	F	Dead	49	NA	4.16	NA	WT	NA
43	GSM1179315	NA	or diagn: AOA,rev diagn: AOD	WT	NA	non-codel	NA	NA	M	Alive	44	NA	12.26	NA	0	NA
44	GSM1179316	NA	or diagn: AOA,rev diagn: AOD	WT	NA	non-codel	NA	NA	M	Alive	36	NA	12.16	NA	0	NA
45	GSM1179318	NA	or diagn: AOA,rev diagn: AOA	WT	NA	non-codel	NA	NA	M	Dead	66	NA	0.78	NA	WT	NA
46	GSM1179322	NA	or diagn: AOD,rev diagn: AOD	WT	NA	non-codel	NA	NA	F	Dead	46	NA	2.02	NA	AMP	NA
47	GSM1179323	NA	or diagn: AOA,rev diagn: AOA	WT	NA	non-codel	NA	NA	M	Dead	43	NA	1.5	NA	AMP	NA
48	GSM1179325	NA	or diagn: AOA,rev diagn: AOA	WT	NA	non-codel	NA	NA	M	Dead	53	NA	0.57	NA	0	NA
49	GSM1179327	NA	or diagn: AOA,rev diagn: AOA	WT	NA	non-codel	NA	NA	F	Dead	20	NA	2.37	NA	WT	NA
50	GSM1179328	NA	or diagn: AOD,rev diagn: AOD	WT	NA	non-codel	NA	NA	F	Dead	44	NA	5.61	NA	WT	NA
51	GSM1179330	NA	or diagn: AOD,rev diagn: AA/GBM	WT	NA	non-codel	NA	NA	M	Dead	57	NA	0.97	NA	WT	NA
52	GSM1179332	NA	or diagn: AOD,rev diagn: LGG	WT	NA	non-codel	NA	NA	M	Dead	43	NA	6.65	NA	WT	NA
53	GSM1179334	NA	or diagn: AOA,rev diagn: AOA	WT	NA	non-codel	NA	NA	M	Dead	56	NA	1.06	NA	AMP	NA
54	GSM1179335	NA	or diagn: AOA,rev diagn: AOD	WT	NA	non-codel	NA	NA	F	Dead	33	NA	0.66	NA	WT	NA
55	GSM1179338	NA	or diagn: AOD,rev diagn: AOD	WT	NA	non-codel	NA	NA	F	Dead	58	NA	0.43	NA	0	NA
56	GSM1179339	NA	or diagn: AOD,rev diagn: AOD	WT	NA	codel	NA	NA	M	Dead	66	NA	9.51	NA	0	NA
	# indicates LGG IDH1 Mutant discordant
	* indicates ODG vs DA discordants
