# Supplementary material for: DNA methylation signatures for 2016 WHO classification subtypes of diffuse gliomas
Source: Clin Epigenetics. 2017 Apr 4;9:32. doi: 10.1186/s13148-017-0331-9 (PMC5379538; doi:10.1186/s13148-017-0331-9)
Supplement: Supplementary file 1 — Sample size and diffuse glioma subsets of various cohorts used in this study. Table S2. List of differentially methylated CpGs between LGG IDH mutant and WT used as PAM input in the training (TCGA) set. Table S3A. List of the 14 CpG methylation signatures for LGG IDH mutant versus IDH WT in the test set (TCGA) and validation set (GSE48462). Table S3B. List of the 14 CpG methylation signatures for oligodendroglioma (ODG) versus diffuse astrocytoma (DA) in the test set (TCGA) and validation set (GSE48462). Table S4. List of differentially methylated CpGs between oligodendroglioma and diffuse astrocytoma used as PAM input in the training (TCGA) set. Table S5. List of 259 differentially methylated CpG probes between GBM IDH mutant and WT used as PAM input in the training (TCGA) set. Table S6. Molecular analysis of discordant samples identified by CpG methylation signatures. Table S7A. Molecular status for IDH, TP53, ATRX, and 1p/19q in LGG samples from TCGA used in this study. Table S7B. Molecular status for IDH, TP53, ATRX, and 1p/19q in LGG samples from GSE58218 used in this study. Table S7C. Molecular status for IDH, TP53, ATRX, and 1p/19q in LGG samples from GSE48462 used in this study. Table S8. Patient IDs of the discordant samples derived from all datasets used in this study. Table S9A. Molecular status of IDH, TP53, ATRX, EGFR, and PTEN in GBM samples from TCGA dataset used in this study. Table S9B. Molecular status of IDH, TP53, ATRX, EGFR, and PTEN in GBM samples from GSE38278 dataset used in this study. (ZIP 1601 kb) [file 13148_2017_331_MOESM1_ESM.zip › Paul and Mondal et al 2016 Additional File 2 Table S8.xlsx]

## Sheet: Sheet1
Table S8: Patient IDs of the discordant samples derived from all data sets used in this study
1. For LGG IDH1 Mutant vs WT
S R No.	Dataset	TCGA Pateint ID	TCGA classification	Methylation signature based classification	Supplementary table No. (highlight color)
1	test set of TCGA	TCGA-FG-8189-01B-11D-A28N-05	Mutant	WT	3 (Yellow highlight)
2	validation dataset for GSE48462	GSM1179320	Mutant	WT	6 sheet2 (Yellow highlight)
3	validation dataset for GSE48462	GSM1179287	WT	Mutant	6 sheet2 (Yellow highlight)
4	validation dataset for GSE48462	GSM1179295	WT	Mutant	6 sheet2 (Yellow highlight)
5	validation dataset for GSE48462	GSM1179298	WT	Mutant	6 sheet2 (Yellow highlight)
6	validation dataset for GSE48462	GSM1179303	WT	Mutant	6 sheet2 (Yellow highlight)
7	validation dataset for GSE48462	GSM1179315	WT	Mutant	6 sheet2 (Yellow highlight)
8	validation dataset for GSE48462	GSM1179332	WT	Mutant	6 sheet2 (Yellow highlight)
9	validation dataset for GSE48462	GSM1179339	WT	Mutant	6 sheet2 (Yellow highlight)
10	validation dataset for GSE58218	GSM1403970	Mutant	WT	6 sheet3 (Yellow highlight)
11	validation dataset for GSE58218	GSM1403988	WT	Mutant	6 sheet3 (Yellow highlight)
12	validation dataset for GSE58218	GSM1404036	WT	Mutant	6 sheet3 (Yellow highlight)
2. For DA vs ODG
S R No.	Dataset	TCGA Pateint ID	TCGA classification	Methylation signature based classification	Supplementary table No.
1	training set of TCGA	TCGA-FG-7637-01A-11D-2087-05	DA	ODG	3 (Green highlight)
2	training set of TCGA	TCGA-S9-A6WI-01A-21D-A33U-05	DA	ODG	3 (Green highlight)
3	test set of TCGA	TCGA-VM-A8CA-01A-11D-A368-05	DA	ODG	3 (Green highlight)
4	test set of TCGA	TCGA-DU-A7TG-01A-21D-A34K-05	DA	ODG	3 (Green highlight)
5	test set of TCGA	TCGA-S9-A6TZ-01A-21D-A32C-05	DA	ODG	3 (Green highlight)
6	test set of TCGA	TCGA-HT-8113-01A-11D-2399-05	DA	ODG	3 (Green highlight)
7	test set of TCGA	TCGA-HT-A61A-01A-11D-A29T-05	DA	ODG	3 (Green highlight)
8	test set of TCGA	TCGA-CS-5394-01A-01D-1467-05	DA	ODG	3 (Green highlight)
9	test set of TCGA	TCGA-E1-A7YY-01A-11D-A34K-05	DA	ODG	3 (Green highlight)
10	test set of TCGA	TCGA-QH-A6X4-01A-51D-A32C-05	ODG	DA	3 (Green highlight)
11	validation dataset for GSE48462	GSM1179285	ODG	DA	6 sheet2 (Green highlight)
12	validation dataset for GSE48462	GSM1179319	ODG	DA	6 sheet2 (Green highlight)
13	validation dataset for GSE48462	GSM1179286	DA	ODG	6 sheet2 (Green highlight)
14	validation dataset for GSE48462	GSM1179292	DA	ODG	6 sheet2 (Green highlight)
15	validation dataset for GSE48462	GSM1179314	DA	ODG	6 sheet2 (Green highlight)
16	validation dataset for GSE48462	GSM1179336	DA	ODG	6 sheet2 (Green highlight)
17	validation dataset for GSE58218	GSM1403974	ODG	DA	6 sheet3 (Green highlight)
18	validation dataset for GSE58218	GSM1403982	DA	ODG	6 sheet3 (Green highlight)
19	validation dataset for GSE58218	GSM1403987	DA	ODG	6 sheet3 (Green highlight)
20	validation dataset for GSE58218	GSM1404146	DA	ODG	6 sheet3 (Green highlight)
3. For GBM IDH1 Mutant vs WT
S R No.	TCGA Dataset	TCGA Pateint ID	TCGA classification	Methylation signature based classification	Supplementary table No.
1	test set of TCGA	TCGA-26-5133-01A-01D-1481-05	WT	Mutant	8 (Green highlight)
2	validation dataset for GSE38278	GSM886075	WT	Mutant	8 sheet2 (Green highlight)
3	validation dataset for GSE38278	GSM886069	Mutant	WT	8 sheet2 (Green highlight)
4	validation dataset for GSE38278	GSM972676	Mutant	WT	8 sheet2 (Green highlight)
