# Supplementary material for: DNA methylation signatures for 2016 WHO classification subtypes of diffuse gliomas
Source: Clin Epigenetics. 2017 Apr 4;9:32. doi: 10.1186/s13148-017-0331-9 (PMC5379538; doi:10.1186/s13148-017-0331-9)
Supplement: Supplementary file 1 — Sample size and diffuse glioma subsets of various cohorts used in this study. Table S2. List of differentially methylated CpGs between LGG IDH mutant and WT used as PAM input in the training (TCGA) set. Table S3A. List of the 14 CpG methylation signatures for LGG IDH mutant versus IDH WT in the test set (TCGA) and validation set (GSE48462). Table S3B. List of the 14 CpG methylation signatures for oligodendroglioma (ODG) versus diffuse astrocytoma (DA) in the test set (TCGA) and validation set (GSE48462). Table S4. List of differentially methylated CpGs between oligodendroglioma and diffuse astrocytoma used as PAM input in the training (TCGA) set. Table S5. List of 259 differentially methylated CpG probes between GBM IDH mutant and WT used as PAM input in the training (TCGA) set. Table S6. Molecular analysis of discordant samples identified by CpG methylation signatures. Table S7A. Molecular status for IDH, TP53, ATRX, and 1p/19q in LGG samples from TCGA used in this study. Table S7B. Molecular status for IDH, TP53, ATRX, and 1p/19q in LGG samples from GSE58218 used in this study. Table S7C. Molecular status for IDH, TP53, ATRX, and 1p/19q in LGG samples from GSE48462 used in this study. Table S8. Patient IDs of the discordant samples derived from all datasets used in this study. Table S9A. Molecular status of IDH, TP53, ATRX, EGFR, and PTEN in GBM samples from TCGA dataset used in this study. Table S9B. Molecular status of IDH, TP53, ATRX, EGFR, and PTEN in GBM samples from GSE38278 dataset used in this study. (ZIP 1601 kb) [file 13148_2017_331_MOESM1_ESM.zip › Paul and Mondal et al 2016 Additional File 2 Table S9.xlsx]

## Sheet: TCGA
Table S9A: Molecular status of IDH1, TP53, ATRX, EGFR and PTEN in GBM samples from TCGA dataset used in this study
S R No.	TCGA ID	IDH1 IHC status	IDH1 sequencing	ATRX	TP53	EGFR	PTEN	AGE	1p/19q Codel	TERT promoter status	Survival (months)
1	TCGA-28-5219	WT	WT	WT	Mutant	WT	Mutant	47	#N/A	NA	8.50942
2	TCGA-19-5958	WT	WT	WT	WT	WT	WT	56	#N/A	NA	5.3882
3	TCGA-76-4927	WT	#N/A	WT	#N/A	#N/A	#N/A	58	#N/A	NA	17.5774
4	TCGA-06-6391	WT	WT	Mutant	WT	AMP	WT	44	non-codel	NA	1.47847
5	TCGA-19-5947	WT	WT	WT	WT	WT	WT	47	#N/A	NA	6.63669
6	TCGA-81-5911	WT	WT	WT	WT	AMP	Mutant	33	#N/A	NA	17.7088
7	TCGA-06-0210	WT	WT	WT	WT	WT	WT	72	non-codel	Mutant	7.39235
8	TCGA-32-1979	WT	WT	WT	WT	AMP	WT	69	#N/A	NA	19.483
9	TCGA-76-4934	WT	WT	WT	WT	WT	Mutant	66	#N/A	NA	2.52983
10	TCGA-28-5215	WT	WT	WT	WT	WT	Mutant	62	#N/A	NA	11.0064
11	TCGA-12-5301	WT	WT	WT	WT	WT	WT	59	non-codel	NA	2.037
12	TCGA-26-5135	WT	WT	WT	WT	WT	WT	72	#N/A	Mutant	8.87082
13	TCGA-87-5896	WT	WT	WT	WT	AMP	WT	50	#N/A	NA	0.0657098
14	TCGA-06-5859	WT	WT	WT	WT	WT	WT	63	non-codel	NA	4.56683
15	TCGA-28-6450	WT	WT	WT	WT	AMP	WT	60	#N/A	NA	5.42106
16	TCGA-76-6662	WT	WT	WT	Mutant	WT	Mutant	58	#N/A	NA	9.26508
17	TCGA-76-6660	WT	WT	WT	WT	WT	Mutant		#N/A	NA	0
18	TCGA-06-1804	WT	WT	WT	WT	WT	Mutant	81	non-codel	NA	13.6019
19	TCGA-28-2510	WT	WT	WT	WT	WT	Mutant		#N/A	NA	0
20	TCGA-06-0211	WT	WT	WT	WT	AMP	WT	47	non-codel	Mutant	11.8278
21	TCGA-14-1395	WT	WT	WT	WT	AMP	Mutant	52	#N/A	NA	1.37991
22	TCGA-06-6388	WT	WT	Mutant	WT	WT	WT	64	non-codel	NA	5.22393
23	TCGA-06-5413	WT	WT	WT	WT	AMP	WT	67	non-codel	NA	8.80511
24	TCGA-26-5134	WT	WT	WT	WT	WT	WT	74	#N/A	NA	5.48677
25	TCGA-06-5410	WT	WT	WT	WT	WT	WT	72	non-codel	NA	3.54833
26	TCGA-81-5910	WT	WT	WT	WT	AMP	Mutant	64	#N/A	NA	1.60989
27	TCGA-26-6174	WT	WT	WT	WT	WT	Mutant	65	#N/A	NA	2.3327
28	TCGA-06-6699	WT	WT	WT	WT	AMP	WT	58	non-codel	NA	1.54418
29	TCGA-06-0190	WT	WT	WT	WT	WT	Mutant	62	non-codel	Mutant	10.415
30	TCGA-76-6663	WT	WT	WT	Mutant	WT	WT	44	#N/A	NA	7.7209
31	TCGA-28-5207	WT	WT	WT	Mutant	WT	WT	71	#N/A	NA	11.2692
32	TCGA-76-4926	WT	WT	WT	WT	AMP	WT	68	#N/A	NA	4.53398
33	TCGA-26-6173	WT	WT	WT	WT	AMP	Mutant	57	#N/A	NA	7.91803
34	TCGA-76-6193	WT	WT	WT	Mutant	WT	WT	78	#N/A	NA	2.6941
35	TCGA-76-6191	WT	WT	WT	WT	WT	Mutant	57	#N/A	NA	16.6903
36	TCGA-28-5208	WT	WT	WT	WT	WT	WT	52	#N/A	NA	15.5732
37	TCGA-28-5209	WT	WT	WT	WT	AMP	Mutant	66	#N/A	NA	2.52983
38	TCGA-14-0740	WT	WT	WT	WT	WT	WT	70	non-codel	NA	11.9592
39	TCGA-06-0152	WT	WT	WT	WT	AMP	WT	68	non-codel	NA	12.3206
40	TCGA-06-6698	WT	WT	WT	Mutant	WT	WT	53	non-codel	NA	4.76396
41	TCGA-28-5218	WT	WT	WT	WT	WT	WT	63	#N/A	NA	5.15822
42	TCGA-19-5960	WT	WT	WT	WT	WT	WT	56	#N/A	Mutant	5.42106
43	TCGA-06-6694	WT	WT	WT	Mutant	WT	Mutant	76	non-codel	NA	7.3595
44	TCGA-14-0862	WT	WT	WT	WT	WT	WT	60	non-codel	NA	2.89123
45	TCGA-06-0125	WT	WT	WT	WT	AMP	Mutant	63	non-codel	Mutant	47.5739
46	TCGA-19-5953	WT	WT	WT	WT	WT	Mutant	58	#N/A	NA	4.73111
47	TCGA-76-6661	WT	WT	WT	WT	AMP	Mutant	54	#N/A	NA	0.229984
48	TCGA-06-6390	WT	WT	WT	WT	WT	WT	58	non-codel	NA	5.3882
49	TCGA-06-6700	WT	WT	WT	WT	AMP	WT	76	non-codel	NA	4.76396
50	TCGA-41-5651	WT	WT	WT	Mutant	WT	WT	59	#N/A	Mutant	11.5321
51	TCGA-32-5222	WT	WT	WT	WT	WT	Mutant	66	#N/A	NA	5.42106
52	TCGA-76-4929	WT	WT	WT	Mutant	WT	WT	76	#N/A	NA	3.64689
53	TCGA-76-4932	WT	#N/A	WT	#N/A	#N/A	#N/A	50	#N/A	NA	47.9024
54	TCGA-76-6657	WT	WT	WT	WT	WT	Mutant	74	#N/A	NA	5.0268
55	TCGA-06-0190	WT	WT	WT	WT	WT	Mutant	62	non-codel	Mutant	10.415
56	TCGA-19-5959	WT	WT	WT	WT	AMP	Mutant	77	#N/A	NA	5.28964
57	TCGA-06-0210	WT	WT	WT	WT	WT	WT	72	non-codel	Mutant	7.39235
58	TCGA-19-5952	WT	WT	WT	WT	AMP	Mutant	62	#N/A	NA	18.8916
59	TCGA-74-6584	WT	WT	WT	WT	AMP	Mutant	55	#N/A	NA	7.49092
60	TCGA-06-0221	Mutant	Mutant	Mutant	Mutant	WT	WT	31	non-codel	WT	19.8115
61	TCGA-06-0221	Mutant	Mutant	Mutant	Mutant	WT	WT	31	non-codel	WT	19.8115
62	TCGA-06-6389	Mutant	Mutant	WT	WT	WT	WT	49	non-codel	NA	7.78661
63	TCGA-15-1444	Mutant	Mutant	Mutant	Mutant	WT	WT	21	#N/A	WT	50.498
64	TCGA-76-4925	WT	WT	WT	Mutant	WT	Mutant	76	#N/A	NA	4.79682
65	TCGA-76-6285	WT	WT	WT	WT	WT	WT	64	#N/A	NA	8.34514
66	TCGA-76-4928	WT	WT	WT	WT	WT	WT	85	#N/A	NA	3.08836
67	TCGA-76-4935	WT	WT	WT	WT	WT	Mutant	52	#N/A	NA	10.7764
68	TCGA-06-0650	WT	WT	WT	WT	AMP	WT	39	non-codel	NA	23.557
69	TCGA-14-1043	WT	WT	WT	WT	AMP	WT	61	#N/A	NA	0.788518
70	TCGA-06-0171	WT	WT	WT	WT	WT	WT	65	non-codel	Mutant	13.1091
71	TCGA-28-2501	WT	WT	WT	WT	WT	WT		#N/A	NA	0
72	TCGA-26-5136	WT	WT	WT	Mutant	WT	WT	78	#N/A	NA	1.21563
73	TCGA-76-4931	WT	WT	WT	WT	AMP	Mutant	70	#N/A	NA	9.16652
74	TCGA-32-1980	WT	WT	WT	WT	WT	WT	72	#N/A	NA	1.18278
75	TCGA-06-5858	WT	WT	Mutant	Mutant	WT	Mutant	45	non-codel	NA	6.14387
76	TCGA-19-5951	WT	WT	WT	WT	AMP	WT	76	#N/A	NA	8.0166
77	TCGA-06-0171	WT	WT	WT	WT	WT	WT	65	non-codel	Mutant	13.1091
78	TCGA-06-0125	WT	WT	WT	WT	AMP	Mutant	63	non-codel	Mutant	47.5739
79	TCGA-06-5414	WT	WT	WT	WT	AMP	WT	61	non-codel	NA	8.96939
80	TCGA-06-5412	WT	WT	WT	WT	WT	WT	78	non-codel	NA	4.53398
81	TCGA-06-1806	WT	WT	WT	WT	WT	WT	47	non-codel	NA	15.3104
82	TCGA-28-5216	WT	WT	WT	Mutant	WT	Mutant	52	#N/A	NA	13.6348
83	TCGA-06-0152	WT	WT	WT	WT	AMP	WT	68	non-codel	NA	12.3206
84	TCGA-28-5211	WT	WT	WT	WT	AMP	WT	42	#N/A	NA	11.7621
85	TCGA-76-6656	WT	WT	WT	WT	AMP	WT	66	#N/A	NA	4.82967
86*	TCGA-26-5133	WT	WT	WT	Mutant	WT	WT	59	#N/A	NA	14.8504
87	TCGA-06-5408	WT	WT	WT	WT	AMP	WT	54	non-codel	NA	11.7292
88	TCGA-06-5415	WT	WT	WT	WT	AMP	WT	60	non-codel	Mutant	8.54227
89	TCGA-06-0211	WT	WT	WT	WT	AMP	WT	47	non-codel	Mutant	11.8278
90	TCGA-74-6573	WT	WT	WT	Mutant	AMP	WT	67	#N/A	NA	3.44976
91	TCGA-06-5418	WT	WT	WT	WT	WT	Mutant	75	non-codel	NA	2.72696
92	TCGA-76-6282	WT	WT	WT	WT	AMP	WT	63	#N/A	NA	17.0517
93	TCGA-19-5954	WT	WT	WT	WT	AMP	WT	72	#N/A	NA	7.95089
94	TCGA-26-5132	WT	WT	WT	WT	AMP	Mutant	74	#N/A	Mutant	9.3965
95	TCGA-28-5213	WT	WT	WT	WT	WT	Mutant	72	#N/A	NA	9.79076
96	TCGA-74-6575	WT	WT	Mutant	WT	WT	WT	73	#N/A	NA	17.5445
97	TCGA-14-1450	WT	WT	WT	WT	WT	Mutant	57	#N/A	NA	58.7446
98	TCGA-74-6578	WT	WT	WT	WT	WT	WT	58	#N/A	NA	14.3247
99	TCGA-76-6280	WT	WT	WT	WT	WT	WT	57	#N/A	NA	11.3678
100	TCGA-26-5139	WT	WT	WT	WT	AMP	WT	65	#N/A	NA	1.57704
101	TCGA-28-5214	WT	WT	WT	WT	AMP	WT	53	#N/A	NA	14.1933
102	TCGA-06-6695	WT	WT	WT	WT	WT	WT	64	non-codel	NA	8.31229
103	TCGA-74-6577	WT	WT	WT	WT	WT	Mutant	51	#N/A	NA	4.33685
104	TCGA-06-6697	WT	WT	WT	WT	WT	WT	65	non-codel	NA	12.8463
105	TCGA-28-5220	WT	WT	WT	WT	WT	WT	67	#N/A	NA	10.4807
106	TCGA-76-6283	WT	WT	WT	Mutant	WT	WT		#N/A	NA	0
107	TCGA-14-0781	WT	WT	WT	WT	WT	Mutant	49	non-codel	NA	0.952792
108	TCGA-76-6286	WT	WT	WT	Mutant	WT	Mutant	60	#N/A	NA	20.9614
109	TCGA-19-5955	WT	WT	WT	WT	WT	Mutant	83	#N/A	NA	1.77416
110	TCGA-06-6693	WT	WT	WT	WT	AMP	WT	64	non-codel	NA	120.479
111	TCGA-12-5295	WT	WT	WT	WT	AMP	WT	60	non-codel	NA	14.9161
112	TCGA-28-5204	WT	WT	WT	WT	AMP	WT	72	#N/A	NA	14.9161
113	TCGA-76-6192	WT	WT	WT	WT	WT	WT	74	#N/A	NA	3.28549
114	TCGA-41-6646	WT	WT	WT	WT	WT	WT	73	#N/A	NA	7.75376
115	TCGA-06-5411	WT	WT	WT	WT	WT	Mutant	51	non-codel	Mutant	8.34514
116	TCGA-14-1034	WT	WT	WT	WT	WT	Mutant	60	#N/A	Mutant	15.9346
117	TCGA-19-5950	WT	WT	WT	WT	AMP	WT	52	#N/A	NA	11.2692
118	TCGA-06-5856	WT	WT	WT	WT	AMP	WT	58	non-codel	NA	3.74546
119	TCGA-76-6664	WT	WT	WT	Mutant	AMP	Mutant	49	#N/A	NA	7.78661
120	TCGA-12-5299	WT	WT	WT	WT	WT	WT	56	non-codel	NA	3.21978
121	TCGA-74-6573	WT	WT	WT	Mutant	AMP	WT	67	#N/A	NA	3.44976
122	TCGA-06-5417	Mutant	#N/A	Mutant	#N/A	#N/A	#N/A	45	NA	NA	5.09251
123	TCGA-06-6701	Mutant	Mutant	Mutant	WT	WT	WT	60	non-codel	NA	4.96109
124	TCGA-26-1442	Mutant	Mutant	WT	Mutant	WT	WT	43	#N/A	NA	31.3107
	* indicates GBM WT discordant sample

## Sheet: GSE38278
Table S9B: Molecular status of IDH1, TP53, ATRX, EGFR and PTEN in GBM samples from GSE38278 dataset used in this study
S R No.	GSM ID	IDH1 IHC status	IDH1 sequencing	ATRX	TP53	EGFR	PTEN	AGE	1p/19q Codel	TERT promoter status	Survival (months)
1	GSM972725	WT	NA	NA	NA	NA	NA	22	NA	NA	NA
2	GSM886075	WT	NA	NA	NA	NA	NA	23	NA	NA	NA
3	GSM886093	WT	NA	NA	NA	NA	NA	23	NA	NA	NA
4	GSM886055	WT	NA	NA	NA	NA	NA	24	NA	NA	NA
5	GSM886061	WT	NA	NA	NA	NA	NA	24	NA	NA	NA
6	GSM886083	Mutant	NA	NA	NA	NA	NA	25	NA	NA	NA
7	GSM886101	Mutant	NA	NA	NA	NA	NA	25	NA	NA	NA
8	GSM886057	WT	NA	NA	NA	NA	NA	26	NA	NA	NA
9	GSM886094	WT	NA	NA	NA	NA	NA	31	NA	NA	NA
10	GSM886067	Mutant	NA	NA	NA	NA	NA	32	NA	NA	NA
11	GSM886076	Mutant	NA	NA	NA	NA	NA	33	NA	NA	NA
12	GSM886081	WT	NA	NA	NA	NA	NA	33	NA	NA	NA
13	GSM972697	WT	NA	NA	NA	NA	NA	33	NA	NA	NA
14	GSM886069	Mutant	NA	NA	NA	NA	NA	34	NA	NA	NA
15	GSM972703	Mutant	NA	NA	NA	NA	NA	34	NA	NA	NA
16	GSM886071	WT	NA	NA	NA	NA	NA	36	NA	NA	NA
17	GSM886074	WT	NA	NA	NA	NA	NA	36	NA	NA	NA
18	GSM886086	WT	NA	NA	NA	NA	NA	36	NA	NA	NA
19	GSM886065	WT	NA	NA	NA	NA	NA	38	NA	NA	NA
20	GSM886078	WT	NA	NA	NA	NA	NA	38	NA	NA	NA
21	GSM886084	Mutant	NA	NA	NA	NA	NA	38	NA	NA	NA
22	GSM972695	WT	NA	NA	NA	NA	NA	39	NA	NA	NA
23	GSM886066	Mutant	NA	NA	NA	NA	NA	40	NA	NA	NA
24	GSM886082	WT	NA	NA	NA	NA	NA	40	NA	NA	NA
25	GSM972686	WT	NA	NA	NA	NA	NA	40	NA	NA	NA
26	GSM972688	WT	NA	NA	NA	NA	NA	41	NA	NA	NA
27	GSM886080	WT	NA	NA	NA	NA	NA	42	NA	NA	NA
28	GSM972689	WT	NA	NA	NA	NA	NA	42	NA	NA	NA
29	GSM972692	WT	NA	NA	NA	NA	NA	43	NA	NA	NA
30	GSM972674	WT	NA	NA	NA	NA	NA	44	NA	NA	NA
31	GSM972693	WT	NA	NA	NA	NA	NA	44	NA	NA	NA
32	GSM972696	WT	NA	NA	NA	NA	NA	44	NA	NA	NA
33	GSM972682	WT	NA	NA	NA	NA	NA	45	NA	NA	NA
34	GSM972683	WT	NA	NA	NA	NA	NA	45	NA	NA	NA
35	GSM886068	WT	NA	NA	NA	NA	NA	46	NA	NA	NA
36	GSM972680	WT	NA	NA	NA	NA	NA	47	NA	NA	NA
37	GSM972698	Mutant	NA	NA	NA	NA	NA	47	NA	NA	NA
38	GSM972699	WT	NA	NA	NA	NA	NA	47	NA	NA	NA
39	GSM972706	Mutant	NA	NA	NA	NA	NA	47	NA	NA	NA
40	GSM972710	WT	NA	NA	NA	NA	NA	47	NA	NA	NA
41	GSM886073	Mutant	NA	NA	NA	NA	NA	48	NA	NA	NA
42	GSM886079	Mutant	NA	NA	NA	NA	NA	48	NA	NA	NA
43	GSM972684	WT	NA	NA	NA	NA	NA	48	NA	NA	NA
44	GSM972687	WT	NA	NA	NA	NA	NA	48	NA	NA	NA
45	GSM972690	WT	NA	NA	NA	NA	NA	48	NA	NA	NA
46	GSM972691	WT	NA	NA	NA	NA	NA	48	NA	NA	NA
47	GSM972675	Mutant	NA	NA	NA	NA	NA	49	NA	NA	NA
48	GSM972681	WT	NA	NA	NA	NA	NA	49	NA	NA	NA
49	GSM972685	WT	NA	NA	NA	NA	NA	49	NA	NA	NA
50	GSM972694	WT	NA	NA	NA	NA	NA	49	NA	NA	NA
51	GSM972700	WT	NA	NA	NA	NA	NA	49	NA	NA	NA
52	GSM972704	WT	NA	NA	NA	NA	NA	49	NA	NA	NA
53	GSM972702	WT	NA	NA	NA	NA	NA	50	NA	NA	NA
54	GSM972705	WT	NA	NA	NA	NA	NA	51	NA	NA	NA
55	GSM972708	WT	NA	NA	NA	NA	NA	51	NA	NA	NA
56	GSM972709	WT	NA	NA	NA	NA	NA	51	NA	NA	NA
57	GSM972713	WT	NA	NA	NA	NA	NA	51	NA	NA	NA
58	GSM972677	WT	NA	NA	NA	NA	NA	52	NA	NA	NA
59	GSM972679	WT	NA	NA	NA	NA	NA	52	NA	NA	NA
60	GSM972707	WT	NA	NA	NA	NA	NA	52	NA	NA	NA
61	GSM972714	WT	NA	NA	NA	NA	NA	52	NA	NA	NA
62	GSM972715	WT	NA	NA	NA	NA	NA	52	NA	NA	NA
63	GSM972676	Mutant	NA	NA	NA	NA	NA	53	NA	NA	NA
64	GSM972711	WT	NA	NA	NA	NA	NA	53	NA	NA	NA
65	GSM972678	WT	NA	NA	NA	NA	NA	54	NA	NA	NA
66	GSM972701	WT	NA	NA	NA	NA	NA	54	NA	NA	NA
67	GSM972712	WT	NA	NA	NA	NA	NA	54	NA	NA	NA
68	GSM972716	WT	NA	NA	NA	NA	NA	55	NA	NA	NA
69	GSM972724	WT	NA	NA	NA	NA	NA	57	NA	NA	NA
70	GSM886049	WT	NA	NA	NA	NA	NA	66	NA	NA	NA
71	GSM972719	Mutant	NA	NA	NA	NA	NA	68	NA	NA	NA
72	GSM972722	WT	NA	NA	NA	NA	NA	68	NA	NA	NA
73	GSM972717	WT	NA	NA	NA	NA	NA	69	NA	NA	NA
74	GSM972718	Mutant	NA	NA	NA	NA	NA	71	NA	NA	NA
75	GSM972721	WT	NA	NA	NA	NA	NA	71	NA	NA	NA
76	GSM972723	WT	NA	NA	NA	NA	NA	72	NA	NA	NA
77	GSM972720	WT	NA	NA	NA	NA	NA	75	NA	NA	NA
	* indicates GBM WT discordant sample
